# Supplementary material for: Comparative proteomic analysis of hypertrophic chondrocytes in osteoarthritis
Source: Clin Proteomics. 2015 Apr 25;12(1):12. doi: 10.1186/s12014-015-9085-6 (PMC4415313; doi:10.1186/s12014-015-9085-6)
Supplement: Additional file 1: — Identified Proteins in OA and control chondrocytes. Description of data: Total proteins identified in this study and protein sub-groups based on the quantitative value and frequency of identification (see Methods). [file 12014_2015_9085_MOESM1_ESM.xls]

## Sheet: Total Proteins Identified
Total Protein Identified										Quantitative Value (Spectral Counting)																Percentage Coverage																Protein Identification Propability
										Controls						OA										Controls						OA										Controls						OA
Protein Name	Gene Name	Uniprot Acc Number	MW	t-test p-value	Log2 Fold Change (OA/Control)	Average Quantitative value in Controls	Average Quantitative value in OA	Frequency in Controls	Frequency in OA	150A	151A	152A	153A	154A	175A	520OA	524OA	393OA	332OA	526OA	529OA	530OA	532OA	533OA	525OA	150A	151A	152A	153A	154A	175A	520OA	524OA	393OA	332OA	526OA	529OA	530OA	532OA	533OA	525OA	150A	151A	152A	153A	154A	175A	520OA	524OA
Phospholipase D3	PLD3_HUMAN	Q8IV08	55 kDa	0.000780871	1.6336	5.83333	18.1	6	10	11	6	10	1	3	4	21	31	6	19	17	17	19	13	20	18	0.14	0.11	0.061	0.02	0.043	0.073	0.22	0.36	0.043	0.12	0.063	0.12	0.14	0.098	0.1	0.08	1	1	1	0.93	1	1	1	1
F-actin-capping protein subunit beta	CAPZB_HUMAN	P47756	31 kDa	0.00096801	1.4363	16	43.3	6	10	13	16	25	10	16	16	57	43	13	47	42	55	62	27	32	55	0.26	0.28	0.46	0.2	0.22	0.39	0.58	0.53	0.27	0.44	0.48	0.43	0.53	0.45	0.39	0.56	1	1	1	1	1	1	1	1
26S proteasome non-ATPase regulatory subunit 2	PSMD2_HUMAN	Q13200	100 kDa	0.00164841	1.26303	9.66667	23.2	6	10	16	8	22	1	1	10	32	19	28	24	25	21	18	13	23	29	0.076	0.03	0.063	0.0099	0.0099	0.033	0.097	0.055	0.18	0.075	0.08	0.063	0.11	0.055	0.055	0.1	1	1	1	0.64	0.97	1	1	1
6-phosphogluconate dehydrogenase, decarboxylating	6PGD_HUMAN	P52209	53 kDa	0.00225596	1.74147	16	53.5	6	10	22	20	36	6	3	9	69	69	40	64	45	41	88	20	25	74	0.27	0.25	0.31	0.064	0.062	0.12	0.56	0.45	0.33	0.32	0.3	0.17	0.33	0.17	0.24	0.33	1	1	1	1	1	1	1	1
Cytoskeleton-associated protein 4	CKAP4_HUMAN	Q07065	66 kDa	0.00260611	1.40301	44.1667	116.8	6	10	9	31	92	30	51	52	128	181	108	114	142	183	56	105	67	84	0.073	0.15	0.37	0.22	0.21	0.34	0.58	0.75	0.44	0.5	0.46	0.39	0.25	0.47	0.31	0.38	1	1	1	1	1	1	1	1
Ras GTPase-activating-like protein IQGAP1	IQGA1_HUMAN	P46940	189 kDa	0.00267381	1.26907	59.6667	143.8	6	10	58	39	100	30	68	63	228	209	189	146	62	160	125	102	115	102	0.13	0.13	0.16	0.051	0.092	0.18	0.36	0.39	0.31	0.25	0.11	0.18	0.16	0.11	0.21	0.14	1	1	1	1	1	1	1	1
AP-2 complex subunit beta	AP2B1_HUMAN	P63010	105 kDa	0.00314203	1.41605	23.8333	63.6	6	10	18	11	50	13	35	16	79	73	27	61	65	97	89	34	34	77	0.048	0.085	0.16	0.055	0.13	0.099	0.27	0.32	0.13	0.15	0.11	0.18	0.2	0.12	0.12	0.2	1	1	1	1	1	1	1	1
ATP synthase subunit alpha, mitochondrial	ATPA_HUMAN	P25705	60 kDa	0.00359304	2.2697	13.5	65.1	6	10	12	12	26	1	14	16	124	91	38	102	71	89	36	27	23	50	0.071	0.12	0.15	0.02	0.06	0.063	0.43	0.45	0.27	0.42	0.18	0.16	0.15	0.15	0.13	0.21	1	1	1	1	1	1	1	1
Annexin A2	ANXA2_HUMAN	P07355	39 kDa	0.00388434	1.28759	254.833	622.1	6	10	248	217	404	75	157	428	1031	553	348	456	531	1022	711	544	606	419	0.75	0.71	0.74	0.48	0.63	0.61	1	0.98	0.77	0.8	0.71	0.72	0.8	0.68	0.62	0.73	1	1	1	1	1	1	1	1
NADH-cytochrome b5 reductase 3	NB5R3_HUMAN	P00387	34 kDa	0.0046549	1.58282	22.5	67.4	6	10	19	31	16	2	9	58	118	66	40	51	42	117	66	72	59	43	0.21	0.31	0.17	0.037	0.12	0.62	0.89	0.62	0.53	0.43	0.31	0.44	0.26	0.4	0.47	0.25	1	1	1	0.95	1	1	1	1
Peroxiredoxin-2	PRDX2_HUMAN	P32119	22 kDa	0.00500301	1.94928	9.16667	35.4	6	10	2	10	19	2	1	21	73	57	16	35	23	35	16	31	39	29	0.086	0.12	0.34	0.11	0.056	0.3	0.65	0.48	0.26	0.33	0.29	0.3	0.32	0.3	0.3	0.37	0.98	1	1	0.87	0.5	1	1	1
Myoferlin	MYOF_HUMAN	Q9NZM1	235 kDa	0.00636512	1.93816	71.5	274	6	10	127	74	121	13	52	42	296	373	221	179	465	449	147	89	88	433	0.16	0.13	0.21	0.013	0.058	0.064	0.24	0.28	0.27	0.26	0.24	0.28	0.17	0.098	0.091	0.24	1	1	1	1	1	1	1	1
Guanine nucleotide-binding protein G(i) subunit alpha-2	GNAI2_HUMAN	P04899	40 kDa	0.00695911	2.00554	6.5	26.1	6	10	2	6	12	5	7	7	54	31	30	46	20	16	14	9	13	28	0.031	0.1	0.11	0.031	0.062	0.13	0.6	0.51	0.45	0.32	0.14	0.11	0.093	0.16	0.17	0.23	0.95	1	1	0.97	1	1	1	1
Annexin A11	ANX11_HUMAN	P50995	54 kDa	0.00717423	1.94561	16.6667	64.2	6	10	24	11	36	2	10	17	129	108	38	57	89	80	26	33	36	46	0.28	0.081	0.19	0.024	0.059	0.087	0.44	0.48	0.25	0.3	0.3	0.29	0.19	0.16	0.18	0.26	1	1	1	0.99	1	1	1	1
Macrophage-capping protein	CAPG_HUMAN	P40121	38 kDa	0.00723855	1.47063	14	38.8	6	10	17	12	27	5	5	18	61	35	55	69	29	22	22	32	17	46	0.25	0.22	0.34	0.063	0.15	0.24	0.39	0.38	0.44	0.44	0.22	0.14	0.21	0.24	0.16	0.31	1	1	1	1	1	1	1	1
Filamin-A	FLNA_HUMAN	P21333	281 kDa	0.00747736	1.123	477	1038.9	6	10	654	375	450	140	489	754	1660	1818	830	967	794	656	599	896	1087	1082	0.3	0.19	0.21	0.099	0.21	0.42	0.67	0.65	0.47	0.48	0.27	0.26	0.24	0.43	0.41	0.37	1	1	1	1	1	1	1	1
Spectrin beta chain, brain 1	SPTB2_HUMAN	Q01082	275 kDa	0.0077856	1.87173	33.5	122.6	6	10	58	36	50	15	5	37	226	193	201	160	70	69	31	74	82	120	0.07	0.04	0.063	0.022	0.0072	0.039	0.2	0.26	0.21	0.13	0.08	0.079	0.038	0.063	0.063	0.085	1	1	1	1	1	1	1	1
Actin, cytoplasmic 2	ACTG_HUMAN	P63261	42 kDa	0.00815224	1.3552	258.333	660.9	6	10	234	155	202	99	158	702	993	1137	516	703	329	591	541	744	771	284	0.63	0.58	0.58	0.35	0.6	0.52	0.87	0.81	0.75	0.64	0.47	0.58	0.55	0.52	0.5	0.59	1	1	1	1	1	1	1	1
Galectin-1	LEG1_HUMAN	P09382	15 kDa	0.00879261	1.21674	15.8333	36.8	6	10	15	6	22	2	24	26	46	27	39	62	36	22	12	55	34	35	0.34	0.32	0.58	0.059	0.59	0.42	0.71	0.67	0.75	0.72	0.67	0.39	0.45	0.56	0.44	0.69	1	1	1	1	1	1	1	1
Fascin	FSCN1_HUMAN	Q16658	55 kDa	0.00885033	1.17438	50.3333	113.6	6	10	79	52	102	27	3	39	160	173	50	100	124	81	138	67	87	156	0.31	0.28	0.38	0.19	0.053	0.31	0.84	0.76	0.25	0.37	0.29	0.36	0.47	0.3	0.3	0.36	1	1	1	1	1	1	1	1
Sulfide:quinone oxidoreductase, mitochondrial	SQRD_HUMAN	Q9Y6N5	50 kDa	0.0102355	1.74457	8.83333	29.6	6	10	14	5	10	2	14	8	57	51	12	29	36	44	14	19	14	20	0.27	0.089	0.18	0.031	0.2	0.13	0.52	0.54	0.15	0.22	0.25	0.29	0.14	0.17	0.21	0.2	1	1	1	0.95	1	1	1	1
Annexin A1	ANXA1_HUMAN	P04083	39 kDa	0.0105562	1.50621	64	181.8	6	10	21	63	84	5	8	203	341	174	171	157	138	268	110	197	200	62	0.24	0.45	0.62	0.058	0.11	0.65	0.98	0.85	0.75	0.58	0.51	0.63	0.65	0.58	0.58	0.53	1	1	1	1	1	1	1	1
Gelsolin	GELS_HUMAN	P06396	86 kDa	0.0111314	1.73928	58.1667	194.2	6	10	67	66	136	16	22	42	437	328	81	149	190	167	153	111	187	139	0.18	0.16	0.32	0.075	0.058	0.21	0.68	0.65	0.27	0.27	0.25	0.23	0.2	0.32	0.36	0.24	1	1	1	1	1	1	1	1
ATP synthase subunit beta, mitochondrial	ATPB_HUMAN	P06576	57 kDa	0.0126184	2.41306	12.1667	64.8	6	10	11	9	29	3	5	16	105	93	71	160	50	28	14	52	41	34	0.15	0.04	0.18	0.04	0.07	0.098	0.47	0.52	0.46	0.49	0.22	0.13	0.093	0.26	0.31	0.22	1	1	1	1	1	1	1	1
Prelamin-A/C	LMNA_HUMAN	P02545	74 kDa	0.0135823	1.92622	56.8333	216	6	10	16	36	74	23	10	182	396	285	242	443	107	134	65	173	213	102	0.066	0.1	0.22	0.08	0.057	0.29	0.46	0.49	0.45	0.49	0.23	0.23	0.17	0.22	0.28	0.25	1	1	1	1	1	1	1	1
F-actin-capping protein subunit alpha-2	CAZA2_HUMAN	P47755	33 kDa	0.0138737	0.828632	12.5	22.2	6	10	4	13	17	7	12	22	33	22	16	18	12	19	32	20	23	27	0.084	0.17	0.22	0.11	0.38	0.34	0.69	0.44	0.42	0.29	0.14	0.52	0.37	0.23	0.41	0.5	0.95	1	1	1	1	1	1	1
Mammalian ependymin-related protein 1	EPDR1_HUMAN	Q9UM22	25 kDa	0.0141595	2.22081	4.33333	20.2	6	10	14	2	3	2	4	1	34	22	1	21	26	33	25	4	2	34	0.16	0.049	0.049	0.049	0.049	0.049	0.27	0.22	0.049	0.19	0.22	0.2	0.2	0.1	0.049	0.24	1	0.95	1	0.95	0.99	0.87	1	1
Cathepsin B	CATB_HUMAN	P07858	38 kDa	0.0152813	1.60984	19.1667	58.5	6	10	26	12	19	10	19	29	113	74	3	39	24	72	94	74	62	30	0.26	0.2	0.26	0.12	0.2	0.22	0.31	0.37	0.047	0.26	0.22	0.32	0.38	0.36	0.32	0.22	1	1	1	1	1	1	1	1
Heat shock 70 kDa protein 1A/1B	HSP71_HUMAN	P08107	70 kDa	0.015769	1.67397	51.3333	163.8	6	10	23	99	74	31	16	65	399	233	61	159	159	167	88	114	154	104	0.095	0.3	0.2	0.11	0.086	0.24	0.57	0.65	0.29	0.48	0.23	0.23	0.26	0.5	0.43	0.23	1	1	1	1	1	1	1	1
14-3-3 protein zeta/delta	1433Z_HUMAN	P63104	28 kDa	0.016525	1.12677	38.8333	84.8	6	10	36	38	68	23	29	39	174	111	49	112	74	89	73	45	55	66	0.46	0.45	0.67	0.35	0.36	0.43	0.87	0.86	0.62	0.63	0.46	0.34	0.46	0.48	0.56	0.48	1	1	1	1	1	1	1	1
AP-2 complex subunit alpha-2	AP2A2_HUMAN	O94973	104 kDa	0.0168273	2.66715	4.83333	30.7	6	10	4	4	14	2	1	4	77	62	4	33	24	28	28	7	17	27	0.034	0.029	0.052	0.0096	0.012	0.046	0.27	0.31	0.048	0.089	0.067	0.095	0.11	0.078	0.093	0.1	1	1	1	0.95	0.98	0.97	1	1
Thy-1 membrane glycoprotein	THY1_HUMAN	P04216	18 kDa	0.017881	2.22431	19.6667	91.9	6	10	13	8	18	6	19	54	44	44	20	34	179	176	176	62	72	112	0.24	0.24	0.24	0.24	0.24	0.25	0.27	0.2	0.25	0.18	0.25	0.25	0.35	0.25	0.25	0.25	1	1	1	1	1	1	1	1
Abhydrolase domain-containing protein 14B	ABHEB_HUMAN	Q96IU4	22 kDa	0.0193614	1.17815	5.83333	13.2	6	10	6	5	12	3	1	8	25	16	4	8	10	11	16	9	14	19	0.14	0.19	0.34	0.081	0.062	0.23	0.54	0.5	0.14	0.19	0.19	0.22	0.4	0.3	0.3	0.4	1	1	1	1	0.99	1	1	1
Endoplasmin	ENPL_HUMAN	P14625	92 kDa	0.0208047	1.59665	77.8333	235.4	6	10	47	123	117	27	56	97	560	376	178	194	290	218	58	179	121	180	0.12	0.17	0.27	0.068	0.2	0.21	0.62	0.65	0.55	0.36	0.26	0.21	0.17	0.34	0.27	0.24	1	1	1	1	1	1	1	1
Prolyl 4-hydroxylase subunit alpha-1	P4HA1_HUMAN	P13674	61 kDa	0.0245902	1.15727	24.1667	53.9	6	10	17	25	48	6	24	25	87	79	32	57	74	74	9	63	20	44	0.14	0.11	0.24	0.079	0.23	0.15	0.36	0.37	0.23	0.21	0.25	0.22	0.15	0.31	0.11	0.3	1	1	1	1	1	1	1	1
Sodium/potassium-transporting ATPase subunit alpha-1	AT1A1_HUMAN	P05023	113 kDa	0.0256049	2.04594	19.8333	81.9	6	10	10	44	40	16	4	5	96	151	74	80	149	168	24	9	16	52	0.052	0.084	0.094	0.036	0.031	0.045	0.31	0.31	0.26	0.33	0.17	0.18	0.061	0.06	0.058	0.15	1	1	1	1	1	1	1	1
Mitogen-activated protein kinase 1	MK01_HUMAN	P28482	41 kDa	0.0263393	1.33518	13	32.8	6	10	13	13	15	4	10	23	66	64	21	27	30	19	8	24	34	35	0.21	0.13	0.11	0.064	0.18	0.22	0.75	0.72	0.32	0.24	0.16	0.11	0.078	0.25	0.25	0.28	1	1	1	1	1	1	1	1
Glutaminase kidney isoform, mitochondrial	GLSK_HUMAN	O94925	73 kDa	0.0272417	2.75735	4.33333	29.3	6	10	3	7	9	2	2	3	22	19	4	28	60	71	16	10	6	57	0.027	0.064	0.046	0.012	0.028	0.022	0.22	0.17	0.027	0.21	0.18	0.16	0.1	0.073	0.054	0.27	1	1	1	0.97	1	1	1	1
14-3-3 protein epsilon	1433E_HUMAN	P62258	29 kDa	0.0283788	0.860936	55.5	100.8	6	10	55	31	104	61	41	41	147	79	37	124	82	143	142	53	75	126	0.62	0.57	0.78	0.71	0.51	0.52	0.83	0.87	0.53	0.56	0.59	0.55	0.62	0.52	0.52	0.68	1	1	1	1	1	1	1	1
T-complex protein 1 subunit theta	TCPQ_HUMAN	P50990	60 kDa	0.0285131	1.34332	13.8333	35.1	6	10	4	21	33	9	1	15	54	34	20	47	67	28	26	11	12	52	0.053	0.091	0.2	0.047	0.035	0.14	0.26	0.21	0.2	0.23	0.34	0.17	0.21	0.14	0.091	0.25	1	1	1	1	0.9	1	1	1
Epoxide hydrolase 1	HYEP_HUMAN	P07099	53 kDa	0.0288368	1.25307	18.1667	43.3	6	10	36	13	25	8	14	13	82	47	22	24	37	77	64	13	33	34	0.35	0.14	0.29	0.095	0.2	0.22	0.45	0.46	0.27	0.18	0.27	0.37	0.42	0.18	0.41	0.28	1	1	1	1	1	1	1	1
Elongation factor 2	EF2_HUMAN	P13639	95 kDa	0.0290873	1.50404	49.5	140.4	6	10	32	23	44	12	50	136	311	268	120	129	49	79	131	125	120	72	0.12	0.058	0.2	0.047	0.11	0.26	0.64	0.56	0.46	0.28	0.12	0.16	0.32	0.22	0.18	0.23	1	1	1	1	1	1	1	1
Myosin-9	MYH9_HUMAN	P35579	227 kDa	0.0293268	2.69021	128.833	831.5	6	10	26	119	112	2	7	507	1754	2295	678	690	317	352	253	754	963	259	0.051	0.14	0.13	0.0046	0.026	0.38	0.74	0.81	0.49	0.56	0.15	0.18	0.15	0.35	0.38	0.17	1	1	1	0.75	1	1	1	1
Elongation factor 1-alpha 1	EF1A1_HUMAN	P68104	50 kDa	0.0294683	2.39819	16.3333	86.1	6	10	7	6	16	2	7	60	120	109	228	158	57	41	11	34	67	36	0.054	0.024	0.12	0.024	0.074	0.12	0.26	0.28	0.39	0.29	0.16	0.15	0.084	0.061	0.11	0.15	1	1	1	0.95	1	1	1	1
Alpha-actinin-4	ACTN4_HUMAN	O43707	105 kDa	0.0302762	0.716593	287.167	471.9	6	10	441	199	313	153	190	427	726	672	279	396	359	406	272	447	569	593	0.64	0.36	0.53	0.34	0.32	0.64	0.79	0.82	0.71	0.6	0.5	0.55	0.44	0.62	0.61	0.64	1	1	1	1	1	1	1	1
Major vault protein	MVP_HUMAN	Q14764	99 kDa	0.0307925	2.17476	23.1667	104.6	6	10	26	9	24	12	29	39	281	217	113	106	64	52	37	49	79	48	0.16	0.038	0.11	0.058	0.097	0.12	0.62	0.52	0.43	0.36	0.16	0.13	0.11	0.16	0.23	0.13	1	1	1	1	1	1	1	1
POTE ankyrin domain family member E	POTEE_HUMAN	Q6S8J3	121 kDa	0.0316279	1.37871	91.3333	237.5	6	10	43	28	45	13	45	374	268	308	151	203	114	227	232	386	398	88	0.085	0.1	0.074	0.059	0.092	0.096	0.11	0.12	0.11	0.098	0.081	0.097	0.097	0.096	0.096	0.085	0.95	0.95	0.96	0.99	0.96	0.98	1	1
3-hydroxybutyrate dehydrogenase type 2	BDH2_HUMAN	Q9BUT1	27 kDa	0.0316727	1.33342	5	12.6	6	10	3	2	9	2	10	4	24	11	4	18	15	8	17	4	5	20	0.1	0.049	0.28	0.049	0.15	0.1	0.42	0.35	0.049	0.31	0.28	0.14	0.2	0.1	0.14	0.24	1	0.98	1	1	1	1	1	1
Tubulin alpha-1C chain	TBA1C_HUMAN	Q9BQE3	50 kDa	0.0318157	1.90409	37.8333	141.6	6	10	12	15	15	4	12	169	285	226	190	178	33	39	32	160	216	57	0.18	0.14	0.14	0.038	0.076	0.31	0.61	0.63	0.47	0.37	0.17	0.15	0.19	0.39	0.38	0.29	1	1	1	1	1	1	1	1
Electron transfer flavoprotein subunit alpha, mitochondrial	ETFA_HUMAN	P13804	35 kDa	0.032527	1.514	4.16667	11.9	6	10	7	3	10	1	3	1	13	1	6	16	25	15	17	6	4	16	0.16	0.075	0.19	0.021	0.093	0.051	0.24	0.06	0.17	0.33	0.2	0.17	0.24	0.099	0.051	0.16	1	1	1	0.58	1	0.92	1	0.96
Heat shock cognate 71 kDa protein	HSP7C_HUMAN	P11142	71 kDa	0.0334307	0.560674	199.667	294.5	6	10	229	170	298	126	265	110	413	312	176	250	301	376	285	225	221	386	0.41	0.51	0.51	0.29	0.35	0.41	0.73	0.67	0.46	0.53	0.43	0.41	0.4	0.46	0.47	0.46	1	1	1	1	1	1	1	1
Protein-glutamine gamma-glutamyltransferase 2	TGM2_HUMAN	P21980	77 kDa	0.0340832	3.00237	12.6667	101.5	6	10	8	8	20	6	5	29	168	315	37	140	32	52	36	99	119	17	0.073	0.026	0.12	0.054	0.036	0.096	0.4	0.74	0.21	0.44	0.12	0.15	0.13	0.34	0.35	0.15	1	1	1	1	1	1	1	1
Glutathione S-transferase P	GSTP1_HUMAN	P09211	23 kDa	0.0379668	1.30671	20.3333	50.3	6	10	21	8	19	3	30	41	84	74	19	44	16	19	93	53	76	25	0.2	0.1	0.27	0.052	0.41	0.45	0.65	0.63	0.45	0.52	0.13	0.36	0.6	0.45	0.6	0.3	1	1	1	0.98	1	1	1	1
Lysosomal protective protein	PPGB_HUMAN	P10619	54 kDa	0.039592	1.08504	9.33333	19.8	6	10	21	4	7	4	12	8	37	29	3	15	10	18	17	24	29	16	0.094	0.052	0.056	0.027	0.079	0.092	0.19	0.14	0.052	0.14	0.081	0.11	0.11	0.094	0.094	0.081	1	1	1	0.98	1	1	1	1
Neutral alpha-glucosidase AB	GANAB_HUMAN	Q14697	107 kDa	0.0405415	0.811326	70.8333	124.3	6	10	85	62	129	7	92	50	185	177	80	77	188	116	80	108	73	159	0.18	0.11	0.16	0.028	0.13	0.14	0.32	0.33	0.33	0.13	0.26	0.19	0.23	0.22	0.16	0.21	1	1	1	1	1	1	1	1
Guanine nucleotide-binding protein G(I)/G(S)/G(T) subunit beta-2	GBB2_HUMAN	P62879	37 kDa	0.0405686	1.29546	9.16667	22.5	6	10	11	3	19	4	10	8	47	27	18	24	35	12	9	8	9	36	0.21	0.065	0.17	0.079	0.097	0.097	0.61	0.44	0.21	0.31	0.17	0.074	0.12	0.097	0.13	0.2	1	1	1	0.87	0.99	1	1	1
Endoplasmic reticulum resident protein 29	ERP29_HUMAN	P30040	29 kDa	0.0425655	1.0043	11.1667	22.4	6	10	5	7	19	3	19	14	29	16	13	23	22	50	17	24	16	14	0.061	0.2	0.32	0.14	0.2	0.2	0.48	0.37	0.22	0.35	0.35	0.29	0.32	0.35	0.3	0.23	1	1	1	1	1	1	1	1
Importin subunit beta-1	IMB1_HUMAN	Q14974	97 kDa	0.0436706	0.916944	23.8333	45	6	10	40	22	33	12	23	13	79	78	35	50	28	20	56	27	25	52	0.2	0.062	0.13	0.055	0.084	0.054	0.2	0.35	0.15	0.19	0.074	0.062	0.16	0.14	0.22	0.17	1	1	1	1	1	1	1	1
14-3-3 protein eta	1433F_HUMAN	Q04917	28 kDa	0.0443584	0.851157	25.3333	45.7	6	10	22	28	42	32	15	13	76	55	23	58	48	61	55	12	19	50	0.3	0.33	0.52	0.43	0.26	0.33	0.6	0.56	0.32	0.4	0.39	0.32	0.39	0.31	0.31	0.46	1	1	1	1	1	1	1	1
Annexin A6	ANXA6_HUMAN	P08133	76 kDa	0.0447896	1.00902	135.5	272.7	6	10	205	101	234	53	129	91	387	255	117	154	368	548	236	134	160	368	0.71	0.65	0.62	0.19	0.38	0.34	0.9	0.87	0.48	0.55	0.57	0.67	0.63	0.47	0.49	0.63	1	1	1	1	1	1	1	1
Alpha-actinin-1	ACTN1_HUMAN	P12814	103 kDa	0.0453226	0.796858	223.333	388	6	10	387	134	237	93	161	328	601	626	252	301	295	278	159	365	486	517	0.63	0.31	0.52	0.31	0.29	0.61	0.83	0.89	0.73	0.52	0.44	0.45	0.26	0.61	0.59	0.6	1	1	1	1	1	1	1	1
Spectrin alpha chain, brain	SPTA2_HUMAN	Q13813	285 kDa	0.0457111	1.86268	46.1667	167.9	6	10	49	65	119	20	3	21	315	287	320	146	141	35	9	40	66	320	0.071	0.086	0.13	0.022	0.0057	0.051	0.35	0.36	0.43	0.24	0.16	0.081	0.03	0.15	0.22	0.25	1	1	1	1	1	1	1	1
Heat shock protein HSP 90-alpha	HS90A_HUMAN	P07900	85 kDa	0.0471977	2.16475	34.1667	153.2	6	10	13	48	38	9	1	96	435	286	165	185	89	21	4	143	144	60	0.09	0.12	0.23	0.071	0.014	0.27	0.52	0.53	0.48	0.33	0.21	0.075	0.016	0.27	0.25	0.32	1	1	1	1	1	1	1	1
UDP-glucose 6-dehydrogenase	UGDH_HUMAN	O60701	55 kDa	0.0476933	2.25376	19.5	93	6	10	1	8	23	2	4	79	240	208	53	108	24	29	19	118	101	30	0.026	0.073	0.19	0.02	0.038	0.38	0.86	0.93	0.32	0.53	0.15	0.14	0.093	0.57	0.49	0.2	1	1	1	0.97	1	1	1	1
Transitional endoplasmic reticulum ATPase	TERA_HUMAN	P55072	89 kDa	0.0477949	2.49953	13.3333	75.4	6	10	24	5	13	10	23	5	230	144	79	116	19	46	30	26	37	27	0.079	0.027	0.046	0.037	0.046	0.043	0.57	0.59	0.36	0.35	0.037	0.062	0.12	0.2	0.22	0.065	1	1	1	1	1	1	1	1
Citrate synthase, mitochondrial	CISY_HUMAN	O75390	52 kDa	0.0480209	0.822796	12.8333	22.7	6	10	14	8	20	8	21	6	39	26	11	25	28	32	24	7	13	22	0.12	0.075	0.16	0.097	0.16	0.058	0.47	0.41	0.1	0.24	0.16	0.12	0.12	0.099	0.086	0.19	1	1	1	1	1	1	1	1
Prolow-density lipoprotein receptor-related protein 1	LRP1_HUMAN	Q07954	505 kDa	0.0510023	1.23672	27.6667	65.2	6	10	65	18	15	6	45	17	135	107	91	81	64	61	8	27	34	44	0.04	0.013	0.012	0.0077	0.022	0.018	0.084	0.099	0.068	0.099	0.032	0.024	0.0088	0.026	0.015	0.04	1	1	1	1	1	1	1	1
F-actin-capping protein subunit alpha-1	CAZA1_HUMAN	P52907	33 kDa	0.0516947	0.961379	17.6667	34.4	6	10	9	9	25	7	21	35	54	20	20	24	22	36	72	29	26	41	0.28	0.19	0.38	0.14	0.38	0.48	0.94	0.75	0.44	0.49	0.21	0.33	0.56	0.28	0.39	0.59	1	1	1	1	1	1	1	1
Vinculin	VINC_HUMAN	P18206	124 kDa	0.0520919	1.1933	100.667	230.2	6	10	148	111	138	50	59	98	514	445	203	236	206	117	98	83	147	253	0.33	0.33	0.35	0.1	0.15	0.34	0.8	0.73	0.45	0.4	0.33	0.29	0.12	0.18	0.29	0.37	1	1	1	1	1	1	1	1
Heme-binding protein 1	HEBP1_HUMAN	Q9NRV9	21 kDa	0.0521751	0.969987	5.66667	11.1	6	10	6	2	9	3	8	6	13	9	5	19	11	12	18	4	3	17	0.19	0.053	0.41	0.11	0.33	0.14	0.63	0.29	0.27	0.41	0.33	0.33	0.5	0.085	0.14	0.46	1	0.96	1	1	1	1	1	1
Heterogeneous nuclear ribonucleoprotein Q	HNRPQ_HUMAN	O60506	70 kDa	0.0550885	1.54074	8.83333	25.7	6	10	13	3	14	5	5	13	50	58	26	46	8	19	1	17	14	18	0.13	0.04	0.16	0.063	0.053	0.11	0.29	0.32	0.21	0.2	0.053	0.05	0.013	0.085	0.071	0.14	1	1	1	1	1	1	1	1
Synaptic vesicle membrane protein VAT-1 homolog	VAT1_HUMAN	Q99536	42 kDa	0.0571583	0.91352	27.5	51.8	6	10	28	26	43	21	22	25	97	58	50	68	31	86	46	9	19	54	0.18	0.22	0.33	0.21	0.19	0.33	0.51	0.4	0.46	0.35	0.31	0.32	0.24	0.19	0.23	0.39	1	1	1	1	1	1	1	1
Ubiquitin-like modifier-activating enzyme 1	UBA1_HUMAN	P22314	118 kDa	0.0582289	1.7764	35	119.9	6	10	21	78	41	3	2	65	308	271	100	124	56	37	24	106	123	50	0.1	0.15	0.068	0.012	0.012	0.2	0.46	0.43	0.28	0.19	0.077	0.074	0.046	0.22	0.25	0.076	1	1	1	0.99	0.98	1	1	1
Glycogen phosphorylase, brain form	PYGB_HUMAN	P11216	97 kDa	0.0604461	1.21783	25.6667	59.7	6	10	38	15	63	2	21	15	121	64	30	22	72	32	107	29	28	92	0.21	0.053	0.17	0.013	0.089	0.05	0.25	0.28	0.26	0.11	0.22	0.2	0.25	0.13	0.14	0.22	1	1	1	1	1	1	1	1
Secernin-1	SCRN1_HUMAN	Q12765	46 kDa	0.0609307	1.58496	4.66667	14	6	10	4	2	11	2	4	5	40	26	9	13	7	5	11	8	11	10	0.041	0.027	0.16	0.031	0.056	0.12	0.43	0.34	0.17	0.17	0.072	0.051	0.12	0.1	0.1	0.077	1	0.95	1	0.95	1	1	1	1
Fructose-bisphosphate aldolase A	ALDOA_HUMAN	P04075	39 kDa	0.0612103	0.704424	154.833	252.3	6	10	269	141	241	40	135	103	387	367	171	199	242	189	336	136	153	343	0.81	0.54	0.72	0.4	0.53	0.65	1	0.95	0.72	0.61	0.55	0.54	0.74	0.69	0.69	0.74	1	1	1	1	1	1	1	1
Histone H4	H4_HUMAN	P62805	11 kDa	0.0631368	1.43053	22	59.3	6	10	24	18	23	13	16	38	78	61	24	154	60	21	1	83	83	28	0.57	0.52	0.52	0.5	0.51	0.48	0.65	0.68	0.51	0.54	0.54	0.21	0.078	0.48	0.44	0.54	1	1	1	1	1	1	1	1
Peroxiredoxin-1	PRDX1_HUMAN	Q06830	22 kDa	0.0642756	0.724111	39.8333	65.8	6	10	36	29	56	28	47	43	81	69	46	118	53	114	40	38	36	63	0.38	0.33	0.64	0.29	0.41	0.55	0.6	0.7	0.6	0.5	0.48	0.53	0.38	0.63	0.38	0.76	1	1	1	1	1	1	1	1
Ubiquitin-40S ribosomal protein S27a	RS27A_HUMAN	P62979	18 kDa	0.0665039	0.612707	34.3333	52.5	6	10	36	11	46	28	44	41	80	53	71	63	38	36	15	50	47	72	0.46	0.31	0.34	0.34	0.38	0.26	0.47	0.46	0.36	0.34	0.34	0.24	0.24	0.35	0.31	0.37	1	1	1	1	1	1	1	1
Coronin-1C	COR1C_HUMAN	Q9ULV4	53 kDa	0.0667661	1.58739	19.8333	59.6	6	10	34	16	18	12	8	31	142	150	20	56	38	13	54	34	36	53	0.27	0.17	0.21	0.14	0.13	0.15	0.44	0.54	0.21	0.33	0.24	0.14	0.23	0.15	0.28	0.28	1	1	1	1	1	1	1	1
Protein disulfide-isomerase A3	PDIA3_HUMAN	P30101	57 kDa	0.0669296	0.908597	112.667	211.5	6	10	114	94	208	29	139	92	258	204	100	144	249	489	194	139	116	222	0.63	0.52	0.49	0.18	0.52	0.53	0.81	0.78	0.56	0.52	0.41	0.49	0.6	0.48	0.56	0.47	1	1	1	1	1	1	1	1
Malate dehydrogenase, mitochondrial	MDHM_HUMAN	P40926	36 kDa	0.0675912	0.871155	51.5	94.2	6	10	69	40	80	15	63	42	120	76	42	95	97	191	136	32	43	110	0.68	0.57	0.65	0.2	0.65	0.41	0.73	0.73	0.51	0.6	0.53	0.6	0.56	0.35	0.46	0.66	1	1	1	1	1	1	1	1
Filamin-B	FLNB_HUMAN	O75369	278 kDa	0.0689197	1.17481	127.833	288.6	6	10	282	96	175	33	126	55	562	536	143	300	217	152	160	59	234	523	0.23	0.11	0.17	0.027	0.1	0.069	0.41	0.47	0.2	0.38	0.17	0.14	0.14	0.061	0.18	0.27	1	1	1	1	1	1	1	1
Dolichyl-diphosphooligosaccharide--protein glycosyltransferase subunit 1	RPN1_HUMAN	P04843	69 kDa	0.0701179	0.87478	56.3333	103.3	6	10	54	48	112	37	64	23	142	140	45	76	129	213	103	59	47	79	0.29	0.29	0.25	0.15	0.21	0.18	0.68	0.69	0.24	0.35	0.27	0.33	0.31	0.37	0.31	0.21	1	1	1	1	1	1	1	1
60S ribosomal protein L10a	RL10A_HUMAN	P62906	25 kDa	0.0709512	1.6045	7.33333	22.3	6	10	13	2	14	3	6	6	58	32	3	10	23	19	44	8	3	23	0.37	0.051	0.33	0.12	0.15	0.18	0.74	0.61	0.17	0.36	0.42	0.21	0.4	0.06	0.14	0.37	1	1	1	1	1	1	1	1
Thioredoxin-dependent peroxide reductase, mitochondrial	PRDX3_HUMAN	P30048	28 kDa	0.075335	0.948026	10.8333	20.9	6	10	15	6	17	6	15	6	13	15	11	15	28	43	38	9	12	25	0.26	0.11	0.18	0.07	0.21	0.098	0.25	0.29	0.17	0.16	0.2	0.36	0.37	0.27	0.22	0.22	1	1	1	1	1	1	1	1
Phosphoglycerate mutase 1	PGAM1_HUMAN	P18669	29 kDa	0.0754543	1.46827	23.1667	64.1	6	10	16	25	50	3	3	42	179	104	13	42	45	63	18	72	77	28	0.27	0.31	0.56	0.043	0.063	0.47	0.91	0.88	0.3	0.58	0.51	0.52	0.26	0.64	0.53	0.44	1	1	1	1	1	1	1	1
Annexin A5	ANXA5_HUMAN	P08758	36 kDa	0.0760119	0.635578	161.5	250.9	6	10	200	73	258	97	212	129	333	261	134	180	186	374	419	131	233	258	0.74	0.42	0.77	0.32	0.65	0.67	1	0.97	0.66	0.78	0.41	0.73	0.82	0.68	0.68	0.61	1	1	1	1	1	1	1	1
Rab GDP dissociation inhibitor beta	GDIB_HUMAN	P50395	51 kDa	0.0770294	0.961238	49.6667	96.7	6	10	89	40	85	26	19	39	204	173	38	54	66	67	126	57	76	106	0.75	0.36	0.61	0.24	0.18	0.41	0.97	0.96	0.52	0.5	0.45	0.44	0.6	0.45	0.59	0.65	1	1	1	1	1	1	1	1
PDZ and LIM domain protein 5	PDLI5_HUMAN	Q96HC4	64 kDa	0.0809251	1.52607	5.83333	16.8	6	10	5	7	12	2	5	4	27	24	6	24	40	3	6	3	4	31	0.023	0.023	0.074	0.023	0.064	0.023	0.11	0.11	0.054	0.18	0.13	0.034	0.054	0.052	0.044	0.17	0.98	0.96	1	0.97	1	1	1	1
4-trimethylaminobutyraldehyde dehydrogenase	AL9A1_HUMAN	P49189	54 kDa	0.0824885	1.29504	13	31.9	6	10	20	3	32	2	16	5	71	16	17	29	44	27	66	8	5	36	0.12	0.03	0.19	0.045	0.17	0.049	0.34	0.14	0.25	0.28	0.23	0.14	0.22	0.073	0.024	0.26	1	0.96	1	1	1	1	1	1
Protein ERGIC-53	LMAN1_HUMAN	P49257	58 kDa	0.0837546	0.9801	12.1667	24	6	10	12	14	21	7	11	8	44	42	6	17	17	45	19	17	6	27	0.078	0.12	0.11	0.035	0.084	0.14	0.37	0.37	0.078	0.15	0.13	0.29	0.21	0.22	0.14	0.1	1	1	1	1	1	1	1	1
Glutamate dehydrogenase 1, mitochondrial	DHE3_HUMAN	P00367	61 kDa	0.0841527	0.786875	37.5	64.7	6	10	76	25	50	15	36	23	88	94	14	49	59	112	91	39	35	66	0.51	0.28	0.38	0.21	0.29	0.28	0.63	0.65	0.22	0.43	0.32	0.54	0.5	0.3	0.31	0.43	1	1	1	1	1	1	1	1
Protein-L-isoaspartate(D-aspartate) O-methyltransferase	PIMT_HUMAN	P22061	25 kDa	0.084263	0.997633	10.1667	20.3	6	10	12	7	13	9	18	2	26	25	7	16	23	19	36	7	3	41	0.27	0.14	0.34	0.13	0.34	0.075	0.57	0.65	0.15	0.43	0.37	0.21	0.56	0.28	0.21	0.48	1	1	1	1	1	0.97	1	1
Alcohol dehydrogenase [NADP(+)]	AK1A1_HUMAN	P14550	37 kDa	0.0843165	0.934651	11.6667	22.3	6	10	11	8	23	3	13	12	49	38	18	25	16	18	15	9	8	27	0.13	0.22	0.34	0.083	0.21	0.16	0.76	0.44	0.51	0.3	0.17	0.13	0.14	0.35	0.22	0.5	1	1	1	1	1	1	1	1
Integrin beta-1	ITB1_HUMAN	P05556	88 kDa	0.0880509	1.17864	11	24.9	6	10	17	2	8	3	25	11	18	17	61	37	38	23	7	9	8	31	0.099	0.011	0.065	0.015	0.079	0.064	0.16	0.13	0.23	0.15	0.11	0.069	0.026	0.041	0.064	0.11	1	0.95	1	0.95	1	1	1	1
Adenylyl cyclase-associated protein 1	CAP1_HUMAN	Q01518	52 kDa	0.0890064	1.0685	18.1667	38.1	6	10	23	9	19	14	24	20	91	50	26	68	30	11	24	18	14	49	0.26	0.13	0.28	0.21	0.17	0.12	0.32	0.3	0.18	0.43	0.22	0.082	0.11	0.17	0.067	0.41	1	1	1	1	1	1	1	1
Glia-derived nexin	GDN_HUMAN	P07093	44 kDa	0.0901803	-0.895356	54.5	29.3	6	10	64	38	112	26	85	2	32	28	31	24	33	57	47	11	12	18	0.34	0.27	0.34	0.19	0.28	0.045	0.23	0.32	0.2	0.19	0.23	0.2	0.22	0.08	0.11	0.12	1	1	1	1	1	0.95	1	1
Filamin-C	FLNC_HUMAN	Q14315	291 kDa	0.0916939	2.00076	31.8333	127.4	6	10	82	34	30	1	16	28	232	337	33	145	94	26	19	25	42	321	0.1	0.031	0.055	0.0073	0.03	0.027	0.18	0.31	0.047	0.27	0.11	0.039	0.033	0.031	0.058	0.21	1	1	1	0.15	1	1	1	1
Copine-3	CPNE3_HUMAN	O75131	60 kDa	0.097262	1.01594	13.5	27.3	6	10	14	8	35	3	9	12	21	15	3	28	54	48	34	13	15	42	0.063	0.086	0.2	0.017	0.06	0.073	0.091	0.076	0.043	0.24	0.26	0.18	0.27	0.073	0.06	0.2	1	1	1	0.99	1	1	1	1
Coatomer subunit alpha	COPA_HUMAN	P53621	138 kDa	0.101161	1.57158	10.8333	32.2	6	10	7	7	27	2	12	10	68	60	87	19	19	9	7	17	8	28	0.036	0.028	0.05	0.018	0.053	0.025	0.18	0.18	0.25	0.055	0.046	0.019	0.03	0.051	0.035	0.079	1	1	1	1	1	1	1	1
Erythrocyte band 7 integral membrane protein	STOM_HUMAN	P27105	32 kDa	0.10146	0.812226	40.8333	71.7	6	10	60	25	73	39	42	6	115	77	47	74	92	140	66	16	20	70	0.43	0.4	0.52	0.36	0.4	0.16	0.58	0.52	0.37	0.42	0.48	0.41	0.5	0.25	0.29	0.47	1	1	1	1	1	1	1	1
Aldo-keto reductase family 1 member C1	AK1C1_HUMAN	Q04828	37 kDa	0.101921	2.1127	12	51.9	6	10	4	5	21	4	15	23	195	94	22	35	25	22	32	24	42	28	0.065	0.074	0.3	0.071	0.29	0.36	0.93	0.81	0.41	0.2	0.33	0.22	0.27	0.41	0.54	0.39	1	1	1	1	1	1	1	1
26S proteasome non-ATPase regulatory subunit 1	PSMD1_HUMAN	Q99460	106 kDa	0.105334	1.06005	6.66667	13.9	6	10	15	3	16	1	1	4	13	24	12	16	10	10	11	6	4	33	0.11	0.047	0.089	0.019	0.019	0.038	0.029	0.086	0.05	0.14	0.07	0.064	0.058	0.038	0.022	0.11	1	1	1	1	0.81	1	1	1
Phosphatidylethanolamine-binding protein 1	PEBP1_HUMAN	P30086	21 kDa	0.106098	0.876011	22.6667	41.6	6	10	23	15	39	11	18	30	36	25	20	36	35	33	110	32	39	50	0.47	0.32	0.51	0.27	0.25	0.43	0.74	0.74	0.47	0.4	0.42	0.42	0.82	0.63	0.64	0.51	1	1	1	1	1	1	1	1
EGF-like repeat and discoidin I-like domain-containing protein 3	EDIL3_HUMAN	O43854	54 kDa	0.110122	-0.987774	62.6667	31.6	6	10	104	54	112	18	82	6	38	24	18	13	44	102	48	6	3	20	0.48	0.33	0.51	0.13	0.3	0.058	0.35	0.23	0.14	0.16	0.28	0.41	0.35	0.12	0.033	0.2	1	1	1	1	1	1	1	1
Proteasome subunit alpha type-2	PSA2_HUMAN	P25787	26 kDa	0.11035	0.968922	10.1667	19.9	6	10	16	5	12	5	18	5	44	29	2	7	19	15	30	9	14	30	0.25	0.094	0.26	0.094	0.21	0.09	0.48	0.44	0.06	0.12	0.21	0.2	0.42	0.21	0.3	0.27	1	1	1	1	1	1	1	1
Glyoxalase domain-containing protein 4	GLOD4_HUMAN	Q9HC38	35 kDa	0.114497	0.909925	6.33333	11.9	6	10	2	3	17	10	4	2	18	7	9	6	14	19	19	2	6	19	0.042	0.07	0.23	0.13	0.073	0.035	0.41	0.19	0.13	0.11	0.13	0.17	0.18	0.042	0.17	0.23	0.95	1	1	1	1	1	1	1
Dolichyl-diphosphooligosaccharide--protein glycosyltransferase subunit 2	RPN2_HUMAN	P04844	69 kDa	0.115341	0.885472	12.6667	23.4	6	10	4	10	37	5	16	4	27	40	14	21	16	43	31	8	9	25	0.051	0.063	0.22	0.029	0.12	0.036	0.14	0.25	0.14	0.12	0.087	0.14	0.23	0.074	0.12	0.19	1	1	1	1	1	1	1	1
Cathepsin D	CATD_HUMAN	P07339	45 kDa	0.116239	0.744583	102	170.9	6	10	160	33	107	76	161	75	244	283	53	185	77	259	291	113	101	103	0.49	0.3	0.35	0.28	0.37	0.41	0.47	0.5	0.32	0.36	0.25	0.35	0.45	0.41	0.41	0.32	1	1	1	1	1	1	1	1
Pyruvate kinase isozymes M1/M2	KPYM_HUMAN	P14618	58 kDa	0.116566	0.665386	333.167	528.4	6	10	564	276	390	75	393	301	1073	878	409	399	337	527	233	455	459	514	0.94	0.66	0.66	0.24	0.64	0.66	0.98	0.96	0.67	0.71	0.47	0.69	0.59	0.68	0.68	0.73	1	1	1	1	1	1	1	1
Protein transport protein Sec31A	SC31A_HUMAN	O94979	133 kDa	0.12365	1.22239	6	14	6	10	5	8	5	2	9	7	42	27	9	11	9	11	7	3	12	9	0.042	0.034	0.035	0.011	0.048	0.022	0.087	0.077	0.058	0.02	0.039	0.034	0.016	0.011	0.034	0.06	1	1	1	0.95	1	1	1	1
Phosphoglucomutase-1	PGM1_HUMAN	P36871	61 kDa	0.123905	1.58848	13.6667	41.1	6	10	5	21	41	1	2	12	84	51	15	112	68	4	7	4	9	57	0.05	0.16	0.21	0.021	0.021	0.078	0.43	0.33	0.18	0.35	0.3	0.059	0.059	0.052	0.08	0.26	1	1	1	1	0.98	1	1	1
Peptidyl-prolyl cis-trans isomerase FKBP10	FKB10_HUMAN	Q96AY3	64 kDa	0.123973	0.845044	27.1667	48.8	6	10	12	31	51	8	38	23	32	49	16	42	75	114	53	26	20	61	0.082	0.19	0.18	0.098	0.14	0.15	0.15	0.3	0.14	0.22	0.23	0.2	0.23	0.13	0.15	0.13	1	1	1	1	1	1	1	1
WD repeat-containing protein 1	WDR1_HUMAN	O75083	66 kDa	0.124308	0.621488	39	60	6	10	59	30	40	22	49	34	91	74	28	39	44	44	87	31	48	114	0.31	0.19	0.24	0.11	0.24	0.14	0.3	0.29	0.13	0.11	0.16	0.26	0.33	0.25	0.32	0.34	1	1	1	1	1	1	1	1
Selenium-binding protein 1	SBP1_HUMAN	Q13228	52 kDa	0.127981	1.08786	21.5	45.7	6	10	46	11	21	10	25	16	43	32	7	36	46	46	135	13	49	50	0.49	0.18	0.3	0.15	0.35	0.18	0.47	0.37	0.16	0.31	0.3	0.34	0.52	0.27	0.4	0.44	1	1	1	1	1	1	1	1
Prolyl 3-hydroxylase 1	P3H1_HUMAN	Q32P28	83 kDa	0.128588	0.957915	13.3333	25.9	6	10	8	30	23	3	14	2	31	33	11	22	53	51	13	9	6	30	0.03	0.16	0.083	0.031	0.048	0.02	0.12	0.23	0.12	0.094	0.11	0.12	0.076	0.041	0.041	0.1	1	1	1	1	1	1	1	1
Peroxisomal multifunctional enzyme type 2	DHB4_HUMAN	P51659	80 kDa	0.130468	0.961006	15	29.2	6	10	8	2	29	16	32	3	27	11	29	29	46	59	35	4	3	49	0.083	0.018	0.13	0.096	0.25	0.022	0.12	0.088	0.11	0.14	0.15	0.23	0.19	0.022	0.022	0.21	1	0.95	1	1	1	0.95	1	1
Guanine nucleotide-binding protein G(I)/G(S)/G(T) subunit beta-1	GBB1_HUMAN	P62873	37 kDa	0.131753	0.858885	14.6667	26.6	6	10	21	8	26	7	23	3	57	28	23	29	37	25	15	3	6	43	0.17	0.035	0.16	0.079	0.12	0.097	0.55	0.39	0.29	0.27	0.17	0.13	0.14	0.059	0.091	0.24	1	1	1	1	1	1	1	1
CD9 antigen	CD9_HUMAN	P21926	25 kDa	0.136003	1.80493	2.83333	9.9	6	10	5	2	5	3	1	1	36	21	6	9	6	4	2	2	4	9	0.14	0.044	0.14	0.096	0.039	0.053	0.26	0.15	0.096	0.14	0.14	0.096	0.053	0.053	0.053	0.096	1	0.95	1	1	0.98	0.8	1	1
Coatomer subunit gamma-1	COPG1_HUMAN	Q9Y678	98 kDa	0.136079	1.24576	7	16.6	6	10	5	6	9	5	2	15	36	46	24	7	8	5	6	11	7	16	0.029	0.03	0.05	0.013	0.021	0.077	0.2	0.19	0.077	0.026	0.025	0.013	0.033	0.063	0.038	0.057	1	1	1	0.97	1	1	1	1
Proteasome subunit beta type-3	PSB3_HUMAN	P49720	23 kDa	0.13787	1.00959	7.5	15.1	6	10	11	3	6	5	18	2	33	18	3	16	4	8	23	6	10	30	0.25	0.12	0.23	0.15	0.33	0.088	0.44	0.27	0.15	0.29	0.17	0.15	0.4	0.17	0.17	0.36	1	1	1	1	1	0.96	1	1
Arylsulfatase B	ARSB_HUMAN	P15848	60 kDa	0.138388	1.07442	8.5	17.9	6	10	19	5	10	3	6	8	49	30	4	9	11	15	26	4	17	14	0.19	0.053	0.15	0.056	0.069	0.1	0.29	0.28	0.075	0.079	0.084	0.11	0.19	0.056	0.21	0.16	1	1	1	1	1	1	1	1
Histone H3.1	H31_HUMAN	P68431	15 kDa	0.141262	1.36257	9.33333	24	6	10	13	9	13	5	5	11	67	45	6	53	20	15	2	13	10	9	0.31	0.24	0.29	0.24	0.16	0.13	0.51	0.51	0.24	0.34	0.29	0.1	0.051	0.2	0.13	0.24	1	1	1	1	1	1	1	1
Calcium/calmodulin-dependent protein kinase type II subunit delta	KCC2D_HUMAN	Q13557	56 kDa	0.146238	2.10299	4.16667	17.9	6	10	2	4	9	2	3	5	75	28	17	16	9	3	2	10	6	13	0.022	0.062	0.1	0.024	0.04	0.036	0.29	0.24	0.19	0.18	0.098	0.054	0.016	0.088	0.05	0.16	0.98	1	1	0.97	1	1	1	1
Proteasome subunit alpha type-7	PSA7_HUMAN	O14818	28 kDa	0.146455	0.582407	18.8333	28.2	6	10	26	5	25	19	28	10	45	25	13	22	20	31	54	19	19	34	0.53	0.14	0.45	0.33	0.39	0.34	0.78	0.61	0.26	0.33	0.31	0.29	0.61	0.47	0.45	0.52	1	1	1	1	1	1	1	1
3-hydroxyisobutyrate dehydrogenase, mitochondrial	3HIDH_HUMAN	P31937	35 kDa	0.151135	0.83996	10	17.9	6	10	11	2	15	10	20	2	32	16	2	18	16	37	18	6	7	27	0.19	0.039	0.32	0.14	0.21	0.042	0.36	0.29	0.086	0.21	0.26	0.32	0.24	0.13	0.13	0.35	1	1	1	1	1	0.97	1	1
Dolichyl-diphosphooligosaccharide--protein glycosyltransferase 48 kDa subunit	OST48_HUMAN	P39656	51 kDa	0.152573	0.787301	29.6667	51.2	6	10	24	11	52	25	53	13	55	58	23	35	50	114	93	20	18	46	0.3	0.14	0.24	0.12	0.23	0.09	0.43	0.52	0.25	0.19	0.21	0.23	0.42	0.18	0.22	0.28	1	1	1	1	1	1	1	1
Protein DJ-1	PARK7_HUMAN	Q99497	20 kDa	0.157571	0.48138	25.5	35.6	6	10	29	20	35	22	31	16	57	33	10	53	34	31	53	19	26	40	0.62	0.41	0.61	0.44	0.48	0.44	0.69	0.68	0.34	0.61	0.44	0.36	0.5	0.44	0.44	0.5	1	1	1	1	1	1	1	1
14-3-3 protein gamma	1433G_HUMAN	P61981	28 kDa	0.162223	0.727227	36.6667	60.7	6	10	58	37	50	27	39	9	136	87	19	69	62	76	64	13	19	62	0.61	0.49	0.62	0.39	0.36	0.17	0.79	0.77	0.21	0.39	0.49	0.25	0.47	0.25	0.25	0.48	1	1	1	1	1	1	1	1
Prolyl 4-hydroxylase subunit alpha-2	P4HA2_HUMAN	O15460	61 kDa	0.163091	0.565597	20	29.6	6	10	14	17	42	17	18	12	26	37	7	36	48	38	12	36	17	39	0.13	0.088	0.23	0.12	0.15	0.086	0.14	0.32	0.079	0.22	0.23	0.16	0.093	0.16	0.086	0.21	1	1	1	1	1	1	1	1
Dihydropyrimidinase-related protein 2	DPYL2_HUMAN	Q16555	62 kDa	0.16383	0.873573	34.1667	62.6	6	10	77	37	57	12	12	10	59	36	22	152	87	59	91	17	23	80	0.61	0.4	0.36	0.15	0.2	0.13	0.58	0.43	0.19	0.36	0.33	0.32	0.54	0.17	0.22	0.51	1	1	1	1	1	1	1	1
ERO1-like protein alpha	ERO1A_HUMAN	Q96HE7	54 kDa	0.164332	0.905801	17.6667	33.1	6	10	22	8	38	4	28	6	20	45	5	21	35	64	48	13	9	71	0.34	0.079	0.31	0.058	0.24	0.11	0.32	0.48	0.068	0.18	0.2	0.27	0.29	0.18	0.13	0.33	1	1	1	1	1	1	1	1
HLA class I histocompatibility antigen, A-31 alpha chain	1A31_HUMAN	P16189	41 kDa	0.165117	0.633403	6.83333	10.6	6	10	5	1	15	2	13	5	19	15	12	13	10	7	7	5	6	12	0.13	0.066	0.16	0.025	0.15	0.099	0.48	0.22	0.18	0.22	0.12	0.14	0.2	0.11	0.14	0.19	1	0.82	1	1	1	1	1	1
Serine/threonine-protein phosphatase PP1-beta catalytic subunit	PP1B_HUMAN	P62140	37 kDa	0.171334	0.584963	17	25.5	6	10	15	4	24	10	40	9	27	23	23	23	20	23	49	11	20	36	0.17	0.031	0.35	0.07	0.44	0.18	0.3	0.22	0.38	0.23	0.17	0.24	0.61	0.17	0.19	0.31	1	0.95	1	1	1	0.98	1	1
Cytochrome c oxidase subunit 2	COX2_HUMAN	P00403	26 kDa	0.175353	0.635003	2.83333	4.4	6	10	2	1	4	2	5	3	8	5	3	7	7	4	4	4	1	1	0.075	0.044	0.15	0.075	0.15	0.075	0.26	0.19	0.11	0.11	0.18	0.044	0.044	0.075	0.075	0.044	1	0.94	1	1	1	1	1	1
Thioredoxin domain-containing protein 5	TXND5_HUMAN	Q8NBS9	48 kDa	0.178234	0.434377	37.6667	50.9	6	10	22	35	65	15	54	35	48	53	29	37	62	90	58	39	36	57	0.27	0.18	0.29	0.17	0.24	0.24	0.35	0.4	0.27	0.19	0.26	0.28	0.25	0.23	0.26	0.18	1	1	1	1	1	1	1	1
Cytochrome b-c1 complex subunit 1, mitochondrial	QCR1_HUMAN	P31930	53 kDa	0.180961	0.841484	12.3333	22.1	6	10	22	5	20	5	16	6	26	41	2	14	33	49	28	9	11	8	0.41	0.06	0.25	0.077	0.19	0.12	0.26	0.37	0.021	0.16	0.24	0.25	0.28	0.16	0.2	0.15	1	1	1	1	1	1	1	1
1,4-alpha-glucan-branching enzyme	GLGB_HUMAN	Q04446	80 kDa	0.182599	1.34164	20.8333	52.8	6	10	7	55	46	3	1	13	158	119	16	8	60	2	2	38	56	69	0.07	0.34	0.23	0.031	0.01	0.1	0.53	0.68	0.12	0.043	0.16	0.021	0.02	0.21	0.27	0.24	1	1	1	1	1	1	1	1
Creatine kinase B-type	KCRB_HUMAN	P12277	43 kDa	0.18605	0.723396	23.5	38.8	6	10	55	21	27	19	3	16	68	60	19	3	31	12	68	33	41	53	0.57	0.28	0.39	0.2	0.066	0.21	0.8	0.73	0.28	0.06	0.3	0.15	0.33	0.24	0.44	0.51	1	1	1	1	1	1	1	1
Thioredoxin reductase 1, cytoplasmic	TRXR1_HUMAN	Q16881	71 kDa	0.189737	1.02512	12.3333	25.1	6	10	25	5	12	3	17	12	63	57	5	38	11	4	8	13	20	32	0.37	0.065	0.12	0.032	0.18	0.11	0.55	0.5	0.065	0.27	0.14	0.026	0.063	0.11	0.16	0.22	1	1	1	1	1	1	1	1
Voltage-dependent anion-selective channel protein 2	VDAC2_HUMAN	P45880	32 kDa	0.190392	0.761154	32.3333	54.8	6	10	37	20	56	15	57	9	46	36	28	46	83	107	105	14	6	77	0.45	0.36	0.39	0.21	0.43	0.23	0.54	0.52	0.32	0.45	0.45	0.43	0.51	0.2	0.068	0.44	1	1	1	1	1	1	1	1
Protein disulfide-isomerase A6	PDIA6_HUMAN	Q15084	48 kDa	0.194778	0.521016	47.6667	68.4	6	10	59	32	76	8	61	50	111	81	48	56	50	137	59	59	38	45	0.34	0.26	0.35	0.13	0.24	0.25	0.5	0.51	0.36	0.25	0.2	0.25	0.35	0.25	0.25	0.22	1	1	1	1	1	1	1	1
Glutathione S-transferase omega-1	GSTO1_HUMAN	P78417	28 kDa	0.201365	0.683696	16	25.7	6	10	10	4	24	10	36	12	42	29	2	17	19	42	49	14	14	29	0.24	0.17	0.42	0.28	0.37	0.31	0.67	0.57	0.1	0.25	0.33	0.28	0.5	0.31	0.24	0.36	1	1	1	1	1	1	1	1
Proteasome subunit beta type-1	PSB1_HUMAN	P20618	26 kDa	0.201735	0.591816	14	21.1	6	10	16	8	12	8	30	10	29	19	7	18	14	21	45	11	16	31	0.39	0.14	0.39	0.2	0.4	0.26	0.52	0.47	0.22	0.36	0.24	0.24	0.54	0.27	0.39	0.41	1	1	1	1	1	1	1	1
L-lactate dehydrogenase A chain	LDHA_HUMAN	P00338	37 kDa	0.209519	0.426509	174.333	234.3	6	10	214	129	251	117	243	92	366	291	156	189	214	230	381	120	102	294	0.63	0.52	0.61	0.43	0.67	0.53	0.94	0.83	0.59	0.64	0.51	0.51	0.75	0.64	0.7	0.66	1	1	1	1	1	1	1	1
Aldose reductase	ALDR_HUMAN	P15121	36 kDa	0.215502	0.60733	21.3333	32.5	6	10	31	8	20	8	44	17	69	44	28	23	19	22	41	12	17	50	0.44	0.21	0.34	0.15	0.59	0.31	0.95	0.82	0.41	0.3	0.25	0.2	0.33	0.36	0.33	0.44	1	1	1	1	1	1	1	1
Peptidyl-prolyl cis-trans isomerase B	PPIB_HUMAN	P23284	24 kDa	0.225355	0.455296	39.1667	53.7	6	10	64	29	62	18	28	34	104	57	41	57	61	37	11	65	47	57	0.73	0.52	0.65	0.38	0.42	0.45	0.72	0.72	0.52	0.61	0.51	0.41	0.25	0.51	0.45	0.65	1	1	1	1	1	1	1	1
6-phosphogluconolactonase	6PGL_HUMAN	O95336	28 kDa	0.229428	0.700655	17.1667	27.9	6	10	15	6	32	9	28	13	35	22	2	21	19	31	76	21	23	29	0.39	0.25	0.67	0.36	0.52	0.18	0.83	0.7	0.062	0.5	0.42	0.41	0.54	0.36	0.3	0.52	1	1	1	1	1	1	1	1
Golgi apparatus protein 1	GSLG1_HUMAN	Q92896	135 kDa	0.233771	0.678072	15	24	6	10	20	17	30	5	16	2	41	50	34	12	34	28	9	8	4	20	0.1	0.048	0.055	0.018	0.037	0.011	0.19	0.23	0.2	0.052	0.055	0.049	0.031	0.036	0.011	0.047	1	1	1	1	1	1	1	1
Trifunctional enzyme subunit beta, mitochondrial	ECHB_HUMAN	P55084	51 kDa	0.240115	0.703607	26.8333	43.7	6	10	28	13	61	14	42	3	73	48	21	45	83	58	34	1	2	72	0.2	0.15	0.32	0.059	0.19	0.074	0.49	0.54	0.12	0.28	0.28	0.31	0.23	0.04	0.063	0.29	1	1	1	1	1	1	1	1
Hexokinase-1	HXK1_HUMAN	P19367	102 kDa	0.244699	0.727227	36.6667	60.7	6	10	52	16	61	10	66	15	148	108	73	47	71	38	20	11	15	76	0.13	0.085	0.13	0.035	0.16	0.12	0.52	0.49	0.23	0.18	0.17	0.056	0.063	0.071	0.12	0.14	1	1	1	1	1	1	1	1
Endoplasmic reticulum-Golgi intermediate compartment protein 1	ERGI1_HUMAN	Q969X5	33 kDa	0.245028	0.917899	7.83333	14.8	6	10	13	6	9	4	13	2	12	12	5	5	20	41	35	5	1	12	0.23	0.097	0.19	0.11	0.18	0.048	0.3	0.23	0.1	0.15	0.19	0.24	0.32	0.076	0.048	0.16	1	1	1	1	1	0.98	1	1
Thioredoxin-related transmembrane protein 1	TMX1_HUMAN	Q9H3N1	32 kDa	0.245815	0.610958	3.66667	5.6	6	10	2	4	6	2	7	1	3	3	2	7	5	11	9	4	2	10	0.075	0.043	0.13	0.043	0.1	0.043	0.071	0.064	0.071	0.079	0.075	0.15	0.13	0.089	0.043	0.16	1	0.98	1	0.97	1	1	1	1
Rab GDP dissociation inhibitor alpha	GDIA_HUMAN	P31150	51 kDa	0.247249	0.674278	39.6667	63.3	6	10	78	28	69	29	23	11	138	115	15	46	56	55	52	28	19	109	0.74	0.4	0.49	0.24	0.28	0.23	0.87	0.91	0.15	0.44	0.34	0.28	0.24	0.22	0.2	0.58	1	1	1	1	1	1	1	1
Basigin	BASI_HUMAN	P35613	42 kDa	0.248097	0.91718	15.8333	29.9	6	10	15	9	24	7	38	2	10	14	9	24	47	80	59	7	3	46	0.25	0.16	0.25	0.11	0.22	0.036	0.11	0.12	0.086	0.22	0.22	0.26	0.26	0.083	0.083	0.22	1	1	1	1	1	1	1	1
Voltage-dependent anion-selective channel protein 3	VDAC3_HUMAN	Q9Y277	31 kDa	0.263347	0.642968	13	20.3	6	10	14	7	21	6	28	2	26	12	9	20	26	42	30	4	2	32	0.17	0.095	0.18	0.16	0.16	0.071	0.33	0.21	0.12	0.23	0.16	0.25	0.16	0.088	0.039	0.25	1	0.95	1	1	1	1	1	1
Fatty aldehyde dehydrogenase	AL3A2_HUMAN	P51648	55 kDa	0.267829	0.623874	23.1667	35.7	6	10	44	15	32	12	34	2	43	25	8	30	47	76	62	12	7	47	0.3	0.17	0.29	0.1	0.34	0.054	0.43	0.33	0.16	0.29	0.3	0.38	0.31	0.21	0.085	0.38	1	1	1	1	1	0.54	1	1
Alpha-enolase	ENOA_HUMAN	P06733	47 kDa	0.276001	0.507306	370.833	527.1	6	10	574	239	505	250	342	315	900	673	179	338	392	399	1211	271	397	511	0.95	0.67	0.67	0.51	0.57	0.69	1	0.99	0.51	0.52	0.53	0.52	0.83	0.65	0.72	0.62	1	1	1	1	1	1	1	1
Ribonuclease inhibitor	RINI_HUMAN	P13489	50 kDa	0.279195	0.381834	61.1667	79.7	6	10	84	37	49	65	61	71	151	127	76	54	47	23	70	88	95	66	0.7	0.22	0.4	0.34	0.41	0.53	0.82	0.88	0.44	0.24	0.28	0.18	0.47	0.58	0.66	0.38	1	1	1	1	1	1	1	1
Superoxide dismutase [Mn], mitochondrial	SODM_HUMAN	P04179	25 kDa	0.279541	0.52099	27.6667	39.7	6	10	23	8	36	23	54	22	30	18	40	23	34	82	82	29	31	28	0.29	0.1	0.29	0.18	0.29	0.32	0.35	0.29	0.25	0.14	0.29	0.26	0.35	0.27	0.32	0.29	1	1	1	1	1	1	1	1
Voltage-dependent anion-selective channel protein 1	VDAC1_HUMAN	P21796	31 kDa	0.283872	0.455377	49.6667	68.1	6	10	55	21	75	34	89	24	75	49	51	48	89	128	105	34	18	84	0.52	0.27	0.53	0.38	0.67	0.48	0.95	0.61	0.56	0.66	0.44	0.69	0.71	0.55	0.37	0.47	1	1	1	1	1	1	1	1
Lumican	LUM_HUMAN	P51884	38 kDa	0.286786	0.722466	8	13.2	6	10	11	8	20	1	6	2	28	17	8	6	16	31	5	3	3	15	0.22	0.053	0.23	0.024	0.12	0.053	0.36	0.21	0.12	0.089	0.15	0.21	0.12	0.053	0.086	0.15	1	1	1	0.93	1	1	1	1
Aspartate aminotransferase, cytoplasmic	AATC_HUMAN	P17174	46 kDa	0.286874	-0.579245	46.1667	30.9	6	10	95	27	58	19	74	4	39	40	10	14	36	32	69	9	8	52	0.6	0.26	0.53	0.31	0.47	0.082	0.68	0.6	0.23	0.24	0.36	0.27	0.56	0.22	0.17	0.46	1	1	1	1	1	1	1	1
Fructose-bisphosphate aldolase C	ALDOC_HUMAN	P09972	39 kDa	0.297861	0.432959	65.3333	88.2	6	10	98	42	115	28	73	36	111	97	55	55	62	100	183	44	52	123	0.53	0.34	0.64	0.28	0.42	0.23	0.74	0.61	0.41	0.25	0.39	0.45	0.6	0.28	0.3	0.55	1	1	1	1	1	1	1	1
Gamma-enolase	ENOG_HUMAN	P09104	47 kDa	0.302076	0.677423	46.3333	74.1	6	10	56	24	69	39	38	52	109	111	24	27	38	33	223	42	53	81	0.6	0.28	0.38	0.24	0.26	0.26	0.66	0.69	0.33	0.15	0.22	0.17	0.6	0.27	0.35	0.4	1	1	1	1	1	1	1	1
Proteasome subunit alpha type-4	PSA4_HUMAN	P25789	29 kDa	0.32362	0.526069	16.6667	24	6	10	26	5	23	18	22	6	40	21	5	27	22	27	58	10	7	23	0.42	0.13	0.41	0.21	0.29	0.17	0.67	0.53	0.13	0.33	0.36	0.25	0.48	0.26	0.18	0.37	1	1	1	1	1	1	1	1
Proteasome subunit alpha type-6	PSA6_HUMAN	P60900	27 kDa	0.327076	0.400538	19.1667	25.3	6	10	26	13	26	13	30	7	40	20	14	22	28	32	18	13	14	52	0.42	0.17	0.28	0.24	0.41	0.17	0.52	0.44	0.22	0.39	0.39	0.36	0.22	0.17	0.2	0.49	1	1	1	1	1	1	1	1
Lysosomal alpha-glucosidase	LYAG_HUMAN	P10253	105 kDa	0.335878	0.847997	29.1667	52.5	6	10	82	22	33	5	27	6	165	103	11	39	39	22	9	11	26	100	0.27	0.076	0.11	0.032	0.088	0.03	0.3	0.39	0.06	0.11	0.07	0.15	0.043	0.057	0.079	0.24	1	1	1	1	1	1	1	1
Annexin A7	ANXA7_HUMAN	P20073	53 kDa	0.337261	0.545273	33.1667	48.4	6	10	59	30	61	8	30	11	98	38	16	29	55	106	61	15	15	51	0.39	0.22	0.3	0.045	0.16	0.088	0.52	0.24	0.21	0.26	0.28	0.31	0.23	0.11	0.088	0.35	1	1	1	1	1	1	1	1
Phosphatidylinositol transfer protein beta isoform	PIPNB_HUMAN	P48739	32 kDa	0.337821	0.577143	6.16667	9.2	6	10	8	3	12	2	3	9	16	7	2	8	10	7	18	2	2	20	0.13	0.077	0.3	0.048	0.11	0.3	0.4	0.24	0.13	0.4	0.25	0.27	0.48	0.092	0.13	0.28	1	1	1	1	1	1	1	1
Alpha-N-acetylgalactosaminidase	NAGAB_HUMAN	P17050	47 kDa	0.344759	0.678072	16	25.6	6	10	35	9	23	10	18	1	59	41	1	18	9	32	60	1	11	24	0.28	0.12	0.18	0.16	0.18	0.027	0.33	0.27	0.027	0.15	0.15	0.18	0.27	0.027	0.19	0.18	1	1	1	1	1	1	1	1
Fumarylacetoacetase	FAAA_HUMAN	P16930	46 kDa	0.346539	-0.40489	14.1667	10.7	6	10	19	7	17	15	24	3	14	11	12	9	12	4	23	3	3	16	0.3	0.12	0.2	0.12	0.16	0.031	0.28	0.27	0.12	0.14	0.15	0.05	0.13	0.091	0.031	0.2	1	1	1	1	1	0.93	1	1
Beta-hexosaminidase subunit alpha	HEXA_HUMAN	P06865	61 kDa	0.355344	0.564415	16.5	24.4	6	10	36	6	16	14	21	6	35	30	2	10	13	50	57	13	20	14	0.39	0.078	0.19	0.17	0.21	0.068	0.26	0.27	0.021	0.12	0.14	0.25	0.22	0.062	0.12	0.18	1	1	1	1	1	1	1	1
Aldehyde dehydrogenase, dimeric NADP-preferring	AL3A1_HUMAN	P30838	50 kDa	0.364147	1.28369	8.66667	21.1	6	10	22	7	14	2	3	4	108	21	1	13	8	6	4	7	20	23	0.21	0.099	0.19	0.026	0.026	0.053	0.61	0.34	0.026	0.17	0.084	0.026	0.046	0.084	0.13	0.26	1	1	1	0.99	0.98	1	1	1
Glyceraldehyde-3-phosphate dehydrogenase	G3P_HUMAN	P04406	36 kDa	0.368474	0.409499	308.833	410.2	6	10	428	112	316	132	660	205	813	469	235	229	342	302	759	302	245	406	0.77	0.61	0.68	0.47	0.7	0.55	1	0.99	0.55	0.56	0.52	0.57	0.6	0.69	0.66	0.65	1	1	1	1	1	1	1	1
Beta-hexosaminidase subunit beta	HEXB_HUMAN	P07686	63 kDa	0.375671	0.550948	34.3333	50.3	6	10	52	11	49	22	53	19	82	37	3	25	26	100	129	29	37	35	0.28	0.095	0.26	0.2	0.27	0.19	0.34	0.25	0.02	0.25	0.19	0.28	0.27	0.2	0.22	0.25	1	1	1	1	1	1	1	1
Coronin-1B	COR1B_HUMAN	Q9BR76	54 kDa	0.376084	0.606989	8.66667	13.2	6	10	19	8	11	5	5	4	34	33	5	12	8	10	12	2	5	11	0.18	0.1	0.13	0.078	0.076	0.08	0.2	0.28	0.041	0.1	0.12	0.055	0.082	0.022	0.049	0.14	1	1	1	1	1	1	1	1
Plasma glutamate carboxypeptidase	PGCP_HUMAN	Q9Y646	52 kDa	0.38395	-0.445076	27.5	20.2	6	10	43	11	39	25	46	1	40	19	1	26	27	18	29	2	4	36	0.41	0.18	0.3	0.25	0.28	0.023	0.43	0.22	0.023	0.3	0.23	0.24	0.3	0.023	0.072	0.29	1	1	1	1	1	0.96	1	1
Platelet-activating factor acetylhydrolase IB subunit alpha	LIS1_HUMAN	P43034	47 kDa	0.384168	-0.338416	11	8.7	6	10	11	7	15	13	16	4	7	3	7	14	9	11	18	3	3	12	0.11	0.16	0.18	0.16	0.16	0.08	0.068	0.056	0.054	0.095	0.1	0.049	0.21	0.041	0.041	0.12	1	1	1	1	1	1	1	0.95
Proteasome subunit beta type-6	PSB6_HUMAN	P28072	25 kDa	0.384526	0.393738	9.66667	12.7	6	10	13	6	11	6	18	4	16	16	2	15	12	15	23	4	4	20	0.21	0.088	0.21	0.13	0.21	0.092	0.27	0.23	0.046	0.17	0.23	0.18	0.27	0.092	0.092	0.21	1	1	1	1	1	1	1	1
Triosephosphate isomerase	TPIS_HUMAN	P60174	31 kDa	0.406727	0.401798	156	206.1	6	10	131	61	187	144	319	94	198	155	86	136	155	249	532	151	160	239	0.65	0.41	0.79	0.69	0.74	0.61	0.78	0.78	0.53	0.69	0.53	0.69	0.8	0.58	0.7	0.65	1	1	1	1	1	1	1	1
Endoplasmic reticulum resident protein 44	ERP44_HUMAN	Q9BS26	47 kDa	0.408011	0.474539	28.5	39.6	6	10	39	18	39	19	45	11	33	26	22	18	39	108	75	24	13	38	0.28	0.15	0.41	0.17	0.31	0.19	0.36	0.45	0.24	0.2	0.3	0.38	0.29	0.17	0.19	0.27	1	1	1	1	1	1	1	1
Dipeptidyl peptidase 2	DPP2_HUMAN	Q9UHL4	54 kDa	0.41408	0.461363	31.6667	43.6	6	10	62	18	26	32	48	4	31	37	3	20	62	62	99	12	33	77	0.4	0.21	0.23	0.22	0.25	0.061	0.26	0.46	0.041	0.2	0.22	0.24	0.41	0.14	0.26	0.25	1	1	1	1	1	1	1	1
Glutathione S-transferase Mu 2	GSTM2_HUMAN	P28161	26 kDa	0.428085	0.408885	7.83333	10.4	6	10	12	4	14	6	8	3	8	9	4	7	12	18	24	3	4	15	0.22	0.1	0.26	0.1	0.14	0.12	0.22	0.14	0.13	0.17	0.2	0.27	0.44	0.13	0.13	0.27	1	0.98	1	0.95	1	1	1	1
Collagen alpha-1(XII) chain	COCA1_HUMAN	Q99715	333 kDa	0.432292	0.358757	181	232.1	6	10	247	153	274	42	256	114	454	121	153	223	271	396	233	86	41	343	0.21	0.098	0.15	0.036	0.14	0.14	0.32	0.18	0.25	0.27	0.16	0.23	0.21	0.12	0.06	0.21	1	1	1	1	1	1	1	1
Erlin-2	ERLN2_HUMAN	O94905	38 kDa	0.436334	0.411133	30.8333	41	6	10	34	24	48	28	47	4	48	36	23	18	90	71	60	11	2	51	0.31	0.25	0.29	0.22	0.27	0.13	0.55	0.51	0.24	0.27	0.36	0.37	0.35	0.21	0.091	0.31	1	1	1	1	1	1	1	1
Dipeptidyl peptidase 3	DPP3_HUMAN	Q9NY33	83 kDa	0.446038	0.459432	16	22	6	10	35	17	25	3	14	2	35	42	9	23	20	7	9	10	13	52	0.24	0.18	0.26	0.022	0.11	0.027	0.31	0.34	0.12	0.22	0.19	0.095	0.079	0.072	0.17	0.28	1	1	1	1	1	1	1	1
Peptidyl-prolyl cis-trans isomerase FKBP9	FKBP9_HUMAN	O95302	63 kDa	0.447891	0.513843	13.1667	18.8	6	10	16	13	26	10	11	3	13	10	3	9	38	45	5	15	7	43	0.1	0.13	0.2	0.061	0.12	0.025	0.042	0.042	0.019	0.065	0.22	0.27	0.016	0.12	0.061	0.19	1	1	1	1	1	1	1	1
Calreticulin	CALR_HUMAN	P27797	48 kDa	0.454172	0.301961	118.833	146.5	6	10	226	55	176	59	138	59	155	138	71	85	139	259	270	114	94	140	0.75	0.37	0.52	0.31	0.45	0.4	0.84	0.73	0.39	0.35	0.35	0.46	0.56	0.35	0.4	0.43	1	1	1	1	1	1	1	1
S-adenosylmethionine synthase isoform type-2	METK2_HUMAN	P31153	44 kDa	0.46211	-0.356362	17.6667	13.8	6	10	26	8	16	11	35	10	15	8	6	5	16	14	30	9	5	30	0.24	0.13	0.21	0.11	0.19	0.1	0.32	0.15	0.14	0.071	0.14	0.2	0.2	0.13	0.1	0.26	1	1	1	1	1	1	1	1
Glutathione reductase, mitochondrial	GSHR_HUMAN	P00390	56 kDa	0.466333	0.420576	13	17.4	6	10	30	10	14	4	18	2	31	38	6	19	17	11	26	1	5	20	0.35	0.16	0.18	0.075	0.22	0.04	0.32	0.5	0.079	0.25	0.2	0.12	0.31	0.023	0.063	0.29	1	1	1	1	1	0.95	1	1
Chitinase-3-like protein 1	CH3L1_HUMAN	P36222	43 kDa	0.468112	0.358583	52.3333	67.1	6	10	78	40	80	22	67	27	153	57	33	42	40	131	87	36	67	25	0.52	0.37	0.52	0.32	0.53	0.27	0.73	0.61	0.43	0.39	0.31	0.48	0.5	0.33	0.39	0.38	1	1	1	1	1	1	1	1
Phosphoglycerate kinase 1	PGK1_HUMAN	P00558	45 kDa	0.488442	0.282741	290.833	353.8	6	10	427	210	433	215	342	118	451	351	167	180	371	445	729	148	173	523	0.91	0.8	0.89	0.74	0.87	0.65	1	0.94	0.75	0.76	0.77	0.73	0.88	0.65	0.72	0.89	1	1	1	1	1	1	1	1
Very long-chain specific acyl-CoA dehydrogenase, mitochondrial	ACADV_HUMAN	P49748	70 kDa	0.488542	0.42303	54	72.4	6	10	86	38	87	15	91	7	129	67	3	46	106	146	59	16	9	143	0.47	0.33	0.38	0.15	0.31	0.096	0.43	0.37	0.067	0.22	0.38	0.37	0.39	0.15	0.058	0.42	1	1	1	1	1	1	1	1
Protein disulfide-isomerase A4	PDIA4_HUMAN	P13667	73 kDa	0.490497	0.350654	90.5	115.4	6	10	91	71	198	48	124	11	172	119	52	83	186	198	43	47	45	209	0.42	0.47	0.54	0.19	0.47	0.13	0.59	0.58	0.42	0.53	0.49	0.47	0.17	0.31	0.26	0.48	1	1	1	1	1	1	1	1
Glycogen phosphorylase, liver form	PYGL_HUMAN	P06737	97 kDa	0.507599	0.451003	51.5	70.4	6	10	66	51	113	21	53	5	75	64	11	15	117	75	175	12	9	151	0.25	0.14	0.26	0.089	0.17	0.019	0.22	0.34	0.12	0.081	0.22	0.26	0.27	0.047	0.047	0.32	1	1	1	1	1	1	1	1
Transaldolase	TALDO_HUMAN	P37837	38 kDa	0.518805	0.298784	46.5	57.2	6	10	46	24	65	55	64	25	145	79	27	60	42	40	57	22	27	73	0.34	0.37	0.45	0.36	0.4	0.24	0.74	0.69	0.42	0.39	0.43	0.3	0.37	0.24	0.27	0.46	1	1	1	1	1	1	1	1
Vesicular integral-membrane protein VIP36	LMAN2_HUMAN	Q12907	40 kDa	0.522308	0.430042	18.3333	24.7	6	10	19	14	28	6	34	9	19	12	8	9	27	76	43	9	8	36	0.16	0.16	0.24	0.098	0.42	0.21	0.49	0.19	0.2	0.17	0.15	0.4	0.42	0.1	0.14	0.2	1	1	1	1	1	1	1	1
Aldehyde dehydrogenase, mitochondrial	ALDH2_HUMAN	P05091	56 kDa	0.532379	-0.337976	18.8333	14.9	6	10	33	6	30	9	34	1	17	9	2	24	19	29	19	4	3	23	0.4	0.093	0.28	0.11	0.29	0.027	0.27	0.085	0.054	0.31	0.24	0.24	0.21	0.052	0.027	0.26	1	1	1	1	1	0.99	1	1
Trifunctional enzyme subunit alpha, mitochondrial	ECHA_HUMAN	P40939	83 kDa	0.537761	0.423707	60.8333	81.6	6	10	133	38	100	15	77	2	122	75	8	78	152	181	8	19	8	165	0.74	0.33	0.41	0.11	0.35	0.018	0.67	0.56	0.038	0.4	0.38	0.48	0.024	0.13	0.15	0.41	1	1	1	1	1	0.99	1	1
Protein disulfide-isomerase	PDIA1_HUMAN	P07237	57 kDa	0.539775	0.293356	239.333	293.3	6	10	270	145	392	140	371	118	207	241	162	200	364	774	302	199	129	355	0.77	0.62	0.65	0.37	0.53	0.45	0.85	0.86	0.64	0.45	0.55	0.64	0.56	0.56	0.5	0.57	1	1	1	1	1	1	1	1
Annexin A4	ANXA4_HUMAN	P09525	36 kDa	0.544561	0.285005	65.1667	79.4	6	10	74	22	85	68	111	31	140	52	34	33	85	173	109	29	48	91	0.53	0.34	0.64	0.38	0.54	0.29	0.79	0.66	0.48	0.5	0.46	0.66	0.61	0.38	0.36	0.51	1	1	1	1	1	1	1	1
S-formylglutathione hydrolase	ESTD_HUMAN	P10768	31 kDa	0.544862	0.361949	25.8333	33.2	6	10	47	14	35	10	36	13	48	39	2	17	29	20	95	21	14	47	0.52	0.2	0.33	0.15	0.41	0.43	0.95	0.76	0.096	0.43	0.27	0.3	0.63	0.52	0.35	0.33	1	1	1	1	1	1	1	1
Peroxiredoxin-4	PRDX4_HUMAN	Q13162	31 kDa	0.555245	0.320878	55	68.7	6	10	48	20	92	30	103	37	50	34	17	26	72	170	130	50	51	87	0.28	0.12	0.37	0.21	0.34	0.34	0.7	0.38	0.2	0.33	0.3	0.45	0.58	0.39	0.38	0.34	1	1	1	1	1	1	1	1
Ornithine aminotransferase, mitochondrial	OAT_HUMAN	P04181	49 kDa	0.56953	0.358793	17	21.8	6	10	29	5	28	10	28	2	21	13	11	11	28	61	30	4	4	35	0.46	0.091	0.31	0.15	0.18	0.03	0.37	0.27	0.13	0.16	0.27	0.28	0.29	0.055	0.08	0.28	1	1	1	1	1	1	1	1
Procollagen-lysine,2-oxoglutarate 5-dioxygenase 1	PLOD1_HUMAN	Q02809	84 kDa	0.574188	0.347099	25	31.8	6	10	15	38	65	2	26	4	33	45	21	14	41	68	4	23	6	63	0.14	0.17	0.24	0.015	0.12	0.039	0.2	0.33	0.15	0.16	0.23	0.31	0.015	0.12	0.058	0.23	1	1	1	0.82	1	1	1	1
Phosphoserine aminotransferase	SERC_HUMAN	Q9Y617	40 kDa	0.57916	-0.300866	68	55.2	6	10	111	46	78	45	124	4	50	54	15	40	80	47	100	19	3	144	0.59	0.4	0.47	0.4	0.51	0.1	0.51	0.58	0.2	0.31	0.45	0.34	0.49	0.32	0.062	0.51	1	1	1	1	1	1	1	1
Lysosome-associated membrane glycoprotein 1	LAMP1_HUMAN	P11279	45 kDa	0.58256	0.292299	20.3333	24.9	6	10	37	16	23	12	32	2	50	55	25	19	24	33	6	9	6	22	0.14	0.048	0.067	0.048	0.12	0.038	0.16	0.18	0.12	0.067	0.067	0.048	0.096	0.065	0.05	0.086	1	1	1	1	1	1	1	1
Transmembrane emp24 domain-containing protein 10	TMEDA_HUMAN	P49755	25 kDa	0.588528	0.236067	18	21.2	6	10	27	9	29	8	26	9	44	21	15	24	24	21	1	20	10	32	0.4	0.23	0.38	0.17	0.26	0.27	0.56	0.37	0.19	0.21	0.22	0.21	0.055	0.32	0.32	0.29	1	1	1	1	1	1	1	1
Synaptophysin-like protein 1	SYPL1_HUMAN	Q16563	29 kDa	0.590304	0.449913	7.83333	10.7	6	10	9	7	10	5	14	2	5	7	5	2	17	40	21	1	3	6	0.042	0.042	0.1	0.042	0.12	0.042	0.042	0.042	0.042	0.042	0.2	0.1	0.1	0.042	0.042	0.042	0.98	0.95	1	0.95	1	0.98	0.97	0.96
L-lactate dehydrogenase B chain	LDHB_HUMAN	P07195	37 kDa	0.591003	0.191843	90	102.8	6	10	131	68	121	67	126	27	124	99	81	120	120	106	172	31	26	149	0.6	0.44	0.5	0.3	0.54	0.27	0.72	0.49	0.48	0.44	0.38	0.38	0.49	0.26	0.3	0.47	1	1	1	1	1	1	1	1
Prenylcysteine oxidase 1	PCYOX_HUMAN	Q9UHG3	57 kDa	0.596756	0.426208	39.6667	53.3	6	10	41	25	62	28	72	10	32	29	3	23	59	200	99	16	22	50	0.31	0.33	0.37	0.2	0.31	0.11	0.29	0.36	0.022	0.24	0.31	0.34	0.37	0.15	0.17	0.31	1	1	1	1	1	1	1	1
Calnexin	CALX_HUMAN	P27824	68 kDa	0.597884	-0.247211	71.3333	60.1	6	10	134	35	99	37	99	24	44	44	53	24	64	142	19	57	48	106	0.42	0.23	0.33	0.27	0.33	0.083	0.23	0.35	0.33	0.26	0.31	0.34	0.076	0.19	0.18	0.37	1	1	1	1	1	1	1	1
Lactadherin	MFGM_HUMAN	Q08431	43 kDa	0.60082	-0.27114	51.1667	42.4	6	10	27	61	102	7	93	17	55	26	15	22	27	96	72	24	40	47	0.13	0.22	0.3	0.075	0.33	0.15	0.4	0.3	0.14	0.19	0.24	0.25	0.31	0.16	0.21	0.26	1	1	1	1	1	1	1	1
Lactoylglutathione lyase	LGUL_HUMAN	Q04760	21 kDa	0.621825	0.314565	9.16667	11.4	6	10	9	2	7	9	24	4	6	8	4	11	15	16	34	4	6	10	0.23	0.043	0.18	0.18	0.32	0.092	0.28	0.24	0.17	0.27	0.23	0.23	0.32	0.092	0.21	0.17	1	1	1	1	1	1	1	1
N-acetyl-D-glucosamine kinase	NAGK_HUMAN	Q9UJ70	37 kDa	0.632155	0.239383	20.5	24.2	6	10	22	14	23	5	47	12	30	17	30	10	29	17	56	10	9	34	0.38	0.23	0.47	0.073	0.59	0.24	0.4	0.36	0.46	0.19	0.34	0.21	0.44	0.2	0.18	0.47	1	1	1	1	1	1	1	1
Translin	TSN_HUMAN	Q15631	26 kDa	0.635245	0.245112	13.5	16	6	10	16	3	26	9	21	6	27	11	4	7	15	10	24	11	13	38	0.25	0.12	0.28	0.19	0.24	0.12	0.35	0.22	0.11	0.17	0.17	0.2	0.35	0.21	0.21	0.36	1	1	1	1	1	1	1	1
Aspartate aminotransferase, mitochondrial	AATM_HUMAN	P00505	48 kDa	0.63884	-0.206451	42	36.4	6	10	65	28	58	17	75	9	49	40	10	25	49	69	41	15	15	51	0.46	0.22	0.44	0.2	0.35	0.15	0.5	0.47	0.098	0.27	0.28	0.38	0.31	0.19	0.13	0.43	1	1	1	1	1	1	1	1
Collagen alpha-2(VI) chain	CO6A2_HUMAN	P12110	109 kDa	0.640177	-0.328658	125.333	99.8	6	10	240	116	181	25	187	3	19	37	39	21	179	198	297	2	3	203	0.23	0.1	0.15	0.048	0.11	0.02	0.05	0.14	0.18	0.038	0.11	0.18	0.19	0.011	0.03	0.19	1	1	1	1	1	0.99	1	1
CD63 antigen	CD63_HUMAN	P08962	26 kDa	0.641283	0.263034	13.6667	16.4	6	10	12	1	23	10	35	1	20	22	35	14	20	23	9	5	2	14	0.092	0.05	0.11	0.067	0.1	0.05	0.16	0.12	0.14	0.076	0.076	0.05	0.05	0.05	0.05	0.076	1	0.99	1	1	1	0.76	1	1
Malate dehydrogenase, cytoplasmic	MDHC_HUMAN	P40925	36 kDa	0.67152	0.188421	41.3333	47.1	6	10	70	25	52	40	48	13	58	39	26	34	51	64	108	14	14	63	0.47	0.38	0.48	0.31	0.46	0.28	0.59	0.54	0.38	0.34	0.41	0.38	0.43	0.26	0.27	0.42	1	1	1	1	1	1	1	1
Serpin B6	SPB6_HUMAN	P35237	43 kDa	0.680733	0.20284	34.6667	39.9	6	10	28	20	52	27	72	9	42	28	20	35	37	66	90	9	17	55	0.35	0.33	0.48	0.27	0.56	0.16	0.45	0.45	0.33	0.36	0.34	0.4	0.58	0.16	0.23	0.51	1	1	1	1	1	1	1	1
Proteasome subunit alpha type-5	PSA5_HUMAN	P28066	26 kDa	0.682065	0.221812	11.8333	13.8	6	10	14	8	16	8	19	6	14	12	4	11	9	19	41	6	6	16	0.37	0.22	0.46	0.25	0.37	0.13	0.33	0.22	0.095	0.37	0.28	0.29	0.34	0.13	0.16	0.37	1	1	1	1	1	1	1	1
ADP-sugar pyrophosphatase	NUDT5_HUMAN	Q9UKK9	24 kDa	0.69256	0.201634	14	16.1	6	10	21	9	23	4	21	6	21	11	2	6	20	23	34	9	6	29	0.23	0.2	0.39	0.12	0.23	0.12	0.49	0.27	0.12	0.27	0.21	0.29	0.24	0.12	0.18	0.36	1	1	1	1	1	1	1	1
Stress-70 protein, mitochondrial	GRP75_HUMAN	P38646	74 kDa	0.700464	0.213935	87.1667	101.1	6	10	143	66	158	42	110	4	129	72	32	84	154	193	51	38	24	234	0.46	0.37	0.5	0.19	0.31	0.018	0.39	0.44	0.14	0.46	0.35	0.42	0.16	0.21	0.15	0.5	1	1	1	1	1	1	1	1
N(G),N(G)-dimethylarginine dimethylaminohydrolase 1	DDAH1_HUMAN	O94760	31 kDa	0.70465	0.202493	12.1667	14	6	10	9	6	22	12	18	6	22	10	1	5	16	21	27	3	6	29	0.074	0.074	0.3	0.16	0.26	0.084	0.37	0.2	0.035	0.11	0.14	0.37	0.4	0.042	0.084	0.22	1	1	1	1	1	1	1	1
Glyoxylate reductase/hydroxypyruvate reductase	GRHPR_HUMAN	Q9UBQ7	36 kDa	0.718271	0.184179	15.6667	17.8	6	10	20	10	20	9	31	4	38	15	7	17	15	10	27	8	5	36	0.41	0.17	0.48	0.21	0.53	0.11	0.59	0.4	0.2	0.41	0.28	0.17	0.4	0.25	0.16	0.49	1	1	1	1	1	1	1	1
Glucose-6-phosphate isomerase	G6PI_HUMAN	P06744	63 kDa	0.723973	0.157113	93	103.7	6	10	191	51	72	48	161	35	192	175	54	54	86	106	133	50	59	128	0.65	0.37	0.38	0.28	0.36	0.18	0.72	0.74	0.21	0.3	0.34	0.29	0.41	0.28	0.35	0.45	1	1	1	1	1	1	1	1
Galectin-3	LEG3_HUMAN	P17931	26 kDa	0.733383	0.130674	25.6667	28.1	6	10	45	9	33	12	44	11	30	17	19	35	39	11	29	32	21	48	0.39	0.24	0.32	0.26	0.37	0.16	0.41	0.34	0.31	0.32	0.32	0.088	0.28	0.3	0.26	0.34	1	1	1	1	1	1	1	1
Puromycin-sensitive aminopeptidase	PSA_HUMAN	P55786	103 kDa	0.734842	0.218323	35.5	41.3	6	10	82	16	47	10	50	8	96	70	32	28	48	14	2	11	19	93	0.39	0.15	0.18	0.063	0.23	0.075	0.47	0.29	0.2	0.15	0.15	0.07	0.0098	0.064	0.087	0.27	1	1	1	1	1	1	1	1
Glutathione S-transferase Mu 3	GSTM3_HUMAN	P21266	27 kDa	0.740113	0.128105	18.6667	20.4	6	10	14	15	36	17	15	15	27	11	9	18	32	30	21	8	11	37	0.19	0.18	0.5	0.42	0.31	0.33	0.61	0.25	0.21	0.4	0.4	0.39	0.25	0.12	0.23	0.53	1	1	1	1	1	1	1	1
Collagen alpha-1(VI) chain	CO6A1_HUMAN	P12109	109 kDa	0.745568	0.191873	155.833	178	6	10	237	133	254	35	237	39	73	98	105	72	270	329	421	61	24	327	0.27	0.16	0.19	0.1	0.16	0.071	0.15	0.2	0.2	0.11	0.16	0.19	0.33	0.098	0.044	0.27	1	1	1	1	1	1	1	1
Transmembrane 9 superfamily member 2	TM9S2_HUMAN	Q99805	76 kDa	0.751598	0.197939	5.66667	6.5	6	10	9	3	1	2	17	2	15	8	6	3	2	7	11	4	2	7	0.021	0.012	0.023	0.009	0.095	0.021	0.035	0.035	0.062	0.03	0.021	0.042	0.13	0.021	0.021	0.042	1	1	0.96	0.99	1	0.99	1	1
Transketolase	TKT_HUMAN	P29401	68 kDa	0.757293	0.15014	124	137.6	6	10	257	97	135	60	175	20	308	158	104	173	108	99	83	66	40	237	0.64	0.46	0.47	0.35	0.39	0.072	0.7	0.59	0.36	0.37	0.35	0.34	0.24	0.31	0.21	0.42	1	1	1	1	1	1	1	1
Purine nucleoside phosphorylase	PNPH_HUMAN	P00491	32 kDa	0.767568	-0.152003	17.6667	15.9	6	10	19	7	20	15	40	5	25	24	6	11	11	14	38	4	7	19	0.35	0.18	0.39	0.27	0.33	0.21	0.51	0.66	0.097	0.17	0.25	0.26	0.57	0.11	0.24	0.42	1	1	1	1	1	1	1	1
Proteasome subunit alpha type-3	PSA3_HUMAN	P25788	28 kDa	0.774485	0.145677	16	17.7	6	10	22	4	19	12	35	4	39	23	4	13	15	17	27	7	7	25	0.42	0.082	0.37	0.25	0.47	0.1	0.58	0.53	0.16	0.36	0.28	0.19	0.32	0.2	0.15	0.44	1	1	1	1	1	1	1	1
Xaa-Pro dipeptidase	PEPD_HUMAN	P12955	55 kDa	0.780968	-0.139512	19.1667	17.4	6	10	36	10	31	7	24	7	35	36	7	18	16	10	10	5	9	28	0.42	0.11	0.33	0.083	0.23	0.13	0.44	0.48	0.065	0.21	0.14	0.093	0.071	0.11	0.13	0.29	1	1	1	1	1	1	1	1
Collagen alpha-3(VI) chain	CO6A3_HUMAN	P12111	344 kDa	0.785913	0.152511	369.5	410.7	6	10	510	315	649	40	656	47	334	344	343	72	534	832	723	106	53	766	0.21	0.12	0.21	0.025	0.17	0.039	0.21	0.28	0.23	0.13	0.18	0.19	0.18	0.069	0.047	0.24	1	1	1	1	1	1	1	1
Splicing factor 3B subunit 3	SF3B3_HUMAN	Q15393	136 kDa	0.806007	0.151613	12.3333	13.7	6	10	21	5	14	5	27	2	19	36	16	22	6	2	17	2	3	14	0.088	0.021	0.044	0.039	0.07	0.013	0.07	0.11	0.07	0.13	0.039	0.012	0.068	0.013	0.023	0.071	1	1	1	1	1	1	1	1
Proteasome subunit alpha type-1	PSA1_HUMAN	P25786	30 kDa	0.827402	0.105851	25.8333	27.8	6	10	40	8	30	27	43	7	56	24	2	24	23	28	53	9	15	44	0.43	0.24	0.43	0.41	0.5	0.14	0.56	0.45	0.046	0.38	0.41	0.27	0.41	0.32	0.28	0.49	1	1	1	1	1	1	1	1
Ferritin light chain	FRIL_HUMAN	P02792	20 kDa	0.828152	-0.0999024	46.8333	43.7	6	10	82	14	60	15	86	24	78	55	10	17	23	34	43	50	79	48	0.66	0.4	0.66	0.31	0.58	0.37	0.68	0.57	0.22	0.36	0.28	0.37	0.54	0.37	0.37	0.55	1	1	1	1	1	1	1	1
Procollagen-lysine,2-oxoglutarate 5-dioxygenase 2	PLOD2_HUMAN	O00469	85 kDa	0.849485	0.103214	54.8333	58.9	6	10	80	43	96	35	65	10	35	62	48	25	112	139	30	21	9	108	0.27	0.21	0.27	0.16	0.19	0.08	0.12	0.22	0.25	0.087	0.18	0.27	0.072	0.11	0.045	0.2	1	1	1	1	1	1	1	1
5'-nucleotidase	5NTD_HUMAN	P21589	63 kDa	0.849804	0.0982441	149	159.5	6	10	287	101	201	78	206	21	197	157	25	81	209	378	83	97	84	284	0.64	0.53	0.48	0.45	0.48	0.11	0.59	0.61	0.17	0.35	0.41	0.44	0.26	0.45	0.36	0.48	1	1	1	1	1	1	1	1
UTP--glucose-1-phosphate uridylyltransferase	UGPA_HUMAN	Q16851	57 kDa	0.853952	0.0928418	56.1667	59.9	6	10	55	91	118	30	30	13	81	73	16	26	103	100	79	18	12	91	0.37	0.42	0.42	0.21	0.19	0.19	0.53	0.54	0.18	0.28	0.33	0.17	0.26	0.21	0.16	0.31	1	1	1	1	1	1	1	1
Tissue alpha-L-fucosidase	FUCO_HUMAN	P04066	54 kDa	0.858144	-0.104697	10	9.3	6	10	18	5	10	7	19	1	14	6	2	4	9	15	26	1	5	11	0.1	0.047	0.086	0.071	0.086	0.036	0.15	0.12	0.024	0.039	0.086	0.086	0.12	0.036	0.036	0.086	1	1	1	1	1	0.89	1	1
Proteasome subunit beta type-5	PSB5_HUMAN	P28074	28 kDa	0.864235	0.0703893	19.3333	20.3	6	10	25	18	24	13	31	5	24	28	9	18	29	18	37	4	5	31	0.34	0.28	0.32	0.21	0.35	0.15	0.44	0.48	0.24	0.28	0.33	0.24	0.45	0.099	0.19	0.43	1	1	1	1	1	1	1	1
Adenosylhomocysteinase	SAHH_HUMAN	P23526	48 kDa	0.86579	-0.0803906	43.6667	41.3	6	10	67	20	58	43	70	4	44	41	25	28	44	40	88	8	12	83	0.41	0.25	0.37	0.28	0.33	0.09	0.42	0.46	0.32	0.32	0.34	0.28	0.33	0.093	0.14	0.32	1	1	1	1	1	1	1	1
Glutathione synthetase	GSHB_HUMAN	P48637	52 kDa	0.866584	-0.0848889	24.5	23.1	6	10	50	12	24	13	44	4	38	38	6	20	29	15	40	4	9	32	0.5	0.12	0.23	0.11	0.33	0.065	0.55	0.5	0.065	0.26	0.2	0.17	0.22	0.1	0.15	0.3	1	1	1	1	1	1	1	1
Aminopeptidase B	AMPB_HUMAN	Q9H4A4	73 kDa	0.87541	0.123631	19	20.7	6	10	56	16	33	2	5	2	39	27	2	13	28	2	1	15	15	65	0.43	0.19	0.32	0.034	0.097	0.018	0.41	0.37	0.015	0.11	0.29	0.037	0.018	0.14	0.11	0.32	1	1	1	1	1	0.95	1	1
Alanine--tRNA ligase, cytoplasmic	SYAC_HUMAN	P49588	107 kDa	0.890497	0.0662337	49.6667	52	6	10	70	52	80	24	66	6	70	67	39	42	70	29	84	7	3	109	0.25	0.17	0.26	0.11	0.16	0.018	0.17	0.2	0.17	0.11	0.19	0.11	0.24	0.046	0.018	0.25	1	1	1	1	1	1	1	1
Putative phospholipase B-like 2	PLBL2_HUMAN	Q8NHP8	65 kDa	0.896193	0.0703893	33.3333	35	6	10	70	12	48	14	50	6	75	56	1	26	25	35	62	9	27	34	0.24	0.063	0.25	0.083	0.17	0.024	0.27	0.26	0.02	0.12	0.093	0.13	0.2	0.098	0.11	0.16	1	1	1	1	1	1	1	1
Quinone oxidoreductase	QOR_HUMAN	Q08257	35 kDa	0.91313	0.0557094	21.1667	22	6	10	28	14	35	13	29	8	36	11	8	10	32	24	49	1	10	39	0.34	0.37	0.41	0.18	0.33	0.25	0.65	0.39	0.19	0.26	0.37	0.22	0.49	0.052	0.28	0.53	1	1	1	1	1	1	1	1
Leukocyte elastase inhibitor	ILEU_HUMAN	P30740	43 kDa	0.915387	0.0473057	30	31	6	10	45	10	46	14	54	11	60	31	11	23	28	22	55	15	23	42	0.37	0.15	0.45	0.19	0.37	0.22	0.64	0.46	0.15	0.38	0.26	0.27	0.38	0.26	0.24	0.41	1	1	1	1	1	1	1	1
Coatomer subunit delta	COPD_HUMAN	P48444	57 kDa	0.969385	0.0173821	16.5	16.7	6	10	16	5	23	10	39	6	18	30	9	14	21	12	22	6	10	25	0.14	0.065	0.16	0.08	0.18	0.055	0.22	0.18	0.11	0.068	0.13	0.1	0.13	0.029	0.047	0.16	1	1	1	1	1	1	1	1
Carbonic anhydrase 2	CAH2_HUMAN	P00918	29 kDa	0.97048	-0.0187366	15.5	15.3	6	10	27	12	20	9	23	2	12	35	8	4	14	14	31	8	5	22	0.4	0.17	0.4	0.26	0.4	0.073	0.26	0.39	0.17	0.11	0.26	0.23	0.33	0.18	0.11	0.51	1	1	1	1	1	0.98	1	1
Adipocyte plasma membrane-associated protein	APMAP_HUMAN	Q9HDC9	46 kDa	0.970782	0.0220263	30.3333	30.8	6	10	31	18	48	23	59	3	28	28	12	20	35	90	56	4	3	32	0.28	0.21	0.32	0.15	0.31	0.058	0.47	0.5	0.22	0.2	0.26	0.29	0.21	0.034	0.058	0.33	1	1	1	1	1	1	1	1
Peptidyl-prolyl cis-trans isomerase C	PPIC_HUMAN	P45877	23 kDa	0.974258	0.0179219	10.6667	10.8	6	10	14	6	15	4	23	2	10	7	3	9	13	29	16	3	5	13	0.19	0.061	0.17	0.061	0.24	0.061	0.31	0.14	0.061	0.15	0.13	0.099	0.099	0.061	0.061	0.13	1	0.98	1	1	1	0.99	1	1
78 kDa glucose-regulated protein	GRP78_HUMAN	P11021	72 kDa	0.975427	-0.0118615	411.167	407.8	6	10	582	258	541	259	655	172	358	298	228	262	460	894	277	399	267	635	0.7	0.65	0.61	0.5	0.54	0.43	0.66	0.69	0.56	0.57	0.55	0.57	0.37	0.47	0.44	0.56	1	1	1	1	1	1	1	1
Ferritin heavy chain	FRIH_HUMAN	P02794	21 kDa	0.994923	0.00311597	30.8333	30.9	6	10	68	18	34	20	37	8	61	59	8	16	28	31	38	11	14	43	0.69	0.29	0.51	0.22	0.33	0.25	0.69	0.64	0.22	0.21	0.38	0.3	0.51	0.38	0.4	0.61	1	1	1	1	1	1	1	1
Calpain-1 catalytic subunit	CAN1_HUMAN	P07384	82 kDa	0.00844551	2.13203	6	26.3	5	10	6	5	9		8	2	54	39	8	25	21	17	28	10	22	39	0.066	0.036	0.067		0.042	0.025	0.28	0.33	0.081	0.2	0.15	0.05	0.14	0.088	0.13	0.16	1	1	1		1	0.98	1	1
Ras-related protein Rap-1b	RAP1B_HUMAN	P61224	21 kDa	0.0107713	2.13171	3.4	14.9	5	10	6	2	1		2	6	29	23	4	24	7	8	9	14	18	13	0.23	0.06	0.06		0.11	0.076	0.39	0.39	0.21	0.38	0.12	0.18	0.2	0.14	0.22	0.41	1	0.96	0.98		1	1	1	1
Ras-related C3 botulinum toxin substrate 1	RAC1_HUMAN	P63000	21 kDa	0.0130898	2.04264	5	20.6	5	10	3	2	3		2	15	46	33	6	21	13	20	20	15	18	14	0.13	0.052	0.052		0.094	0.27	0.52	0.53	0.23	0.34	0.36	0.41	0.41	0.27	0.31	0.41	1	0.98	1		1	1	1	1
Extended synaptotagmin-1	ESYT1_HUMAN	Q9BSJ8	123 kDa	0.0137693	1.89947	7.8	29.1	5	10	7	5	6		5	16	60	37	47	27	11	38	16	19	24	12	0.026	0.012	0.026		0.025	0.068	0.15	0.097	0.14	0.081	0.062	0.069	0.062	0.053	0.061	0.027	1	0.97	1		1	1	1	1
14-3-3 protein theta	1433T_HUMAN	P27348	28 kDa	0.0147904	1.44724	21.6	58.9	5	10		27	43	13	8	17	119	72	38	79	70	63	39	28	34	47		0.46	0.28	0.23	0.2	0.38	0.7	0.76	0.49	0.45	0.38	0.33	0.24	0.38	0.43	0.41		1	1	0.95	1	1	1	1
Plastin-3	PLST_HUMAN	P13797	71 kDa	0.0160709	1.29241	31.6	77.4	5	10	9	33	65	9		42	125	120	28	66	87	49	86	45	63	105	0.051	0.28	0.33	0.083		0.28	0.53	0.53	0.16	0.35	0.35	0.18	0.23	0.27	0.25	0.31	1	1	1	1		1	1	1
Clathrin heavy chain 1	CLH1_HUMAN	Q00610	192 kDa	0.0195826	1.73678	78.4	261.3	5	10	12	118	111		3	148	510	513	289	154	203	203	91	239	265	146	0.036	0.11	0.14		0.014	0.16	0.44	0.46	0.33	0.26	0.15	0.15	0.17	0.24	0.18	0.2	1	1	1		1	1	1	1
Regulator of nonsense transcripts 1	RENT1_HUMAN	Q92900	124 kDa	0.0205761	1.56071	4	11.8	5	10	4	4	1		5	6	16	22	1	5	9	17	8	13	17	10	0.041	0.025	0.0097		0.012	0.043	0.085	0.13	0.0071	0.024	0.035	0.067	0.042	0.11	0.09	0.048	1	1	1		1	1	1	1
AP-2 complex subunit alpha-1	AP2A1_HUMAN	O95782	108 kDa	0.0298807	2.45302	8.2	44.9	5	10		9	12	2	4	14	113	82	12	56	45	40	14	14	22	51		0.031	0.044	0.012	0.023	0.073	0.27	0.27	0.071	0.14	0.13	0.12	0.11	0.099	0.11	0.2		1	1	0.98	1	1	1	1
Tubulin beta chain	TBB5_HUMAN	P07437	50 kDa	0.0361942	2.40342	29.6	156.6	5	10	7	1	6		3	131	286	217	305	280	91	15	12	130	179	51	0.088	0.034	0.1		0.047	0.34	0.79	0.72	0.62	0.47	0.23	0.1	0.16	0.42	0.45	0.4	1	0.95	1		1	1	1	1
Sodium/potassium-transporting ATPase subunit beta-3	AT1B3_HUMAN	P54709	32 kDa	0.038596	1.18587	4	9.1	5	10	5	2	6		5	2	10	12	5	4	13	14	16	2	6	9	0.14	0.054	0.21		0.12	0.054	0.25	0.24	0.13	0.13	0.24	0.1	0.16	0.05	0.1	0.18	1	1	1		1	0.98	1	1
Guanine nucleotide-binding protein G(s) subunit alpha isoforms short	GNAS2_HUMAN	P63092	46 kDa	0.0412538	1.24101	8.8	20.8	5	10	5	12	19	4		4	36	28	12	11	29	29	24	8	5	26	0.061	0.13	0.23	0.094		0.053	0.39	0.39	0.17	0.18	0.22	0.23	0.15	0.15	0.094	0.18	0.98	1	1	1		1	1	1
Septin-11	SEP11_HUMAN	Q9NVA2	49 kDa	0.0438694	2.51388	5.2	29.7	5	10	1	12	10	1		2	75	56	30	37	29	6	10	3	8	43	0.021	0.1	0.075	0.021		0.023	0.44	0.41	0.33	0.28	0.12	0.04	0.072	0.1	0.13	0.13	0.07	1	1	0.22		1	1	1
AP-3 complex subunit beta-1	AP3B1_HUMAN	O00203	121 kDa	0.0459404	1.16993	3.2	7.2	5	10	2	4	7	2		1	12	6	8	9	8	6	6	2	2	13	0.017	0.017	0.047	0.017		0.017	0.045	0.035	0.065	0.047	0.037	0.029	0.029	0.017	0.017	0.047	0.95	0.95	1	0.95		0.87	1	1
6-phosphofructokinase type C	K6PP_HUMAN	Q01813	86 kDa	0.0584321	2.4344	7.4	40	5	10	6	5	20		2	4	33	48	36	17	70	1	78	10	5	102	0.037	0.048	0.062		0.014	0.027	0.1	0.16	0.24	0.08	0.16	0.015	0.16	0.082	0.055	0.22	1	1	1		0.98	1	1	1
Isocitrate dehydrogenase [NADP], mitochondrial	IDHP_HUMAN	P48735	51 kDa	0.0623961	1.69647	11.2	36.3	5	10	8	9	28		5	6	48	43	14	26	76	74	7	9	13	53	0.053	0.12	0.25	0	0.073	0.088	0.5	0.51	0.23	0.36	0.26	0.21	0.075	0.15	0.17	0.29	1	1	1	0.44	1	1	1	1
Protein disulfide-isomerase A5	PDIA5_HUMAN	Q14554	60 kDa	0.0660683	1.54057	6.6	19.2	5	10	3	6	9		4	11	41	41	1	11	21	26	6	13	12	20	0.025	0.081	0.056		0.056	0.2	0.41	0.45	0.019	0.13	0.13	0.1	0.039	0.19	0.19	0.14	0.98	1	1		1	1	1	1
Actin-related protein 2	ARP2_HUMAN	P61160	45 kDa	0.0667055	1.89021	5.8	21.5	5	10	1	7	6	3		12	47	47	29	34	19	5	1	14	14	5	0.018	0.13	0.069	0.015	0.015	0.079	0.47	0.43	0.19	0.31	0.11	0.043	0.036	0.19	0.14	0.033	1	1	1	0.94	0.86	1	1	1
Cullin-associated NEDD8-dissociated protein 1	CAND1_HUMAN	Q86VP6	136 kDa	0.0719896	1.93198	11.4	43.5	5	10	4	20	24		1	8	89	110	62	51	42	8	11	7	18	37	0.021	0.055	0.056	0	0.0081	0.052	0.32	0.33	0.21	0.14	0.059	0.0089	0.04	0.037	0.093	0.096	1	1	1	0.2	0.98	1	1	1
Moesin	MOES_HUMAN	P26038	68 kDa	0.0726103	1.91427	31.2	117.6	5	10	8	21	29		5	93	287	225	147	203	38	81	12	81	84	18	0.033	0.12	0.26		0.061	0.34	0.54	0.46	0.53	0.61	0.12	0.24	0.075	0.21	0.31	0.12	1	1	1		1	1	1	1
60 kDa heat shock protein, mitochondrial	CH60_HUMAN	P10809	61 kDa	0.0766843	2.16993	7.6	34.2	5	10	5	1	18		11	3	30	46	31	104	60	25	2	16	6	22	0.047	0.021	0.11		0.089	0.075	0.3	0.55	0.16	0.49	0.15	0.12	0.021	0.21	0.075	0.19	1	0.95	1		1	1	1	1
Talin-1	TLN1_HUMAN	Q9Y490	270 kDa	0.0778104	2.92402	34.6	262.6	5	10	5	22	21		4	121	667	661	503	326	47	29	36	130	170	57	0.0083	0.044	0.03		0.0055	0.11	0.43	0.45	0.38	0.26	0.057	0.038	0.053	0.092	0.11	0.079	1	1	1		1	1	1	1
Tripeptidyl-peptidase 1	TPP1_HUMAN	O14773	61 kDa	0.106534	1.00468	15.4	30.9	5	10	20	6	15		12	24	46	37	1	10	22	40	66	30	40	17	0.12	0.062	0.087		0.062	0.11	0.23	0.24	0.025	0.062	0.087	0.12	0.15	0.11	0.15	0.087	1	1	1		1	1	1	1
ATP-citrate synthase	ACLY_HUMAN	P53396	121 kDa	0.107809	0.953777	22.2	43	5	10	20	31	44	2		14	64	84	62	19	42	17	42	20	18	62	0.088	0.14	0.16	0.0082		0.083	0.33	0.41	0.22	0.051	0.12	0.077	0.13	0.077	0.071	0.18	1	1	1	1		1	1	1
Membrane-associated progesterone receptor component 2	PGRC2_HUMAN	O15173	24 kDa	0.10923	1.53398	4.8	13.9	5	10	5	5	8		2	4	27	21	7	12	15	38	5	3	6	5	0.13	0.085	0.12		0.085	0.15	0.32	0.3	0.09	0.19	0.17	0.26	0.076	0.085	0.063	0.13	1	1	1		0.98	1	1	1
Alpha-crystallin B chain	CRYAB_HUMAN	P02511	20 kDa	0.109422	1.30288	12.2	30.1	5	10	4	5	25		10	17	59	75	26	14	29	11	1	25	34	27	0.13	0.18	0.66	0	0.27	0.38	0.77	0.76	0.47	0.3	0.37	0.29	0.046	0.5	0.44	0.44	1	1	1	0.08	1	1	1	1
ATP synthase subunit gamma, mitochondrial	ATPG_HUMAN	P36542	33 kDa	0.11697	1.36923	3.6	9.3	5	10		1	11	1	3	2	10	5	3	13	20	14	5	2	2	19		0.037	0.11	0.037	0.11	0.037	0.18	0.12	0.077	0.22	0.18	0.13	0.11	0.037	0.037	0.22		0.55	1	0.97	1	0.95	1	1
Leukotriene A-4 hydrolase	LKHA4_HUMAN	P09960	69 kDa	0.1226	-1.01178	49.2	24.4	5	10	98	23	49	31	45		31	15	1	16	40	35	2	9	6	89	0.62	0.23	0.42	0.27	0.38		0.28	0.22	0.016	0.16	0.29	0.35	0.018	0.14	0.11	0.38	1	1	1	1	1		1	1
Transmembrane emp24 domain-containing protein 4	TMED4_HUMAN	Q7Z7H5	26 kDa	0.134932	1.33442	4.6	11.6	5	10	10	2	6	2	3		24	24	1	5	8	22	12	2	2	16	0.19	0.044	0.088	0.048	0.088		0.27	0.32	0.048	0.15	0.12	0.25	0.31	0.075	0.15	0.18	1	1	1	1	1		1	1
Protein ETHE1, mitochondrial	ETHE1_HUMAN	O95571	28 kDa	0.141103	0.791413	2.6	4.5	5	10	3		3	2	1	4	3	2	1	8	9	6	4	3	4	5	0.091	0	0.055	0.094	0.055	0.12	0.1	0.087	0.055	0.27	0.17	0.16	0.12	0.12	0.12	0.17	1	0.08	0.99	1	0.98	1	1	1
Mitogen-activated protein kinase 3	MK03_HUMAN	P27361	43 kDa	0.148285	1.60039	6.2	18.8	5	10	7	4	8		3	9	58	43	10	18	11	4	2	11	11	20	0.12	0.047	0.11		0.079	0.098	0.61	0.68	0.13	0.23	0.071	0.04	0.042	0.1	0.1	0.16	1	1	1		1	1	1	1
Serine/threonine-protein phosphatase PP1-alpha catalytic subunit	PP1A_HUMAN	P62136	38 kDa	0.173902	0.643856	16	25	5	10	4		18	3	36	19	30	17	27	15	18	16	48	19	26	34	0.085	0	0.27	0.033	0.43	0.14	0.26	0.23	0.47	0.25	0.19	0.19	0.38	0.13	0.19	0.32	1	0.11	1	1	1	1	1	1
Tryptophan--tRNA ligase, cytoplasmic	SYWC_HUMAN	P23381	53 kDa	0.176554	1.02066	20.8	42.2	5	10	7	34	43	2		18	79	100	7	39	47	20	25	24	14	67	0.068	0.25	0.12	0.023	0	0.3	0.71	0.76	0.096	0.3	0.17	0.17	0.25	0.28	0.25	0.37	1	1	1	0.97	0.24	1	1	1
Sorcin	SORCN_HUMAN	P30626	22 kDa	0.178987	0.906891	4.8	9	5	10	8	1	7	3	5		14	6	3	13	9	20	8	1	2	14	0.26	0.056	0.3	0.11	0.11		0.3	0.16	0.15	0.25	0.24	0.24	0.22	0.061	0.061	0.31	1	0.96	1	1	1		1	1
Melanotransferrin	TRFM_HUMAN	P08582	80 kDa	0.183989	-0.977457	76.2	38.7	5	10	163	45	90	18	65		19	15	4	42	114	48	12	5	2	126	0.55	0.25	0.29	0.14	0.21		0.12	0.13	0.065	0.22	0.28	0.13	0.061	0.053	0.031	0.34	1	1	1	1	1		1	1
DNA-(apurinic or apyrimidinic site) lyase	APEX1_HUMAN	P27695	36 kDa	0.190126	0.965784	6.4	12.5	5	10	3	4	12	4		9	29	18	5	2	7	5	26	6	14	13	0.082	0.082	0.17	0.14		0.26	0.57	0.42	0.14	0.035	0.12	0.14	0.42	0.12	0.29	0.16	1	1	1	1		1	1	1
Aldo-keto reductase family 1 member C2	AK1C2_HUMAN	P52895	37 kDa	0.212715	1.53201	14.8	42.8	5	10	6	3	16		23	26	168	65	18	12	21	29	39	27	29	20	0.096	0.074	0.28		0.34	0.3	0.93	0.66	0.3	0.17	0.31	0.23	0.28	0.39	0.46	0.31	1	0.94	0.96		1	1	1	1
Elongation factor Tu, mitochondrial	EFTU_HUMAN	P49411	50 kDa	0.226175	0.893085	15.4	28.6	5	10	14	8	32		21	2	19	14	20	22	65	66	39	11	5	25	0.069	0.12	0.21	0	0.13	0.042	0.4	0.21	0.24	0.32	0.37	0.28	0.19	0.11	0.042	0.15	1	1	1	0.2	1	0.97	1	1
Collagen alpha-2(I) chain	CO1A2_HUMAN	P08123	129 kDa	0.236473	1.76553	4	13.6	5	10	9		4	1	1	5	7	13	60	13	12	8	3	13	4	3	0.017	0.0059	0.013	0.0066	0.0066	0.016	0.03	0.042	0.24	0.034	0.023	0.023	0.016	0.037	0.023	0.0066	1	0.16	1	0.78	1	1	1	1
Cathepsin Z	CATZ_HUMAN	Q9UBR2	34 kDa	0.255499	0.673772	8.4	13.4	5	10	13	11	7	4	7		26	24	3	19	13	21	14	3	3	8	0.14	0.17	0.14	0.11	0.099	0	0.17	0.17	0.079	0.19	0.11	0.11	0.13	0.073	0.073	0.11	1	1	1	1	1	0.3	1	1
Serine hydroxymethyltransferase, mitochondrial	GLYM_HUMAN	P34897	56 kDa	0.271033	0.776723	13.6	23.3	5	10	18	8	28	1	13		33	27	8	13	55	31	23	3	1	39	0.23	0.13	0.28	0.022	0.17	0	0.22	0.28	0.083	0.19	0.26	0.11	0.21	0.069	0.042	0.29	1	1	1	1	1	0.34	1	1
Cartilage-associated protein	CRTAP_HUMAN	O75718	47 kDa	0.278013	0.545434	7.4	10.8	5	10	3	11	16		5	2	13	10	12	6	21	16	4	6	7	13	0.035	0.057	0.17		0.095	0.037	0.2	0.15	0.3	0.08	0.087	0.11	0.032	0.07	0.11	0.19	1	1	1		1	0.97	1	1
Procollagen-lysine,2-oxoglutarate 5-dioxygenase 3	PLOD3_HUMAN	O60568	85 kDa	0.280734	0.796467	7.6	13.2	5	10		9	18	2	8	1	12	16	20	7	32	16	3	2	2	22		0.033	0.079	0.014	0.031	0.022	0.042	0.098	0.16	0.073	0.099	0.051	0.019	0.022	0.022	0.066		1	1	0.95	1	0.6	1	1
HLA class I histocompatibility antigen, A-11 alpha chain	1A11_HUMAN	P13746	41 kDa	0.297031	-0.712423	13.6	8.3	5	10	6	3	29		28	2	2	15	7	13	16	14	4	6	4	2	0.12	0.1	0.26	0.025	0.31	0.12	0.21	0.18	0.18	0.26	0.19	0.18	0.1	0.15	0.14	0.15	1	0.95	1	0.71	1	0.14	0.95	0.96
Neutral amino acid transporter B(0)	AAAT_HUMAN	Q15758	57 kDa	0.351337	0.606658	4.4	6.7	5	10	8	2	7		4	1	5	4	3	13	4	7	14	2	2	13	0.02	0.02	0.02		0.024	0.02	0.039	0.044	0.02	0.1	0.02	0.039	0.041	0.02	0.02	0.044	0.98	0.95	0.96		1	0.56	1	1
Alcohol dehydrogenase class-3	ADHX_HUMAN	P11766	40 kDa	0.472553	-0.376563	14.8	11.4	5	10	30	8	13	2	21		12	7	11	19	8	8	24	5	2	18	0.28	0.12	0.18	0.043	0.28		0.13	0.072	0.12	0.2	0.14	0.16	0.27	0.11	0.059	0.16	1	1	1	0.99	1		1	1
Protein FAM3C	FAM3C_HUMAN	Q92520	25 kDa	0.497878	0.364997	6.6	8.5	5	10	5	2	13	1	12		14	9	4	7	13	9	11	1	3	14	0.088	0.053	0.26	0.044	0.26		0.24	0.22	0.15	0.21	0.31	0.19	0.22	0.07	0.075	0.31	1	1	1	1	1		1	1
Acid ceramidase	ASAH1_HUMAN	Q13510	45 kDa	0.505526	0.396422	23.4	30.8	5	10	41	10	22	10	34		55	39	5	15	37	51	62	4	7	33	0.28	0.089	0.14	0.1	0.21		0.35	0.23	0.078	0.18	0.14	0.15	0.25	0.058	0.11	0.18	1	1	1	1	1		1	1
Transmembrane protein 43	TMM43_HUMAN	Q9BTV4	45 kDa	0.595765	0.23502	26	30.6	5	10	20		35	8	57	10	45	34	21	17	29	58	33	24	25	20	0.32	0	0.37	0.095	0.44	0.22	0.52	0.42	0.27	0.16	0.26	0.31	0.32	0.32	0.24	0.21	1	0.15	1	1	1	1	1	1
Cytosolic non-specific dipeptidase	CNDP2_HUMAN	Q96KP4	53 kDa	0.628403	-0.263034	16.8	14	5	10	19	9	22	13	21		11	8	8	8	24	12	32	1	2	34	0.16	0.12	0.14	0.078	0.11		0.2	0.16	0.099	0.065	0.14	0.093	0.35	0.038	0.044	0.23	1	1	1	1	1		1	1
N-acetylglucosamine-6-sulfatase	GNS_HUMAN	P15586	62 kDa	0.642443	-0.248576	27.8	23.4	5	10	59	19	23	9	29		46	35	2	18	33	28	17	4	8	43	0.26	0.076	0.1	0.056	0.11	0	0.26	0.22	0.033	0.14	0.11	0.1	0.078	0.062	0.11	0.17	1	1	1	1	1	0.16	1	1
DNA damage-binding protein 1	DDB1_HUMAN	Q16531	127 kDa	0.644195	0.402759	11.8	15.6	5	10	10	1	8		34	6	29	51	17	23	4	1	2	7	11	11	0.021	0.0079	0.024	0	0.2	0.036	0.088	0.16	0.069	0.13	0.023	0.0088	0.0088	0.045	0.036	0.056	1	0.99	1	0.73	1	1	1	1
Serine-threonine kinase receptor-associated protein	STRAP_HUMAN	Q9Y3F4	38 kDa	0.713533	-0.232661	9.4	8	5	10	11		10	8	14	4	2	3	16	4	4	8	23	1	2	17	0.21		0.28	0.12	0.29	0.17	0.043	0.083	0.44	0.086	0.063	0.23	0.35	0.051	0.086	0.34	1		1	1	1	1	0.95	1
Coatomer subunit beta'	COPB2_HUMAN	P35606	102 kDa	0.790439	0.114257	18.2	19.7	5	10	16	15	19	12	29		28	28	34	24	9	23	28	4	1	18	0.1	0.045	0.1	0.089	0.15	0	0.12	0.11	0.14	0.14	0.051	0.12	0.13	0.045	0.022	0.093	1	1	1	1	1	0.97	1	1
GDH/6PGL endoplasmic bifunctional protein	G6PE_HUMAN	O95479	89 kDa	0.890578	-0.0804187	16.6	15.7	5	10	33	7	25	3	15		19	17	2	13	26	24	5	6	7	38	0.25	0.053	0.12	0.023	0.086	0	0.13	0.19	0.014	0.11	0.14	0.11	0.037	0.04	0.087	0.15	1	1	1	1	1	0.13	1	1
2-oxoglutarate dehydrogenase, mitochondrial	ODO1_HUMAN	Q02218	116 kDa	0.903927	0.0759489	22.2	23.4	5	10	43	3	30	5	30		58	38	12	15	39	22	17	1	2	30	0.13	0.022	0.081	0.022	0.082	0	0.19	0.13	0.077	0.091	0.068	0.049	0.064	0.03	0.0098	0.067	1	1	1	1	1	0.41	1	1
Thrombospondin-1	TSP1_HUMAN	P07996	129 kDa	0.92405	-0.0486099	33.2	32.1	5	10	34	31	51	12	38		29	25	72	39	57	36	11	2	3	47	0.06	0.079	0.074	0.056	0.05	0	0.054	0.052	0.15	0.078	0.078	0.069	0.035	0.013	0.012	0.068	1	1	1	1	1	0.6	1	1
Malectin	MLEC_HUMAN	Q14165	32 kDa	0.950262	-0.0463929	15.8	15.3	5	10	10	10	31	10	18		13	6	7	5	22	55	23	2	1	19	0.21	0.086	0.33	0.12	0.23		0.19	0.045	0.19	0.089	0.28	0.33	0.21	0.045	0.045	0.23	1	1	1	1	1		1	1
Succinate dehydrogenase [ubiquinone] flavoprotein subunit, mitochondrial	DHSA_HUMAN	P31040	73 kDa	0.97124	0.0216951	13.2	13.4	5	10	19	12	19	2	14		19	15	1	13	38	16	3	7	3	19	0.19	0.11	0.22	0.017	0.1		0.13	0.17	0.035	0.096	0.23	0.12	0.02	0.083	0.041	0.13	1	1	1	0.82	1		1	1
Threonine--tRNA ligase, cytoplasmic	SYTC_HUMAN	P26639	83 kDa	0.972965	-0.0207586	35	34.5	5	10	77	13	36	13	36		37	37	15	36	32	28	52	7	4	97	0.39	0.13	0.21	0.059	0.14	0	0.31	0.29	0.13	0.22	0.2	0.12	0.13	0.066	0.036	0.28	1	1	1	1	1	0.08	1	1
Septin-2	SEPT2_HUMAN	Q15019	41 kDa	0.0257835	1.47288	8.25	22.9	4	10	6		15	2		10	37	24	25	41	24	10	6	17	19	26	0.14	0	0.22	0.025		0.13	0.28	0.23	0.28	0.22	0.23	0.055	0.1	0.19	0.19	0.36	1	0.32	1	0.75		1	1	1
Alpha-aminoadipic semialdehyde dehydrogenase	AL7A1_HUMAN	P49419	58 kDa	0.0298359	2.09311	4.5	19.2	4	10	9	1	4			4	32	30	2	20	14	28	33	12	18	3	0.12	0.026	0.083			0.093	0.34	0.46	0.026	0.33	0.16	0.29	0.3	0.14	0.12	0.052	1	1	1			1	1	1
Actin, alpha cardiac muscle 1	ACTC_HUMAN	P68032	42 kDa	0.0318781	1.19178	115	262.7	4	10			62	19	58	321	218	329	212	364	191	344	278	274	335	82			0.31	0.2	0.23	0.33	0.5	0.5	0.4	0.48	0.35	0.35	0.32	0.27	0.3	0.34			0.96	0.95	0.96	1	1	1
2,4-dienoyl-CoA reductase, mitochondrial	DECR_HUMAN	Q16698	36 kDa	0.0401915	2.20645	3.25	15	4	10	3	3	5		2		29	10	5	16	22	28	21	3	2	14	0.1	0.069	0.11		0.039		0.25	0.19	0.11	0.31	0.17	0.32	0.45	0.11	0.066	0.22	1	1	1		0.98		1	1
Multidrug resistance-associated protein 1	MRP1_HUMAN	P33527	172 kDa	0.0499754	2.27798	2	9.7	4	10		1	2		4	1	16	15	9	24	8	10	4	4	2	5		0.0059	0.011		0.0065	0.0098	0.046	0.033	0.023	0.11	0.012	0.0065	0.012	0.027	0.0098	0.0065		0.94	0.98		0.96	0.88	1	1
Myosin-14	MYH14_HUMAN	Q7Z406	228 kDa	0.0532397	2.19565	10.5	48.1	4	10	7	8	4			23	123	90	26	49	25	27	27	42	55	17	0.019	0.029	0.011	0		0.02	0.084	0.088	0.051	0.051	0.035	0.023	0.025	0.025	0.025	0.022	0.95	0.95	0.98	0.24		0.98	1	1
Aminoacyl tRNA synthase complex-interacting multifunctional protein 1	AIMP1_HUMAN	Q12904	34 kDa	0.0599704	1.23879	2.5	5.9	4	10	2		4	2	2		8	11	5	5	3	2	4	6	4	11	0.026		0.14	0.026	0.038		0.19	0.28	0.064	0.13	0.093	0.026	0.13	0.12	0.067	0.36	0.98		1	0.98	0.98		1	1
GTP-binding nuclear protein Ran	RAN_HUMAN	P62826	24 kDa	0.108601	3.04909	3.25	26.9	4	10	3		1		2	7	85	65	15	24	5	4	19	20	20	12	0.097	0	0.051		0.11	0.12	0.55	0.53	0.26	0.27	0.11	0.051	0.33	0.32	0.24	0.21	1	0.89	0.86		1	1	1	1
Protein SEC13 homolog	SEC13_HUMAN	P55735	36 kDa	0.124216	1.21864	5.5	12.8	4	10		5	8	2		7	32	14	6	4	11	14	22	8	7	10		0.12	0.15	0.034		0.17	0.32	0.35	0.2	0.11	0.14	0.19	0.24	0.17	0.15	0.14		1	1	0.95		1	1	1
Glucose-6-phosphate 1-dehydrogenase	G6PD_HUMAN	P11413	59 kDa	0.138064	1.85864	11.25	40.8	4	10	2	10	17			16	102	101	35	64	8	4	13	27	27	27	0.049	0.19	0.13		0	0.16	0.51	0.51	0.23	0.45	0.05	0.041	0.056	0.33	0.24	0.17	1	1	1		0.63	1	1	1
Plectin	PLEC_HUMAN	Q15149	532 kDa	0.139227	2.56029	115	678.3	4	10	2	64	55			339	2098	1458	1005	857	139	72	6	543	520	85	0.0019	0.028	0.031			0.14	0.45	0.4	0.36	0.44	0.06	0.034	0.0075	0.16	0.14	0.084	0.98	1	1			1	1	1
Membrane-associated progesterone receptor component 1	PGRC1_HUMAN	O00264	22 kDa	0.14143	1.47393	4.5	12.5	4	10	4	2	7			5	16	11	1	8	21	33	18	3	3	11	0.16	0.041	0.21			0.18	0.44	0.44	0.041	0.21	0.33	0.28	0.28	0.19	0.077	0.29	1	0.96	1			1	1	1
Probable ATP-dependent RNA helicase DDX17	DDX17_HUMAN	Q92841	80 kDa	0.141589	1.80277	4.5	15.7	4	10		2	9		1	6	36	43	2	15	9	20	2	9	11	10		0.021	0.08		0.011	0.052	0.3	0.3	0.016	0.048	0.078	0.12	0.018	0.047	0.07	0.051		0.95	1		0.74	1	1	1
von Willebrand factor A domain-containing protein 5A	VMA5A_HUMAN	O00534	86 kDa	0.142716	1.26303	6.75	16.2	4	10	10	2	2		13		26	17	1	15	10	3	29	6	21	34	0.061	0.031	0.013		0.045	0	0.21	0.19	0.01	0.12	0.098	0.013	0.18	0.052	0.16	0.11	1	1	0.98		1	0.25	1	1
Lamin-B1	LMNB1_HUMAN	P20700	66 kDa	0.183602	1.43706	3.25	8.8	4	10	6		1		4	2	22	21	11	7	5	2	3	2	3	12	0.017		0.017		0.032	0.02	0.15	0.13	0.034	0.072	0.032	0.015	0.036	0.043	0.043	0.085	0.98		1		1	0.99	1	1
Apoptosis-inducing factor 1, mitochondrial	AIFM1_HUMAN	O95831	67 kDa	0.195887	1.19265	5.25	12	4	10	11	3	6		1		21	26	2	14	15	11	4	2	2	23	0.1	0.047	0.086		0.018		0.23	0.28	0.023	0.088	0.11	0.11	0.044	0.023	0.069	0.19	1	1	1		0.88		1	1
Cell division control protein 42 homolog	CDC42_HUMAN	P60953	21 kDa	0.196647	1.83794	4	14.3	4	10	6	4	3			3	51	28	4	8	8	6	8	6	8	16	0.14	0.052	0.14			0.089	0.47	0.39	0.11	0.17	0.17	0.11	0.2	0.14	0.14	0.31	1	0.98	1			1	1	1
Mitochondrial inner membrane protein	IMMT_HUMAN	Q16891	84 kDa	0.20775	1.26303	4.75	11.4	4	10	6		5		7	1	16	27	1	25	17	13	3	4	2	6	0.071		0.059		0.082	0.022	0.17	0.21	0.017	0.23	0.059	0.034	0.03	0.022	0.022	0.059	1		1		1	0.63	1	1
Casein kinase II subunit alpha	CSK21_HUMAN	P68400	45 kDa	0.262593	0.678072	3.25	5.2	4	10	3		5		1	4	13	3	4	3	3	3	7	6	5	5	0.064		0.13		0.046	0.14	0.32	0.082	0.064	0.064	0.087	0.14	0.14	0.097	0.14	0.084	1		1		0.68	1	1	1
Isocitrate dehydrogenase [NADP] cytoplasmic	IDHC_HUMAN	O75874	47 kDa	0.293492	0.691207	20.5	33.1	4	10	6	41	25			10	59	44	30	33	42	69	13	19	10	12	0.1	0.36	0.34			0.13	0.69	0.64	0.38	0.41	0.26	0.34	0.17	0.14	0.13	0.14	1	1	1			1	1	1
Signal transducer and activator of transcription 3	STAT3_HUMAN	P40763	88 kDa	0.316792	0.900464	3	5.6	4	10		2	7		1	2	6	1	6	3	6	5	8	2	2	17		0.014	0.049		0.018	0.018	0.032	0.018	0.062	0.031	0.018	0.032	0.055	0.021	0.021	0.06		0.95	1		0.96	0.96	1	0.9
Protein SET	SET_HUMAN	Q01105	33 kDa	0.331598	0.464668	5	6.9	4	10	1		6		9	4	6	8	10	7	9	5	10	2	2	10	0.045		0.11	0	0.14	0.045	0.11	0.11	0.19	0.079	0.17	0.079	0.13	0.045	0.045	0.17	0.95		1	0.36	1	0.99	1	1
Prolyl endopeptidase	PPCE_HUMAN	P48147	81 kDa	0.33571	-0.76197	24.25	14.3	4	10	55	7	16		19		15	23	2	18	7	3	14	4	5	52	0.31	0.09	0.23		0.096		0.1	0.29	0.045	0.21	0.075	0.045	0.089	0.068	0.068	0.24	1	1	1		1		1	1
X-ray repair cross-complementing protein 6	XRCC6_HUMAN	P12956	70 kDa	0.405884	1.066	11.75	24.6	4	10	2	4	12			29	83	65	3	20	9	5	1	22	33	5	0.023	0.041	0.089			0.16	0.51	0.48	0.03	0.12	0.12	0.036	0.02	0.2	0.26	0.069	0.95	1	1			1	1	1
Phosphoacetylglucosamine mutase	AGM1_HUMAN	O95394	60 kDa	0.410897	0.860936	9.25	16.8	4	10	10	8	15			4	48	31	1	12	10	8	1	8	7	42	0.061	0.12	0.19			0.024	0.38	0.31	0.018	0.16	0.1	0.07	0.017	0.055	0.076	0.25	1	1	1			1	1	1
Fumarate hydratase, mitochondrial	FUMH_HUMAN	P07954	55 kDa	0.476159	0.437064	9.75	13.2	4	10	10	3	18		8		15	7	9	20	15	21	15	2	1	27	0.16	0.049	0.24		0.094		0.19	0.15	0.17	0.26	0.092	0.1	0.11	0.035	0.035	0.22	1	1	1		1		1	1
Collagen alpha-1(I) chain	CO1A1_HUMAN	P02452	139 kDa	0.493547	1	8.5	17	4	10	6		5		15	8	1	10	78	32	14	4	13	3	1	14	0.014		0.024		0.024	0.016	0.0048	0.053	0.26	0.077	0.016	0.0061	0.032	0.016	0.0068	0.033	1		1		1	1	0.86	1
3'(2'),5'-bisphosphate nucleotidase 1	BPNT1_HUMAN	O95861	33 kDa	0.57391	-0.334867	14	11.1	4	10	7		17	6	26		14	7	4	11	13	10	29	2	3	18	0.16	0	0.35	0.16	0.44		0.18	0.12	0.1	0.26	0.26	0.14	0.39	0.039	0.11	0.31	1	0.36	1	1	1		1	1
Aconitate hydratase, mitochondrial	ACON_HUMAN	Q99798	85 kDa	0.610323	0.42701	18	24.2	4	10	28	7	29		8		20	18	2	32	72	44	5	5	9	35	0.25	0.058	0.16		0.067		0.11	0.2	0.023	0.29	0.28	0.11	0.023	0.058	0.077	0.18	1	1	1		1		1	1
GDP-fucose protein O-fucosyltransferase 2	OFUT2_HUMAN	Q9Y2G5	50 kDa	0.63328	-0.277534	8	6.6	4	10	2	6	14		10		11	16	5	3	5	9	6	1	1	9	0.035	0.079	0.1		0.12	0	0.22	0.29	0.086	0.063	0.11	0.077	0.079	0.03	0.035	0.082	0.95	1	1		1	0.23	1	1
Abhydrolase domain-containing protein 10, mitochondrial	ABHDA_HUMAN	Q9NUJ1	34 kDa	0.6361	-0.321928	6.75	5.4	4	10	5		17	1	4		5	2	1	10	8	7	6	2	2	11	0.085		0.29	0.026	0.056		0.12	0.029	0.026	0.15	0.15	0.18	0.14	0.056	0.056	0.15	1		1	0.99	1		1	1
Proteasome subunit beta type-8	PSB8_HUMAN	P28062	30 kDa	0.692931	0.206451	6.5	7.5	4	10	4		10		6	6	13	11	2	2	11	2	10	6	5	13	0.051		0.21	0	0.12	0.1	0.33	0.15	0.04	0.069	0.23	0.094	0.18	0.1	0.1	0.2	1		1	0.16	1	1	1	1
Histidine--tRNA ligase, cytoplasmic	SYHC_HUMAN	P12081	57 kDa	0.746954	0.139976	13.25	14.6	4	10	11		14	9	19		17	19	11	18	18	10	22	2	4	25	0.083	0	0.13	0.041	0.088		0.13	0.17	0.16	0.2	0.16	0.083	0.17	0.028	0.071	0.2	1	0.15	1	1	1		1	1
S-methyl-5'-thioadenosine phosphorylase	MTAP_HUMAN	Q13126	31 kDa	0.869139	-0.104337	10.75	10	4	10	15		17		8	3	11	11	2	7	10	10	27	2	2	18	0.27		0.37		0.13	0.12	0.35	0.33	0.12	0.2	0.21	0.19	0.32	0.14	0.064	0.34	1		1		1	1	1	1
Eukaryotic translation initiation factor 3 subunit B	EIF3B_HUMAN	P55884	92 kDa	0.0340364	1.62059	5.33333	16.4	3	10	4	5	7				27	26	21	14	11	2	12	14	15	22	0.016	0.039	0.052	0			0.24	0.23	0.11	0.081	0.055	0.011	0.047	0.097	0.13	0.093	0.95	1	1	0.98			1	1
Myosin-10	MYH10_HUMAN	P35580	229 kDa	0.0951247	2.30029	28.6667	141.2	3	10		10	24			52	327	338	92	103	111	99	45	87	126	84	0.015	0.031	0.043	0		0.06	0.28	0.39	0.13	0.22	0.078	0.091	0.067	0.051	0.069	0.11	0.14	0.96	1	0.26		1	1	1
Signal transducer and activator of transcription 1-alpha/beta	STAT1_HUMAN	P42224	87 kDa	0.101707	1.7451	7.66667	25.7	3	10		3	2			18	54	46	33	34	23	5	3	19	24	16		0.016	0.021	0		0.056	0.13	0.13	0.24	0.17	0.087	0.075	0.04	0.089	0.075	0.13		1	0.98	0.45		1	1	1
Heterogeneous nuclear ribonucleoprotein L	HNRPL_HUMAN	P14866	64 kDa	0.111308	2.32193	2	10	3	10	1		1			4	27	20	5	11	7	6	6	2	6	10	0.0085	0	0.012	0		0.031	0.29	0.16	0.058	0.08	0.081	0.046	0.065	0.049	0.08	0.068	0.89	0.28	0.99	0.24		1	1	1
14-3-3 protein beta/alpha	1433B_HUMAN	P31946	28 kDa	0.161619	1.92735	9.33333	35.5	3	10	19	2				7	95	62	23	66	32	26	11	13	19	8	0.22	0.24				0.21	0.75	0.59	0.37	0.39	0.26	0.15	0.11	0.29	0.34	0.2	0.57	0.96				1	1	1
Ras-related protein R-Ras	RRAS_HUMAN	P10301	23 kDa	0.165328	1.52356	4	11.5	3	10			2		1	9	28	19	3	16	9	4	2	10	16	8			0.05		0.05	0.16	0.56	0.51	0.14	0.3	0.24	0.19	0.05	0.3	0.37	0.25			0.92		1	1	1	1
Ras-related protein Rab-7a	RAB7A_HUMAN	P51149	23 kDa	0.196292	1.55582	5	14.7	3	10			3		3	9	29	17	31	31	7	2	2	11	12	5			0.12		0.068	0.28	0.71	0.6	0.44	0.4	0.15	0.053	0.068	0.14	0.28	0.16			1		0.99	1	1	1
Band 4.1-like protein 2	E41L2_HUMAN	O43491	113 kDa	0.199117	0.963474	5.33333	10.4	3	10		8	6			2	19	9	2	6	10	17	10	4	8	19		0.038	0.031		0	0.016	0.12	0.092	0.021	0.033	0.048	0.064	0.052	0.016	0.042	0.053		1	1		0.36	1	1	1
Early endosome antigen 1	EEA1_HUMAN	Q15075	162 kDa	0.208786	4.33628	2	40.4	3	10		1	3			2	76	125	119	36	12	2	6	7	12	9	0	0.0078	0.013	0	0	0.0078	0.23	0.43	0.34	0.088	0.023	0.0085	0.027	0.038	0.062	0.028	0.14	0.95	1	0.52	0.56	1	1	1
Heme-binding protein 2	HEBP2_HUMAN	Q9Y5Z4	23 kDa	0.217143	0.67516	10.3333	16.5	3	10		6	18			7	18	9	10	13	19	34	19	10	16	17		0.17	0.28			0.14	0.58	0.37	0.21	0.36	0.3	0.37	0.28	0.14	0.21	0.32		1	1			1	1	1
26S proteasome non-ATPase regulatory subunit 13	PSD13_HUMAN	Q9UNM6	43 kDa	0.219636	1.31512	5.66667	14.1	3	10		3	4			10	34	32	14	10	17	4	7	5	7	11		0.053	0.053			0.17	0.49	0.49	0.33	0.1	0.18	0.024	0.072	0.13	0.13	0.12		1	1			1	1	1
Farnesyl pyrophosphate synthase	FPPS_HUMAN	P14324	48 kDa	0.227207	1.31615	3.33333	8.3	3	10		1	2			7	18	10	21	6	7	4	4	7	4	2		0.021	0.045			0.1	0.22	0.14	0.23	0.076	0.12	0.1	0.06	0.1	0.1	0.067		0.62	1			1	1	1
Eukaryotic translation initiation factor 2 subunit 1	IF2A_HUMAN	P05198	36 kDa	0.243385	1.28096	3.33333	8.1	3	10		2	1			7	19	10	8	19	8	4	2	4	5	2		0.038	0.035			0.23	0.38	0.23	0.15	0.38	0.15	0.048	0.038	0.19	0.098	0.06		1	0.98			1	1	1
Actin-related protein 2/3 complex subunit 2	ARPC2_HUMAN	O15144	34 kDa	0.25497	1.1127	8	17.3	3	10		1	4			19	44	21	1	22	15	16	6	11	27	10		0.04	0.073			0.17	0.5	0.31	0.03	0.3	0.21	0.19	0.083	0.21	0.21	0.28		0.92	1			1	1	1
Serine/threonine-protein phosphatase 2A 65 kDa regulatory subunit A alpha isoform	2AAA_HUMAN	P30153	65 kDa	0.255979	1.43867	9.33333	25.3	3	10		2	7			19	73	55	16	11	19	2	8	21	25	23		0.017	0.07			0.22	0.53	0.49	0.1	0.073	0.095	0.022	0.081	0.15	0.2	0.11		0.95	1			1	1	1
Staphylococcal nuclease domain-containing protein 1	SND1_HUMAN	Q7KZF4	102 kDa	0.25744	3.16993	5.33333	48	3	10		4	2			10	168	135	47	77	3	10	1	10	24	5	0	0.027	0.026			0.043	0.33	0.39	0.28	0.15	0.02	0.055	0.0088	0.053	0.095	0.037	0.05	1	0.98			1	1	1
Collagen alpha-1(XIV) chain	COEA1_HUMAN	Q05707	194 kDa	0.288258	0.937634	8.66667	16.6	3	10	20				2	4	11	18	31	4	26	25	30	4	3	14	0.048		0	0	0.0067	0.012	0.024	0.077	0.11	0.023	0.028	0.03	0.05	0.012	0.019	0.04	1		0.07	0.37	0.99	0.99	1	1
CAD protein	PYR1_HUMAN	P27708	243 kDa	0.291935	1.7866	1.33333	4.6	3	10		1	1		2		10	15	9	2	3	3	1	1	1	1		0.0054	0.0049		0.0045		0.022	0.042	0.014	0.0054	0.0067	0.0058	0.0036	0.0058	0.0058	0.0054		0.95	0.95		0.88		1	1
Eukaryotic translation initiation factor 6	IF6_HUMAN	P56537	27 kDa	0.294902	0.817623	2.66667	4.7	3	10	2		5		1		8	3	2	2	5	4	10	2	3	8	0.057		0.2		0.057	0	0.33	0.24	0.057	0.057	0.19	0.098	0.2	0.098	0.17	0.23	0.95		1		0.8	0.54	1	1
40S ribosomal protein SA	RSSA_HUMAN	P08865	33 kDa	0.313414	1.6045	7.33333	22.3	3	10	4		4			14	47	50	31	64	7	3	4	1	12	4	0.1		0.085			0.095	0.31	0.44	0.4	0.26	0.071	0.085	0.1	0.058	0.16	0.13	1		1			1	1	1
Stomatin-like protein 2	STML2_HUMAN	Q9UJZ1	39 kDa	0.328675	0.793549	3	5.2	3	10			3		2	4	13	7	5	9	4	4	2	4	3	1			0.09		0.048	0.042	0.35	0.18	0.12	0.22	0.045	0.028	0.028	0.042	0.042	0.042			1		0.98	0.97	1	1
Fatty acid synthase	FAS_HUMAN	P49327	273 kDa	0.402732	2.53312	5.66667	32.8	3	10	2		14			1	29	52	175	14	16	5	10	1	2	24	0.0044		0.022	0	0	0.0076	0.088	0.086	0.23	0.016	0.027	0.012	0.028	0.0076	0.0076	0.034	0.95		1	0.72	0.27	1	1	1
Serine/threonine-protein phosphatase 6 catalytic subunit	PPP6_HUMAN	O00743	35 kDa	0.488307	0.485427	2	2.8	3	10			3		1	2	7	1	3	2	2	5	2	2	2	2	0		0.082		0.043	0.043	0.12	0.043	0.082	0.062	0.049	0.11	0.043	0.043	0.043	0.043	0.31		1		0.68	0.98	1	0.88
Interleukin enhancer-binding factor 2	ILF2_HUMAN	Q12905	43 kDa	0.55329	0.402965	18	23.8	3	10		17	20			17	39	57	13	29	12	28	2	22	25	11		0.22	0.3			0.26	0.46	0.74	0.24	0.31	0.15	0.21	0.026	0.26	0.22	0.14		1	1			1	1	1
Aflatoxin B1 aldehyde reductase member 2	ARK72_HUMAN	O43488	40 kDa	0.590333	0.523994	9.66667	13.9	3	10	14		12	3			40	24	5	9	14	4	10	2	4	27	0.19	0	0.16	0.025			0.27	0.26	0.13	0.19	0.11	0.031	0.086	0.033	0.053	0.18	1	0.91	1	1			1	1
Importin-5	IPO5_HUMAN	O00410	124 kDa	0.601766	0.550611	11.3333	16.6	3	10		10	9			15	32	47	39	11	11	1	6	5	4	10	0	0.033	0.028			0.091	0.15	0.23	0.12	0.054	0.01	0.01	0.028	0.035	0.018	0.031	0.3	1	1			1	1	1
Histone-binding protein RBBP4	RBBP4_HUMAN	Q09028	48 kDa	0.636211	-0.234465	6	5.1	3	10			7	1	10		5	7	8	5	6	4	7	1	2	6			0.068	0.019	0.078	0	0.068	0.087	0.1	0.082	0.064	0.019	0.019	0.064	0.038	0.049			1	0.79	1	0.08	1	1
Multifunctional protein ADE2	PUR6_HUMAN	P22234	47 kDa	0.702675	0.276331	9	10.9	3	10	13		11			3	23	19	8	4	6	6	3	7	10	23	0.16	0	0.22	0	0	0.047	0.24	0.19	0.19	0.12	0.096	0.12	0.056	0.12	0.12	0.28	1	0.2	1	0.67	0.28	0.9	1	1
Serine/threonine-protein phosphatase 2A activator	PTPA_HUMAN	Q15257	41 kDa	0.992663	0.00553818	8.66667	8.7	3	10	7		16	3			13	6	4	7	15	12	14	2	2	12	0.056		0.17	0.047			0.27	0.17	0.084	0.13	0.16	0.13	0.2	0.056	0.031	0.17	1		1	1			1	1
Glutamine--tRNA ligase	SYQ_HUMAN	P47897	88 kDa		0.693022	6	9.7	2	10			9			3	24	23	7	12	6	1	7	4	5	8			0.088		0	0.019	0.14	0.17	0.076	0.066	0.023	0.013	0.07	0.035	0.021	0.077			1		0.5	0.96	1	1
Platelet-activating factor acetylhydrolase IB subunit beta	PA1B2_HUMAN	P68402	26 kDa		0.422233	5	6.7	2	10			6			4	9	4	2	5	5	3	20	5	6	8		0	0.1			0.083	0.24	0.12	0.039	0.066	0.066	0.039	0.17	0.12	0.12	0.15		0.05	1			0.99	1	1
Translationally-controlled tumor protein	TCTP_HUMAN	P13693	20 kDa		-0.447459	9	6.6	2	10			6			12	8	5	4	4	5	1	6	10	12	11			0.23			0.24	0.24	0.28	0.15	0.15	0.15	0.081	0.18	0.24	0.24	0.31			1			1	1	1
Radixin	RADI_HUMAN	P35241	69 kDa		1.95606	10	38.8	2	10		5				15	117	71	35	48	16	30	3	30	29	9		0.065				0.12	0.34	0.22	0.27	0.27	0.082	0.14	0.029	0.16	0.21	0.096		0.87				0.06	1	1
Extended synaptotagmin-2	ESYT2_HUMAN	A0FGR8	102 kDa		1.34104	4.5	11.4	2	10		3	6				27	10	5	24	12	18	2	1	3	12		0.0098	0.029				0.12	0.041	0.013	0.074	0.038	0.067	0.025	0.013	0.016	0.084		0.95	1				1	1
Vacuolar protein sorting-associated protein 29	VPS29_HUMAN	Q9UBQ0	21 kDa		0.925999	3	5.7	2	10			4			2	13	8	2	1	9	4	4	2	7	7			0.099			0.071	0.34	0.25	0.13	0.055	0.17	0.12	0.071	0.071	0.27	0.13			1			0.99	1	1
Plasma membrane calcium-transporting ATPase 4	AT2B4_HUMAN	P23634	138 kDa		3.42223	2.5	26.8	2	10			2			3	57	41	41	48	32	32	1	5	1	10			0.015		0	0.034	0.11	0.12	0.15	0.17	0.071	0.081	0.0064	0.031	0.015	0.025			0.96		0.65	1	1	1
Sushi domain-containing protein 2	SUSD2_HUMAN	Q9UGT4	90 kDa		2.47249	4	22.2	2	10	2					6	48	44	1	30	34	10	19	13	8	15	0.0085	0				0.089	0.27	0.26	0.013	0.16	0.082	0.062	0.094	0.089	0.089	0.12	0.78	0.13				1	1	1
Tubulin beta-4B chain	TBB4B_HUMAN	P68371	50 kDa		0.304511	80	98.8	1	10						80	223	124	220	219	22	8	6	66	73	27						0.25	0.75	0.69	0.58	0.47	0.16	0.13	0.13	0.33	0.35	0.3						1	1	1
Tropomyosin alpha-4 chain	TPM4_HUMAN	P67936	29 kDa		-0.437191	70	51.7	1	10						70	27	30	57	115	33	13	10	98	122	12			0			0.46	0.23	0.32	0.4	0.66	0.36	0.15	0.12	0.6	0.61	0.22			0.38			1	1	1
Unconventional myosin-Ic	MYO1C_HUMAN	O00159	122 kDa		5.67525	1	51.1	1	10			1				238	115	50	47	26	6	1	13	8	7			0.0085			0	0.39	0.24	0.19	0.12	0.1	0.018	0.0094	0.042	0.044	0.064			0.91			0.35	1	1
Acetyl-CoA acetyltransferase, mitochondrial	THIL_HUMAN	P24752	45 kDa		2.96347	1	7.8	1	10			1				17	10	7	18	4	11	2	5	1	3			0.021				0.27	0.14	0.077	0.26	0.049	0.096	0.03	0.15	0.04	0.028			0.95				1	1
Serpin H1	SERPH_HUMAN	P50454	46 kDa	0.000123823	2.699	12.8333	83.3333	6	9	4	15	22	2	7	27	131	117	103	76	64	71		90	68	30	0.067	0.086	0.3	0.029	0.11	0.19	0.67	0.65	0.48	0.36	0.32	0.24		0.48	0.38	0.3	1	1	1	1	1	1	1	1
Aggrecan core protein	PGCA_HUMAN	P16112	250 kDa	0.0111507	-3.55143	177.167	15.1111	6	9	120	173	307	23	433	7	3	4	32	1	20	52	14	1		9	0.066	0.055	0.06	0.019	0.062	0.011	0.0058	0.0066	0.036	0.0058	0.03	0.032	0.025	0.0058		0.0095	1	1	1	1	1	1	0.95	0.95
Phosphate carrier protein, mitochondrial	MPCP_HUMAN	Q00325	40 kDa	0.0214977	1.77152	5.5	18.7778	6	9	4	13	8	3	4	1	36	21	13	25	23	18	1		2	30	0.055	0.08	0.1	0.072	0.099	0.033	0.21	0.2	0.14	0.2	0.16	0.091	0.033	0	0.033	0.28	1	1	1	1	1	0.74	1	1
Protein transport protein Sec61 subunit alpha isoform 1	S61A1_HUMAN	P61619	52 kDa	0.0237082	1.23001	4.5	10.5556	6	9	5	3	11	2	4	2	11	12	13	17	8	15		1	5	13	0.046	0.042	0.069	0.023	0.046	0.023	0.063	0.061	0.086	0.088	0.046	0.046		0.042	0.065	0.088	1	1	1	1	1	0.99	1	1
Vimentin	VIME_HUMAN	P08670	54 kDa	0.0354396	1.91149	131.167	493.444	6	9	5	25	113	14	4	626	761	614	764	798	96	55		636	636	81	0.062	0.28	0.37	0.092	0.021	0.5	0.78	0.78	0.75	0.77	0.34	0.18		0.54	0.5	0.37	1	1	1	1	1	1	1	1
CD59 glycoprotein	CD59_HUMAN	P13987	14 kDa	0.0376105	0.986579	6	11.8889	6	9	6	2	8	2	7	11	20	13	6	12	12	1		13	15	15	0.16	0.1	0.26	0.062	0.23	0.19	0.28	0.28	0.25	0.25	0.26	0.094		0.2	0.19	0.26	1	0.96	1	0.98	1	1	1	1
Histone H2A type 1	H2A1_HUMAN	P0C0S8	14 kDa	0.0488441	1.60266	7.5	22.7778	6	9	4	3	11	2	3	22	45	37	7	39	14	2		33	18	10	0.22	0.12	0.35	0.07	0.12	0.35	0.71	0.53	0.27	0.35	0.36	0.069		0.35	0.3	0.35	1	1	1	0.97	1	1	1	1
Fibronectin	FINC_HUMAN	P02751	263 kDa	0.0537969	-1.73295	59.8333	18	6	9	17	80	115	9	132	6	10	22	53	9	8	36		6	1	17	0.016	0.086	0.058	0.011	0.081	0.01	0.032	0.061	0.097	0.028	0.016	0.031	0	0.0063	0.0054	0.018	1	1	1	1	1	1	1	1
Peptidyl-prolyl cis-trans isomerase A	PPIA_HUMAN	P62937	18 kDa	0.0595085	0.771658	31.5	53.7778	6	9	47	27	54	12	11	38	74	58	33	55	56		6	63	62	77	0.73	0.51	0.75	0.27	0.41	0.52	0.94	0.94	0.64	0.5	0.47		0.16	0.68	0.6	0.78	1	1	1	1	1	1	1	1
Myosin light polypeptide 6	MYL6_HUMAN	P60660	17 kDa	0.0729157	1.21412	8.33333	19.3333	6	9	5	3	10	7	15	10	11	6	19	46	20		2	19	20	31	0.23	0.19	0.48	0.27	0.56	0.34	0.39	0.23	0.66	0.56	0.48	0	0.086	0.34	0.45	0.7	1	1	1	1	1	1	1	1
Heterogeneous nuclear ribonucleoprotein R	HNRPR_HUMAN	O43390	71 kDa	0.0752704	1.848	5	18	6	9	6	1	9	2	3	9	46	43	8	22	4	16		6	7	10	0.052	0.019	0.065	0.032	0.052	0.1	0.21	0.19	0.1	0.14	0.049	0.095		0.055	0.096	0.085	1	1	0.98	0.38	0.98	1	1	1
Protein S100-A11	S10AB_HUMAN	P31949	12 kDa	0.0814967	0.840343	5.83333	10.4444	6	9	5	7	10	3	4	6	16	6	11	19	10	1		9	7	15	0.18	0.18	0.5	0.17	0.24	0.34	0.5	0.29	0.34	0.37	0.37	0.086		0.38	0.34	0.52	1	1	1	1	1	1	1	1
Rho GDP-dissociation inhibitor 1	GDIR1_HUMAN	P52565	23 kDa	0.0925358	0.919382	15.3333	29	6	9	26	6	17	7	17	19	57	37	25	40	13		2	39	35	13	0.31	0.17	0.18	0.14	0.18	0.23	0.6	0.63	0.38	0.42	0.21		0.074	0.23	0.23	0.18	1	1	1	1	1	1	1	1
ADP-ribosylation factor 1	ARF1_HUMAN	P84077	21 kDa	0.0926103	0.940129	6.83333	13.1111	6	9	4	2	12	2	8	13	27	8	11	14	8	1		15	15	19	0.15	0.061	0.39	0.061	0.23	0.59	0.73	0.33	0.28	0.36	0.27	0.061		0.59	0.43	0.52	1	0.98	1	0.97	1	1	1	1
UDP-glucose:glycoprotein glucosyltransferase 1	UGGG1_HUMAN	Q9NYU2	177 kDa	0.167202	0.773668	27.1667	46.4444	6	9	32	13	65	14	37	2	58	59	63	15	45	79	25	3		71	0.088	0.029	0.1	0.029	0.064	0.023	0.11	0.17	0.13	0.037	0.055	0.13	0.045	0.015		0.09	1	1	1	1	1	1	1	1
Delta(3,5)-Delta(2,4)-dienoyl-CoA isomerase, mitochondrial	ECH1_HUMAN	Q13011	36 kDa	0.167352	0.768674	12	20.4444	6	9	13	7	22	4	21	5	29	18		20	18	44	24	4	3	24	0.16	0.12	0.33	0.11	0.28	0.049	0.29	0.2		0.28	0.26	0.23	0.27	0.049	0.049	0.29	1	1	1	1	1	0.98	1	1
Branched-chain-amino-acid aminotransferase, cytosolic	BCAT1_HUMAN	P54687	43 kDa	0.178779	-0.899071	23	12.3333	6	9	44	11	23	16	40	4	2	10	1	5	16	22	41	1		13	0.22	0.12	0.19	0.12	0.23	0.085	0.028	0.21	0.028	0.065	0.12	0.12	0.21	0.034		0.12	1	1	1	1	1	1	0.95	1
Glucosamine-6-phosphate isomerase 1	GNPI1_HUMAN	P46926	33 kDa	0.204459	0.915936	8.83333	16.6667	6	9	15	2	24	4	7	1	24	7	14	14	12	6	40	3		30	0.14	0.076	0.34	0.073	0.093	0.069	0.46	0.14	0.26	0.25	0.24	0.1	0.5	0.069	0	0.34	1	1	1	1	1	0.72	1	1
Delta-aminolevulinic acid dehydratase	HEM2_HUMAN	P13716	36 kDa	0.25163	0.7176	2.5	4.11111	6	9	3	4	3	2	2	1	5	2	3	4	3	2	2		4	12	0.058	0.03	0.03	0.03	0.088	0.058	0.091	0.03	0.088	0.12	0.061	0.03	0.058		0.058	0.15	0.98	0.98	0.99	0.97	1	0.87	1	0.96
Lysosome membrane protein 2	SCRB2_HUMAN	Q14108	54 kDa	0.266706	0.602123	21.6667	32.8889	6	9	40	24	25	4	33	4	42	46	12	17	38	76		17	20	28	0.3	0.22	0.14	0.052	0.2	0.073	0.3	0.32	0.12	0.12	0.16	0.27	0	0.16	0.16	0.19	1	1	1	1	1	1	1	1
Four and a half LIM domains protein 1	FHL1_HUMAN	Q13642	36 kDa	0.350263	0.551242	16.8333	24.6667	6	9	21	16	33	9	18	4	42	10	17	30	41	5	12		10	55	0.38	0.15	0.28	0.14	0.24	0.084	0.46	0.14	0.15	0.19	0.26	0.037	0.15		0.24	0.4	1	1	1	1	1	1	1	1
N(G),N(G)-dimethylarginine dimethylaminohydrolase 2	DDAH2_HUMAN	O95865	30 kDa	0.352864	0.508147	15	21.3333	6	9	27	6	25	8	23	1	45	21		19	20	20	36	4	4	23	0.47	0.21	0.55	0.15	0.42	0.056	0.55	0.38		0.4	0.39	0.31	0.47	0.15	0.21	0.53	1	1	1	1	1	1	1	1
N-sulphoglucosamine sulphohydrolase	SPHM_HUMAN	P51688	57 kDa	0.353604	0.548716	17.1667	25.1111	6	9	47	12	14	2	18	10	43	24		11	25	42	5	13	15	48	0.38	0.15	0.14	0.024	0.15	0.15	0.38	0.36		0.096	0.2	0.23	0.094	0.18	0.16	0.28	1	1	1	1	1	1	1	1
Serpin B9	SPB9_HUMAN	P50453	42 kDa	0.413758	0.444785	16	21.7778	6	9	8	2	21	28	35	2	26	23	3	17	30	23	38		3	33	0.088	0.027	0.26	0.28	0.35	0.032	0.36	0.35	0.053	0.29	0.11	0.21	0.31	0	0.032	0.26	1	0.95	1	1	1	0.85	1	1
Macrophage migration inhibitory factor	MIF_HUMAN	P14174	12 kDa	0.431798	0.276331	10	12.1111	6	9	13	6	10	10	16	5	16	18	9	10	10		1	12	16	17	0.23	0.17	0.17	0.17	0.17	0.17	0.29	0.29	0.17	0.17	0.17	0	0.078	0.17	0.17	0.19	1	1	1	1	1	1	1	1
Lysosomal Pro-X carboxypeptidase	PCP_HUMAN	P42785	56 kDa	0.437926	0.440393	23.5	31.8889	6	9	62	23	22	3	27	4	54	52		19	39	47	25	6	5	40	0.28	0.15	0.18	0.065	0.17	0.073	0.33	0.31		0.15	0.17	0.13	0.17	0.073	0.097	0.17	1	1	1	1	1	1	1	1
Transmembrane emp24 domain-containing protein 7	TMED7_HUMAN	Q9Y3B3	25 kDa	0.439199	0.486296	13.1667	18.4444	6	9	17	9	20	4	25	4	17	18		8	16	50	30	8	1	18	0.22	0.19	0.31	0.19	0.29	0.045	0.2	0.28		0.19	0.22	0.18	0.29	0.1	0.045	0.25	1	1	1	1	1	0.99	1	1
Inositol monophosphatase 1	IMPA1_HUMAN	P29218	30 kDa	0.439938	0.391579	10.3333	13.5556	6	9	12	6	13	10	19	2	27	7	3	11	16	9	24		5	20	0.25	0.16	0.32	0.29	0.2	0.036	0.48	0.22	0.087	0.2	0.3	0.16	0.33		0.19	0.37	1	1	1	1	1	0.99	1	1
Beta-galactosidase	BGAL_HUMAN	P16278	76 kDa	0.446747	0.360747	29.3333	37.6667	6	9	54	21	34	18	43	6	67	54		21	37	59	4	22	22	53	0.35	0.16	0.22	0.12	0.2	0.083	0.32	0.34		0.15	0.23	0.23	0.043	0.14	0.15	0.26	1	1	1	1	1	1	1	1
Histone H2B type 1-D	H2B1D_HUMAN	Q99877	14 kDa	0.465897	0.505123	32.3333	45.8889	6	9	48	11	15	57	44	19	115	93	15	90	20	17		27	17	19	0.68	0.4	0.34	0.41	0.34	0.27	0.75	0.75	0.41	0.41	0.36	0.19		0.37	0.27	0.29	1	1	1	1	1	1	1	1
Dihydrolipoyl dehydrogenase, mitochondrial	DLDH_HUMAN	P09622	54 kDa	0.483672	0.435502	17.5	23.6667	6	9	40	12	23	3	26	1	51	27	4	26	30	42	4		4	25	0.25	0.16	0.28	0.041	0.27	0.026	0.41	0.33	0.081	0.29	0.24	0.23	0.045		0.063	0.3	1	1	1	1	1	0.54	1	1
UPF0160 protein MYG1, mitochondrial	MYG1_HUMAN	Q9HB07	42 kDa	0.526688	0.314109	6.16667	7.66667	6	9	4	3	10	3	15	2	6	5	6	10	6	10	15	2		9	0.048	0.064	0.11	0.027	0.23	0.032	0.16	0.085	0.11	0.11	0.074	0.12	0.16	0.032		0.11	1	1	1	1	1	0.97	1	1
Epididymis-specific alpha-mannosidase	MA2B2_HUMAN	Q9Y2E5	114 kDa	0.57113	-0.328623	12	9.55556	6	9	30	4	11	9	17	1	9	14		3	15	10	19	2	3	11	0.098	0.021	0.044	0.035	0.057	0.016	0.045	0.071		0.014	0.043	0.035	0.057	0.016	0.032	0.028	1	1	1	1	1	1	1	1
Polypeptide N-acetylgalactosaminyltransferase 2	GALT2_HUMAN	Q10471	65 kDa	0.633451	-0.31366	14.5	11.6667	6	9	27	4	20	1	34	1	10	16	2	2	13	21	25	4		12	0.32	0.053	0.24	0.014	0.24	0.039	0.15	0.15	0.035	0.03	0.12	0.14	0.18	0.086		0.084	1	1	1	0.99	1	0.99	1	1
Arylsulfatase A	ARSA_HUMAN	P15289	54 kDa	0.737905	-0.175087	23.3333	20.6667	6	9	61	20	15	14	23	7	41	23		12	10	15	9	18	23	35	0.33	0.23	0.17	0.12	0.18	0.11	0.3	0.23		0.16	0.13	0.16	0.053	0.14	0.19	0.23	1	1	1	1	1	1	1	1
NADP-dependent malic enzyme	MAOX_HUMAN	P48163	64 kDa	0.752565	-0.196397	18.3333	16	6	9	44	15	27	4	18	2	32	19		9	20	10	11	3	2	38	0.29	0.21	0.21	0.03	0.14	0.047	0.34	0.3		0.094	0.14	0.072	0.08	0.047	0.047	0.23	1	1	1	1	1	0.96	1	1
Catalase	CATA_HUMAN	P04040	60 kDa	0.922959	0.0629774	21.1667	22.1111	6	9	53	14	27	5	26	2	26	16		15	46	45	5	2	4	40	0.54	0.22	0.25	0.082	0.29	0.046	0.38	0.34		0.2	0.34	0.33	0.066	0.046	0.076	0.41	1	1	1	1	1	1	1	1
Serine/threonine-protein phosphatase 2B catalytic subunit alpha isoform	PP2BA_HUMAN	Q08209	59 kDa	0.934427	-0.0489096	23.3333	22.5556	6	9	34	8	40	13	44	1	19	16		8	33	36	44	1	2	44	0.18	0.094	0.2	0.096	0.19	0.023	0.24	0.21	0	0.083	0.18	0.19	0.21	0.015	0.015	0.2	1	1	1	1	1	0.62	1	1
CD44 antigen	CD44_HUMAN	P16070	82 kDa	0.00339661	2.44323	3.8	20.6667	5	9	5	1	4	1		8	36	32	24	24	8	6		20	15	21	0.035	0.013	0.023	0.011		0.016	0.063	0.063	0.054	0.09	0.036	0.03	0	0.03	0.016	0.053	1	1	1	0.92		0.98	1	1
Reticulon-4	RTN4_HUMAN	Q9NQC3	130 kDa	0.0236884	1.70044	4	13	5	9	5	4	7		2	2	23	13	21	23	6	4		8	8	11	0.018	0.018	0.037		0.0067	0.012	0.029	0.023	0.035	0.055	0.037	0.0067		0.012	0.023	0.047	1	1	1		0.98	0.93	1	1
26S proteasome non-ATPase regulatory subunit 6	PSMD6_HUMAN	Q15008	46 kDa	0.0359289	2.12776	3	13.1111	5	9	2	2	1		2	8	27	25	11	16		1	3	6	11	18	0.039	0.033	0.028		0.062	0.093	0.28	0.27	0.18	0.28		0.031	0.067	0.11	0.14	0.21	0.98	0.95	0.98		1	1	1	1
Guanine nucleotide-binding protein subunit beta-4	GBB4_HUMAN	Q9HAV0	38 kDa	0.0368873	1.90408	3.8	14.2222	5	9	4	1	5	5	4		28	18	10	7	28	6	4		6	21	0.1	0.035	0.1	0.065	0.079		0.36	0.18	0.13	0.16	0.15	0.074	0.074		0.13	0.12	0.95	0.62	0.99	0.97	0.99		1	0.96
Calpain-2 catalytic subunit	CAN2_HUMAN	P17655	80 kDa	0.0456813	2.2744	4.8	23.2222	5	9	7	2	8		3	4	61	40	11	33	10		6	17	12	19	0.09	0.011	0.037		0.037	0.014	0.39	0.37	0.077	0.26	0.063		0.049	0.094	0.1	0.11	1	1	1		1	0.98	1	1
Sialic acid synthase	SIAS_HUMAN	Q9NR45	40 kDa	0.052993	1.16037	8.6	19.2222	5	9	8	8	14	2		11	40	30	9	18	16		19	8	11	22	0.11	0.089	0.12	0.056		0.16	0.56	0.55	0.18	0.16	0.12		0.16	0.11	0.078	0.21	1	1	1	1		1	1	1
Electron transfer flavoprotein subunit beta	ETFB_HUMAN	P38117	28 kDa	0.0538842	1.2723	4.6	11.1111	5	9	3	3	10	3		4	8	5		14	23	15	14	7	2	12	0.075	0.078	0.29	0.12		0.11	0.29	0.12	0	0.38	0.31	0.34	0.3	0.16	0.063	0.35	1	1	1	1		1	1	1
Latexin	LXN_HUMAN	Q9BS40	26 kDa	0.090187	1.05012	2.2	4.55556	5	9	4		2	2	1	2	3	3		4	3	9	8	2	2	7	0.16	0	0.13	0.12	0.045	0.081	0.15	0.15		0.13	0.17	0.13	0.17	0.081	0.081	0.17	1	0.15	1	1	1	1	1	1
ATP synthase subunit b, mitochondrial	AT5F1_HUMAN	P24539	29 kDa	0.0909416	1.93161	3	11.4444	5	9	3	3	4	3	2		28	19	3	12	24	2		3	2	10	0.062	0.031	0.12	0.062	0.062		0.35	0.34	0.078	0.29	0.36	0.031		0.12	0.062	0.2	1	0.95	1	1	1		1	1
Septin-7	SEPT7_HUMAN	Q16181	51 kDa	0.104798	2.42884	5.2	28	5	9	3	8	12		1	2	89	59	23	29	17	8		2	8	17	0.021	0.043	0.021	0.021	0.021	0.039	0.41	0.31	0.27	0.11	0.043	0.043	0.021	0.053	0.15	0.059	0.95	1	0.99	0.95	0.99	0.95	1	1
60 kDa SS-A/Ro ribonucleoprotein	RO60_HUMAN	P10155	61 kDa	0.114672	1.41253	4.8	12.7778	5	9	5	4	5	1	9		30	28	5	9	5		9	4	7	18	0.024	0.059	0.056	0.024	0.11	0	0.32	0.35	0.048	0.091	0.048		0.076	0.048	0.078	0.072	0.98	1	1	0.98	1	0.41	1	1
CD151 antigen	CD151_HUMAN	P48509	28 kDa	0.116548	1.3744	1.8	4.66667	5	9	3	1	2		2	1	1	6	12	5	2	8		2	1	5	0.063	0.036	0.036		0.04	0.04	0.051	0.1	0.16	0.099	0.04	0.059		0.04	0.04	0.059	1	1	0.96		0.98	0.72	1	1
ADP-ribosylation factor 4	ARF4_HUMAN	P18085	21 kDa	0.12552	0.883186	5	9.22222	5	9		2	8	3	4	8	16	8	10	18	6	1		10	5	9		0.12	0.31	0.12	0.12	0.37	0.43	0.27	0.21	0.34	0.25	0.061		0.37	0.17	0.36		0.73	1	0.97	0.98	0.96	1	1
Endonuclease domain-containing 1 protein	ENDD1_HUMAN	O94919	55 kDa	0.129952	0.858956	6.8	12.3333	5	9	3	4	11	4	12		12	7	10	12	14	25	19		1	11	0.04	0.054	0.16	0.046	0.16		0.068	0.058	0.18	0.17	0.14	0.19	0.14		0.02	0.14	1	1	1	1	1		1	1
Dihydropyrimidinase-related protein 3	DPYL3_HUMAN	Q14195	62 kDa	0.131499	1.78427	8	27.5556	5	9	9	5	19		3	4	23	15	10	92	29	20	34		1	24	0.12	0.061	0.17		0.037	0.086	0.25	0.18	0.11	0.28	0.25	0.17	0.22		0.028	0.26	1	0.95	1		1	1	1	1
Proteasome subunit beta type-4	PSB4_HUMAN	P28070	29 kDa	0.13161	0.726239	9	14.8889	5	9	13	4	7	8	13		26	15		12	12	10	23	4	9	23	0.16	0.057	0.13	0.13	0.16	0	0.31	0.32	0	0.2	0.15	0.2	0.31	0.12	0.12	0.25	1	1	1	1	1	0.48	1	1
Transmembrane emp24 domain-containing protein 9	TMED9_HUMAN	Q9BVK6	27 kDa	0.145283	1.05247	12	24.8889	5	9	25	7	12	2	14		41	37	5	7	19	48	35		2	30	0.26	0.15	0.15	0.047	0.17	0	0.46	0.45	0.11	0.15	0.16	0.23	0.36	0	0.19	0.31	1	1	1	0.98	1	0.49	1	1
Histone H2B type 1-B	H2B1B_HUMAN	P33778	14 kDa	0.161128	1.18719	16.2	36.8889	5	9	16	13	14	21		17	91	70	12	64	22	5		32	20	16	0.67	0.4	0.34	0.4		0.27	0.75	0.75	0.4	0.41	0.36	0.14		0.37	0.27	0.29	0.98	1	1	0.99		1	1	1
Vitamin K epoxide reductase complex subunit 1	VKOR1_HUMAN	Q9BQB6	18 kDa	0.183736	0.643856	3.2	5	5	9		4	6	1	3	2	9	6	7	4	2	7		2	3	5	0	0.08	0.08	0.08	0.15	0.08	0.13	0.08	0.08	0.08	0.08	0.08		0.08	0.08	0.15	0.21	0.98	0.98	0.97	1	0.93	1	0.98
ATP-dependent RNA helicase DDX1	DDX1_HUMAN	Q92499	82 kDa	0.187403	1.03032	6.8	13.8889	5	9	8	6	11	3	6		17	9	3	6	16	14	23	1		36	0.091	0.064	0.055	0.032	0.032		0.073	0.095	0.027	0.027	0.069	0.065	0.091	0.022		0.16	1	1	1	1	1		1	1
Erlin-1	ERLN1_HUMAN	O75477	39 kDa	0.218222	1.02915	9.8	20	5	9	9	9	10	5	16		52	38	8	6	29	24	14	2		7	0.15	0.17	0.12	0.098	0.2	0	0.45	0.37	0.14	0.11	0.27	0.19	0.15	0.069		0.12	0.99	1	1	0.95	1	0.56	1	1
Gamma-glutamyl hydrolase	GGH_HUMAN	Q92820	36 kDa	0.237139	0.858272	3.8	6.88889	5	9	6	2	6		2	3	13	13	1		4	2	14	5	2	8	0.11	0.041	0.16		0.028	0.085	0.15	0.21	0.041		0.079	0.079	0.16	0.044	0.044	0.19	1	0.95	1		1	1	1	1
Inosine-5'-monophosphate dehydrogenase 2	IMDH2_HUMAN	P12268	56 kDa	0.261596	-0.695994	7.2	4.44444	5	9	12	4	5	3	12		6	3	6	12	1	1		1	1	9	0.16	0.045	0.084	0.045	0.15		0.13	0.06	0.062	0.14	0.023	0.021		0.037	0.037	0.15	1	1	1	1	1		1	1
Xaa-Pro aminopeptidase 1	XPP1_HUMAN	Q9NQW7	70 kDa	0.303012	-0.716752	21	12.7778	5	9	51	7	21	7	19		15	19	4	10	14	7	3		5	38	0.52	0.098	0.23	0.035	0.1		0.2	0.29	0.058	0.11	0.16	0.09	0.032		0.074	0.28	1	1	1	1	1		1	1
Endothelial protein C receptor	EPCR_HUMAN	Q9UNN8	27 kDa	0.327271	0.625934	3.6	5.55556	5	9	3	2	6		6	1	13	8		2	6	8	7	2	2	2	0.092	0.055	0.11		0.21	0.071	0.22	0.16		0.042	0.08	0.08	0.16	0.071	0.071	0.042	1	0.95	1		1	0.74	1	1
Cation-independent mannose-6-phosphate receptor	MPRI_HUMAN	P11717	274 kDa	0.371001	0.581816	17	25.4444	5	9	30	9	15		30	1	27	52	49	34	20	18		3	1	25	0.053	0.014	0.033	0	0.034	0.0052	0.035	0.084	0.077	0.098	0.023	0.012		0.01	0.0052	0.026	1	1	1	0.84	1	0.76	1	1
Lysosomal acid phosphatase	PPAL_HUMAN	P11117	48 kDa	0.374685	0.544321	8	11.6667	5	9	14	1	9	2	14		11	18	2	13	17	12	7		1	24	0.14	0.017	0.069	0.026	0.087		0.11	0.21	0.026	0.1	0.15	0.08	0.061		0.033	0.13	1	1	1	0.99	1		1	1
NADH dehydrogenase [ubiquinone] iron-sulfur protein 3, mitochondrial	NDUS3_HUMAN	O75489	30 kDa	0.375761	0.50564	3.6	5.11111	5	9	5	3	6	3	1		5	6	1	6	6	12	1	6		3	0.098	0.098	0.2	0.098	0.049		0.21	0.27	0.049	0.2	0.098	0.22	0.049	0.16	0	0.098	1	1	1	1	0.98		1	1
Glucosylceramidase	GLCM_HUMAN	P04062	60 kDa	0.389372	0.509555	16	22.7778	5	9	27	4	23		24	2	36	40	5	26	25	33		6	3	31	0.33	0.03	0.12	0	0.16	0.026	0.41	0.39	0.039	0.18	0.14	0.21	0	0.069	0.069	0.2	1	1	1	0.37	1	1	1	1
Protein S100-A6	S10A6_HUMAN	P06703	10 kDa	0.412954	0.755344	5.2	8.77778	5	9	9	7	6		2	2	27	19	12	8	3	2		1	2	5	0.22	0.3	0.17	0	0.089	0.089	0.34	0.33	0.19	0.19	0.089	0.089	0	0.089	0.089	0.19	1	1	1	0.13	1	0.98	1	1
Transmembrane 9 superfamily member 3	TM9S3_HUMAN	Q9HD45	68 kDa	0.431994	0.752396	6.2	10.4444	5	9	2	3	11	1	14		3	3	5	4	11	34	19	1		14	0.027	0.019	0.12	0.014	0.098	0	0.065	0.019	0.032	0.07	0.07	0.11	0.13	0.017		0.13	1	1	1	1	1	0.42	1	1
Inhibitor of nuclear factor kappa-B kinase-interacting protein	IKIP_HUMAN	Q70UQ0	39 kDa	0.447389	0.539026	18.2	26.4444	5	9	8	9	31	12	31		14	9	21	14	52	68	28	1		31	0.06	0.14	0.21	0.083	0.23		0.16	0.14	0.19	0.17	0.34	0.28	0.18	0.031		0.26	1	1	1	1	1		1	1
Protein transport protein Sec24C	SC24C_HUMAN	P53992	118 kDa	0.450392	0.367016	5.6	7.22222	5	9	8	1	6	4	9		6	14		6	5	2	7	4	8	13	0.055	0.0091	0.044	0.027	0.06		0.06	0.11	0	0.046	0.05	0.0073	0.023	0.015	0.06	0.068	1	0.95	1	1	1		1	1
Phosphoglucomutase-2	PGM2_HUMAN	Q96G03	68 kDa	0.462218	-0.466126	33	23.8889	5	9	61	16	42	14	32		17	18		11	29	27	19	9	5	80	0.28	0.2	0.28	0.08	0.14	0	0.15	0.25		0.059	0.26	0.24	0.074	0.16	0.11	0.32	1	1	1	1	1	0.69	1	1
Adenosine kinase	ADK_HUMAN	P55263	41 kDa	0.467449	0.511084	9.2	13.1111	5	9	8	2	14	7	15		32	17	2	7	7	2	20		6	25	0.12	0.036	0.24	0.19	0.25		0.62	0.29	0.033	0.18	0.16	0.022	0.19		0.13	0.23	1	0.95	1	1	1		1	1
Monocarboxylate transporter 4	MOT4_HUMAN	O15427	49 kDa	0.472357	0.521237	4.8	6.88889	5	9	5	2	4	2	11		7	10	19	8	7	1		2	1	7	0.045	0.028	0.045	0.028	0.073		0.084	0.084	0.12	0.13	0.045	0.017		0.028	0.028	0.073	1	1	1	0.99	1		1	1
NADPH--cytochrome P450 reductase	NCPR_HUMAN	P16435	77 kDa	0.480838	0.435796	9.2	12.4444	5	9	13	11	13	1	8		13	19	7	6	13	28		2	2	22	0.13	0.11	0.097	0.013	0.058		0.15	0.21	0.065	0.059	0.095	0.25		0.021	0.035	0.16	1	1	1	0.99	1		1	1
Proteasome subunit beta type-2	PSB2_HUMAN	P49721	23 kDa	0.497871	0.378774	9.4	12.2222	5	9	18	2	8		15	4	18	13	1	9	10	11	23		4	21	0.27	0.05	0.24	0	0.44	0.21	0.39	0.38	0.05	0.18	0.31	0.2	0.26	0	0.13	0.42	1	1	1	0.17	1	1	1	1
Nitrilase homolog 1	NIT1_HUMAN	Q86X76	36 kDa	0.63719	0.353637	8	10.2222	5	9	8	3	11	13	5		10	2	1	1	9	17	24	3		25	0.1	0.055	0.27	0.15	0.052		0.24	0.055	0.031	0.031	0.17	0.27	0.3	0.076	0	0.33	1	1	1	1	1		1	1
Acylamino-acid-releasing enzyme	ACPH_HUMAN	P13798	81 kDa	0.687301	0.18884	11.6	13.2222	5	9	14	5	14	7	18		12	17	3	10	17	16	17		1	26	0.12	0.048	0.098	0.048	0.06		0.11	0.25	0.037	0.086	0.092	0.052	0.092	0	0.031	0.14	1	1	1	1	1		1	1
Caveolin-1	CAV1_HUMAN	Q03135	20 kDa	0.732201	0.24633	7.4	8.77778	5	9	10	4	12	2	9		28	10	3	10	6	6		1	3	12	0.25	0.045	0.33	0.045	0.16		0.39	0.24	0.045	0.18	0.13	0.084	0	0.12	0.12	0.37	1	0.96	1	1	1		1	1
Sodium/potassium-transporting ATPase subunit beta-1	AT1B1_HUMAN	P05026	35 kDa	0.737852	0.233797	12	14.1111	5	9	20	3	14	5	18		3	6	2	7	27	27	29		1	25	0.28	0.083	0.17	0.16	0.15		0.086	0.15	0.036	0.12	0.26	0.26	0.31		0.043	0.25	1	1	1	1	1		1	1
Alpha-L-iduronidase	IDUA_HUMAN	P35475	73 kDa	0.75868	0.240661	14.2	16.7778	5	9	38	4	14	3	12		50	13		8	6	25	4	4	15	26	0.31	0.049	0.11	0.025	0.12		0.33	0.19		0.1	0.054	0.19	0.032	0.047	0.12	0.15	1	1	1	1	1		1	1
Ribosyldihydronicotinamide dehydrogenase [quinone]	NQO2_HUMAN	P16083	26 kDa	0.773475	-0.167457	14.6	13	5	9	33	3	14	9	14		20	19	4	6	14	5	21		2	26	0.35	0.052	0.21	0.14	0.25	0	0.52	0.42	0.2	0.18	0.14	0.087	0.41		0.078	0.33	1	1	1	1	1	0.48	1	1
Serine/threonine-protein phosphatase 2A catalytic subunit beta isoform	PP2AB_HUMAN	P62714	36 kDa	0.85599	0.113529	11.4	12.3333	5	9	9	4	16	3	25		11	12	5	5	18	9	31		2	18	0.17	0.084	0.32	0.074	0.32		0.14	0.26	0.11	0.12	0.37	0.21	0.36		0.049	0.26	1	1	1	1	1		1	1
Neuroplastin	NPTN_HUMAN	Q9Y639	44 kDa	0.885619	-0.0979752	8.8	8.22222	5	9	14	1	9	4	16		4	6	3	4	14	19	2	2		20	0.095	0.025	0.07	0.025	0.095		0.025	0.025	0.025	0.11	0.2	0.17	0.025	0.045	0	0.17	1	0.95	1	1	1		0.95	1
Endoplasmic reticulum aminopeptidase 1	ERAP1_HUMAN	Q9NZ08	107 kDa	0.941005	-0.0496308	4.6	4.44444	5	9	11	4	2	2	4		1	3	7	4	3	5	13	2		2	0.068	0.014	0.014	0.014	0.022		0.012	0.014	0.034	0.024	0.014	0.024	0.056	0.014		0.014	1	0.95	1	0.95	1		0.97	0.95
Group XV phospholipase A2	PAG15_HUMAN	Q8NCC3	47 kDa	0.971054	0.017702	9	9.11111	5	9	13		16	4	11	1	16	11	3	8	7	6	14		3	14	0.23		0.22	0.1	0.27	0.041	0.25	0.19	0.027	0.14	0.16	0.066	0.17		0.085	0.29	1		1	1	1	0.81	1	1
Glycerol-3-phosphate dehydrogenase, mitochondrial	GPDM_HUMAN	P43304	81 kDa	0.987236	-0.0103534	40.4	40.1111	5	9	89	15	50	8	40		56	44	1	26	72	90		7	8	57	0.54	0.14	0.35	0.061	0.3		0.36	0.41	0.012	0.22	0.4	0.4		0.098	0.073	0.3	1	1	1	1	1		1	1
60S acidic ribosomal protein P0	RLA0_HUMAN	P05388	34 kDa	0.00903839	2.05408	8	33.2222	4	9	2	11	2			17	64	48	30	40	22		29	22	26	18	0.098	0.1	0.098	0		0.26	0.53	0.53	0.46	0.49	0.2		0.3	0.38	0.29	0.13	1	1	0.98	0.35		1	1	1
AP-1 complex subunit beta-1	AP1B1_HUMAN	Q10567	105 kDa	0.00979173	2.02409	8.25	33.5556	4	9	6	1	20	6			49	43		15	34	33	55	17	15	41	0.033	0.063	0.098	0.026			0.2	0.25		0.091	0.1	0.096	0.13	0.11	0.086	0.12	0.95	0.89	1	1			1	1
Pituitary tumor-transforming gene 1 protein-interacting protein	PTTG_HUMAN	P53801	20 kDa	0.029072	1.5639	5.75	17	4	9	7		5		9	2	31	26	10	12		13	16	24	4	17	0.1		0.1		0.1	0.1	0.23	0.21	0.17	0.1		0.17	0.1	0.17	0.1	0.14	0.98		0.99		0.99	0.89	1	1
Exportin-T	XPOT_HUMAN	O43592	110 kDa	0.0424619	2.51658	2	11.4444	4	9		1	4		1	2	23	26	4	9	6		11	10	3	11		0.0094	0.022		0.01	0.032	0.16	0.12	0.024	0.045	0.012		0.038	0.086	0.029	0.056		0.59	1		0.98	1	1	1
Prohibitin-2	PHB2_HUMAN	Q99623	33 kDa	0.0493934	1.73215	10	33.2222	4	9		8	21		1	10	75	52	22	30	41	29		21	14	15		0.1	0.26		0.057	0.18	0.68	0.61	0.26	0.51	0.33	0.15		0.25	0.14	0.26		1	1		0.91	1	1	1
Neutral cholesterol ester hydrolase 1	NCEH1_HUMAN	Q6PIU2	46 kDa	0.0602978	2.03171	2.5	10.2222	4	9	2		2		1	5	21	21	10	14	3	5	2	9		7	0.069		0.029		0.029	0.096	0.13	0.098	0.12	0.12	0.051	0.064	0.029	0.093	0	0.12	1		0.95		0.96	1	1	1
Integrin alpha-V	ITAV_HUMAN	P06756	116 kDa	0.0743777	1.45626	5.75	15.7778	4	9	10	1	3		9		18	17	31	25	21	14	3		2	11	0.071	0.0095	0.012		0.047		0.13	0.063	0.17	0.08	0.038	0.035	0.019		0.01	0.03	1	0.91	0.96		1		1	1
Protein NipSnap homolog 3A	NPS3A_HUMAN	Q9UFN0	28 kDa	0.0784921	1.81497	3	10.5556	4	9	2		3		4	3	8	4		2	13	25	10	7	6	20	0.081		0.12		0.089	0.057	0.3	0.11	0	0.089	0.21	0.27	0.17	0.11	0.11	0.28	1		1		1	1	1	1
Mesoderm-specific transcript homolog protein	MEST_HUMAN	Q5EB52	39 kDa	0.0795913	1.97692	1.75	6.88889	4	9		2	2		1	2	8	3		2	16	11	2	6	2	12		0.033	0.033		0.033	0.054	0.18	0.09		0.048	0.075	0.069	0.081	0.15	0.057	0.084		0.95	0.98		0.96	0.98	1	1
Integrin alpha-3	ITA3_HUMAN	P26006	117 kDa	0.082057	1.91754	2.5	9.44444	4	9	3			1	2	4	14	6	21	11	8	2		3	2	18	0.018			0.01	0.01	0.016	0.028	0.019	0.11	0.057	0.019	0.01		0.016	0.016	0.05	1			0.95	0.98	0.98	1	1
26S protease regulatory subunit 6A	PRS6A_HUMAN	P17980	49 kDa	0.0884576	1.41504	3	8	4	9	1		4	3	4		4	13	10	17	5		4	2	5	12	0.034		0.059	0.027	0.027	0	0.055	0.16	0.13	0.16	0.027		0.059	0.034	0.077	0.12	0.97		1	0.99	0.99	0.16	1	1
Cytochrome c1, heme protein, mitochondrial	CY1_HUMAN	P08574	35 kDa	0.119584	1.18997	3.75	8.55556	4	9	1		9		4	1	13	8		1	6	14	13	4	4	14	0.049		0.22		0.13	0.049	0.32	0.22		0.049	0.18	0.18	0.16	0.086	0.086	0.26	1		1		1	0.88	1	1
Carbonyl reductase [NADPH] 1	CBR1_HUMAN	P16152	30 kDa	0.123187	1.71657	9.5	31.2222	4	9		10	2		2	24	72	58	28	54	11		2	21	27	8		0.087	0.076		0.029	0.2	0.76	0.4	0.33	0.53	0.094	0	0.029	0.22	0.16	0.15		1	1		0.97	1	1	1
Mitochondrial 10-formyltetrahydrofolate dehydrogenase	AL1L2_HUMAN	Q3SY69	102 kDa	0.133351	1.88897	3	11.1111	4	9	8		1	1		2	9	11		5	30	20	2	4	2	17	0.065	0	0.011	0.015		0.014	0.04	0.064		0.07	0.08	0.049	0.0087	0.014	0.02	0.068	1	0.15	0.86	0.99		0.91	1	1
Palmitoyl-protein thioesterase 1	PPT1_HUMAN	P50897	34 kDa	0.187914	0.681552	5.75	9.22222	4	9	3		6		11	3	14	11		7	4	9	16	9	10	3	0.082		0.14	0	0.17	0.1	0.26	0.18		0.14	0.082	0.14	0.2	0.15	0.1	0.049	1		1	0.45	1	1	1	1
Chloride intracellular channel protein 4	CLIC4_HUMAN	Q9Y696	29 kDa	0.216665	1.02964	22.75	46.4444	4	9		12	18		2	59	117	67	17	46	26	15		56	45	29		0.23	0.4		0.063	0.68	0.93	0.97	0.3	0.51	0.27	0.2	0	0.68	0.6	0.58		1	1		0.98	1	1	1
Dolichyl-diphosphooligosaccharide--protein glycosyltransferase subunit STT3A	STT3A_HUMAN	P46977	81 kDa	0.221457	0.926937	9	17.1111	4	9	6	9	14		7		31	34	17	9	25	23	2	1		12	0.03	0.045	0.06	0	0.052		0.1	0.077	0.1	0.092	0.084	0.037	0.0099	0.0099		0.1	1	1	1	0.35	1		1	1
Inorganic pyrophosphatase 2, mitochondrial	IPYR2_HUMAN	Q9H2U2	38 kDa	0.228341	1.08881	3.5	7.44444	4	9		1	10	2	1		2	1	5	12	8	15	10		1	13		0.039	0.13	0.039	0.024		0.078	0.078	0.096	0.16	0.13	0.13	0.14	0	0.033	0.15		0.95	1	0.95	0.98		0.95	0.96
3-hydroxyisobutyryl-CoA hydrolase, mitochondrial	HIBCH_HUMAN	Q6NVY1	43 kDa	0.241453	1.13124	3.5	7.66667	4	9	3	3	7		1		21	4	3	2	10	14	6	2		7	0.047	0.052	0.078		0.018		0.34	0.08	0.083	0.047	0.12	0.15	0.06	0.028		0.096	1	1	1		0.85		1	1
Epididymal secretory protein E1	NPC2_HUMAN	P61916	17 kDa	0.26389	0.760812	4	6.77778	4	9	3		3		8	2	12	10	2	11	2	5	9		1	9	0.15		0.15		0.39	0.073	0.52	0.47	0.11	0.27	0.17	0.23	0.4		0.15	0.32	1		1		1	0.96	1	1
Phosphatidylinositol transfer protein alpha isoform	PIPNA_HUMAN	Q00169	32 kDa	0.415087	0.736966	4	6.66667	4	9	4		5		5	2	18	3		5	3	2	14	2	2	11	0.12	0	0.07		0.096	0.085	0.46	0.11	0	0.2	0.048	0.063	0.32	0.14	0.085	0.13	1	0.97	1		1	0.98	1	1
Glucosamine--fructose-6-phosphate aminotransferase [isomerizing] 1	GFPT1_HUMAN	Q06210	79 kDa	0.438145	0.694013	6.25	10.1111	4	9	2	3	14	6			4	1	22	11	16	1	23	2		11	0.011	0.011	0.087	0.027			0.027	0.011	0.26	0.053	0.069	0.019	0.18	0.047		0.11	0.95	0.95	1	1			1	0.95
Lysosomal alpha-mannosidase	MA2B1_HUMAN	O00754	114 kDa	0.441141	0.607683	10.5	16	4	9	21		9		10	2	36	8		8	19	12	14	2	8	37	0.09		0.024	0	0.04	0.016	0.091	0.03		0.037	0.048	0.026	0.04	0.016	0.028	0.071	1		1	0.16	1	0.98	1	1
V-type proton ATPase subunit d 1	VA0D1_HUMAN	P61421	40 kDa	0.576184	0.252308	6.25	7.44444	4	9	6	2	9		8		12	4	7	5	11	9	8	1		10	0.11	0.031	0.14	0	0.12		0.16	0.088	0.12	0.068	0.14	0.091	0.068	0.034	0	0.16	1	0.95	1	0.46	1		1	1
Mannosyl-oligosaccharide glucosidase	MOGS_HUMAN	Q13724	92 kDa	0.619855	0.326501	7	8.77778	4	9	8	3	10		7		9	8	3	3	13	19		4	2	18	0.057	0.014	0.08		0.014		0.06	0.053	0.014	0.014	0.1	0.091	0	0.043	0.037	0.12	1	0.95	1		1		1	1
Glucosamine 6-phosphate N-acetyltransferase	GNA1_HUMAN	Q96EK6	21 kDa	0.628106	0.415037	3.5	4.66667	4	9	2		2		8	2	7	2	5	2	2		7	2	1	14	0.098		0.06		0.23	0.071	0.39	0.17	0.16	0.06	0.06	0	0.23	0.071	0.071	0.38	0.95		0.99		1	0.99	1	1
Lanosterol synthase	ERG7_HUMAN	P48449	83 kDa	0.637302	-0.2824	10	8.22222	4	9	14	2	15		9		7	6	8	6	10	20		1	1	15	0.14	0.012	0.15		0.086		0.061	0.053	0.086	0.083	0.092	0.14		0.018	0.018	0.086	1	0.95	1		1		1	1
Transmembrane emp24 domain-containing protein 2	TMED2_HUMAN	Q15363	23 kDa	0.680268	0.22741	10.25	12	4	9	10		11	2	18		19	13	4	4	11	16	16		3	22	0.15	0	0.22	0.1	0.21	0	0.25	0.21	0.1	0.07	0.13	0.13	0.37	0	0.2	0.34	1	1	1	1	1	0.69	1	1
Proactivator polypeptide	SAP_HUMAN	P07602	58 kDa	0.716128	-0.217231	7.75	6.66667	4	9	8		13		8	2	5	13	1	11	7	3	5		1	14	0.055	0	0.086	0	0.095	0.029	0.034	0.082	0.013	0.09	0.071	0.034	0.021	0	0.017	0.14	1	0.48	1	0.99	1	0.98	1	1
Programmed cell death protein 6	PDCD6_HUMAN	O75340	22 kDa	0.758278	-0.169925	6	5.33333	4	9	5		6		10	3	10	3	1	7	9	1		3	4	10	0.23	0	0.23		0.25	0.14	0.33	0.058	0.058	0.33	0.28	0.047		0.11	0.11	0.38	1	0.13	1		1	1	1	1
Palladin	PALLD_HUMAN	Q8WX93	151 kDa	0.00860729	2.72973	3.33333	22.1111	3	9	2		3			5	34	36		30	16	14	19	7	20	23	0.008		0.017			0.031	0.085	0.084		0.074	0.034	0.026	0.069	0.03	0.06	0.054	0.95		1			1	1	1
DCC-interacting protein 13-alpha	DP13A_HUMAN	Q9UKG1	80 kDa	0.0456165	0.874469	2	3.66667	3	9	1	2	3				2	5		3	4	4	4	2	4	5	0.024	0.024	0.054			0	0.041	0.041		0.024	0.071	0.051	0.047	0.027	0.069	0.054	0.95	0.95	1			0.31	1	1
Reticulon-3	RTN3_HUMAN	O95197	113 kDa	0.065396	1.67807	1.66667	5.33333	3	9	2		1			2	9	6	3	7	4	9		1	2	7	0.0078		0.011			0.011	0.022	0.027	0.021	0.018	0.011	0.018		0.011	0.011	0.013	0.98		1			0.94	1	1
Nucleolin	NUCL_HUMAN	P19338	77 kDa	0.0699154	2.64111	4.66667	29.1111	3	9			1		1	12	50	55	24	50	2	26		21	33	1			0.011	0	0.011	0.075	0.29	0.29	0.12	0.14	0.025	0.093		0.11	0.18	0.013			0.91	0.6	1	1	1	1
Sarcoplasmic/endoplasmic reticulum calcium ATPase 2	AT2A2_HUMAN	P16615	115 kDa	0.072889	2.5025	4	22.6667	3	9		1	3			8	32	20	44	38	24	33		1	4	8	0	0.012	0.014		0	0.051	0.13	0.053	0.18	0.2	0.079	0.078		0.014	0.036	0.029	0.12	0.9	0.99		0.62	1	1	1
T-complex protein 1 subunit delta	TCPD_HUMAN	P50991	58 kDa	0.0801387	2.87447	2.66667	19.5556	3	9			3		1	4	45	31	21	36	13	10		7	8	5		0	0.069		0.02	0.024	0.28	0.3	0.13	0.19	0.078	0.048		0.054	0.048	0.058		0.27	1		0.54	0.98	1	1
Heterogeneous nuclear ribonucleoprotein U-like protein 1	HNRL1_HUMAN	Q9BUJ2	96 kDa	0.0941452	1.76296	3.66667	12.4444	3	9	3		3			5	18	25		7	1	9	23	8	12	9	0.026		0.033			0.049	0.17	0.2	0	0.077	0.018	0.048	0.14	0.049	0.091	0.049	1		1			1	1	1
Heat shock 70 kDa protein 4	HSP74_HUMAN	P34932	94 kDa	0.108985	2.11548	4	17.3333	3	9		5	6	1			30	20	28	36	17	4	2	2		17		0.025	0.045	0.0083	0		0.087	0.065	0.16	0.12	0.067	0.049	0.02	0.042	0	0.099		1	1	0.98	0.33		1	1
Guanine nucleotide-binding protein subunit alpha-11	GNA11_HUMAN	P29992	42 kDa	0.113183	1.75002	3.66667	12.3333	3	9		3	6		2		18	24	6	11	23	3	10		1	15		0.067	0.11	0	0.072	0	0.44	0.57	0.15	0.21	0.21	0.022	0.16	0	0.05	0.17		1	1	0.23	1	0.3	1	1
Beta-lactamase-like protein 2	LACB2_HUMAN	Q53H82	33 kDa	0.121849	1.87447	1.33333	4.88889	3	9			1	2	1		4	1	1	4	7	5	9	2		11	0		0.035	0.031	0.021		0.073	0.035	0.031	0.1	0.14	0.15	0.17	0.069		0.25	0.1		1	0.95	0.76		1	0.96
Core histone macro-H2A.1	H2AY_HUMAN	O75367	40 kDa	0.122998	1.81263	4.33333	15.2222	3	9		3	6			4	41	22	6	13	13	7		12	8	15	0	0.089	0.15			0.11	0.35	0.28	0.15	0.13	0.17	0.11	0	0.18	0.15	0.25	0.27	1	1			1	1	1
Prohibitin	PHB_HUMAN	P35232	30 kDa	0.126333	2.24598	4.33333	20.5556	3	9		2	7			4	51	41	7	27	21	12		12	11	3		0.037	0.13			0.12	0.75	0.57	0.12	0.58	0.22	0.24		0.32	0.25	0.088		0.95	1			1	1	1
Unconventional myosin-Id	MYO1D_HUMAN	O94832	116 kDa	0.14646	2.63421	2.66667	16.5556	3	9		1	1			6	52	18	22	7	11	3		14	17	5		0.0089	0.008	0		0.021	0.2	0.17	0.14	0.057	0.031	0.008		0.05	0.094	0.042		0.9	0.55	0.48		1	1	1
Heat shock protein HSP 90-beta	HS90B_HUMAN	P08238	83 kDa	0.147591	2.15485	38	169.222	3	9		13	21			80	453	294	185	217	80	9		115	136	34		0.094	0.21			0.32	0.47	0.51	0.52	0.4	0.22	0.054		0.24	0.29	0.26		1	1			1	1	1
Dynactin subunit 1	DCTN1_HUMAN	Q14203	142 kDa	0.150431	2.08342	2.33333	9.88889	3	9			3		1	3	23	21	4	15	11	3		4	7	1			0.023	0	0.0094	0.027	0.11	0.098	0.016	0.056	0.054	0.029	0	0.031	0.053	0.0078			1	0.41	0.91	1	1	1
Tyrosine--tRNA ligase, cytoplasmic	SYYC_HUMAN	P54577	59 kDa	0.155274	2.57347	2.33333	13.8889	3	9			2		4	1	28	9	5	40	3	6	16	4		14			0.051		0.062	0.032	0.28	0.15	0.038	0.17	0.038	0.11	0.15	0.072	0	0.11			1		1	0.74	1	1
Heterogeneous nuclear ribonucleoprotein D0	HNRPD_HUMAN	Q14103	38 kDa	0.169474	2.22239	3.33333	15.5556	3	9			1		1	8	31	32	17	35	4	1		5	11	4			0.031		0.031	0.087	0.19	0.3	0.09	0.17	0.068	0.028		0.09	0.082	0.087			0.95		0.92	1	1	1
Bisphosphoglycerate mutase	PMGE_HUMAN	P07738	30 kDa	0.170987	1.71882	2.66667	8.77778	3	9		1	4			3	23	16		6	7	1	2	8	6	10		0.039	0.11			0.12	0.41	0.48		0.24	0.22	0.042	0.073	0.17	0.12	0.23		0.89	1			1	1	1
Flavin reductase (NADPH)	BLVRB_HUMAN	P30043	22 kDa	0.172199	2.19265	2.33333	10.6667	3	9		2	1			4	30	22	6	7	10	2		3	12	4		0.068	0.073			0.19	0.52	0.52	0.19	0.12	0.19	0.049		0.19	0.4	0.12		0.96	0.98			1	1	1
Valine--tRNA ligase	SYVC_HUMAN	P26640	140 kDa	0.174483	3.60881	1.66667	20.3333	3	9			1		1	3	52	54	34	22		4	2	9	5	1			0.0087		0.0071	0.025	0.16	0.15	0.17	0.051	0	0.0063	0.0063	0.064	0.025	0.0071			1		0.75	1	1	1
Interleukin enhancer-binding factor 3	ILF3_HUMAN	Q12906	95 kDa	0.192529	2.09311	3.33333	14.2222	3	9			3		1	6	28	38	14	25	4	1		6	6	6		0	0.029	0	0.011	0.055	0.18	0.21	0.069	0.081	0.036	0.02		0.035	0.013	0.056		0.45	1	0.41	0.81	1	1	1
26S proteasome non-ATPase regulatory subunit 5	PSMD5_HUMAN	Q16401	56 kDa	0.213564	2.06529	3	12.5556	3	9		1	4			4	33	32	12	14	3	1		5	5	8		0.02	0.044			0.052	0.42	0.27	0.13	0.083	0.018	0.02		0.056	0.075	0.089		0.95	1			1	1	1
Protein transport protein Sec24D	SC24D_HUMAN	O94855	113 kDa	0.226937	2.38082	2.66667	13.8889	3	9		3	4			1	30	46	6	11		1	4	7	11	9		0.015	0.036			0.013	0.16	0.23	0.041	0.041	0	0.013	0.029	0.043	0.059	0.063		0.95	1			0.87	1	1
Vacuolar protein sorting-associated protein 35	VPS35_HUMAN	Q96QK1	92 kDa	0.237233	2.1822	4.33333	19.6667	3	9		6	1			6	60	46	11	16	4	1		10	24	5		0.033	0.018	0		0.039	0.28	0.23	0.11	0.098	0.019	0.019		0.041	0.15	0.029		1	0.98	0.58		1	1	1
Programmed cell death 6-interacting protein	PDC6I_HUMAN	Q8WUM4	96 kDa	0.249395	1.16506	14.6667	32.8889	3	9		19	19			6	65	72	22	54	24	2		27	20	10		0.1	0.089			0.052	0.25	0.37	0.11	0.27	0.096	0.012		0.13	0.12	0.062		1	1			1	1	1
Actin-related protein 3	ARP3_HUMAN	P61158	47 kDa	0.266615	1.54574	9.66667	28.2222	3	9		6	4			19	78	62	28	36	7	11		11	18	3		0.048	0.1			0.32	0.72	0.56	0.49	0.31	0.053	0.079		0.24	0.32	0.05		1	1			1	1	1
40S ribosomal protein S4, X isoform	RS4X_HUMAN	P62701	30 kDa	0.296043	1.46428	6	16.5556	3	9	2		4			12	37	41	8	34	4	4		9	9	3	0.038		0.084			0.084	0.33	0.38	0.19	0.43	0.065	0.034	0	0.15	0.084	0.084	0.98		1			1	1	1
Protein sel-1 homolog 1	SE1L1_HUMAN	Q9UBV2	89 kDa	0.321447	0.938599	1.33333	2.55556	3	9	1		1		2		2	4		3	1	7	2	2	1	1	0.025	0	0.025		0.025		0.013	0.049		0.013	0.013	0.053	0.025	0.025	0.025	0.025	0.98	0.08	0.96		0.98		0.95	1
Coatomer subunit beta	COPB_HUMAN	P53618	107 kDa	0.363881	1.07325	5.33333	11.2222	3	9		2	5			9	29	23	19	11	8		1	1	7	2		0.017	0.03			0.082	0.16	0.14	0.13	0.039	0.037	0	0.012	0.022	0.045	0.019		1	1			1	1	1
Protein transport protein Sec23A	SC23A_HUMAN	Q15436	86 kDa	0.379612	1.65966	7.66667	24.2222	3	9		9	3			11	83	70	11	15	8	4		8	16	3		0.082	0.016			0.067	0.4	0.38	0.088	0.085	0.033	0.014		0.022	0.085	0.016		1	0.99			1	1	1
Sorting and assembly machinery component 50 homolog	SAM50_HUMAN	Q9Y512	52 kDa	0.412947	-0.478047	8.66667	6.22222	3	9	4		12		10		5	6	1	5	15	6	11		2	5	0.077		0.087		0.047		0.06	0.036	0.032	0.062	0.077	0.062	0.072		0.032	0.023	1		1		1		1	1
Heme oxygenase 1	HMOX1_HUMAN	P09601	33 kDa	0.416847	2.13124	2.33333	10.2222	3	9			1	1		5	50	6	15	3		1	1	5	9	2			0.045	0.038		0.15	0.51	0.31	0.28	0.09		0.045	0.045	0.1	0.2	0.045			1	0.89		1	1	1
Mannose-1-phosphate guanyltransferase beta	GMPPB_HUMAN	Q9Y5P6	40 kDa	0.433934	0.611435	4	6.11111	3	9	3		8	1			11	9	6	3	2	10	3		1	10	0.11		0.17	0.031			0.17	0.17	0.15	0.086	0.056	0.15	0.083		0.033	0.2	1		1	0.94			1	1
COP9 signalosome complex subunit 3	CSN3_HUMAN	Q9UNS2	48 kDa	0.666555	0.444785	4	5.44444	3	9	4	4	4				14	15	1	7	2	4	1		2	3	0.028	0.028	0.11				0.25	0.23	0.028	0.11	0.045	0.045	0.019	0	0.11	0.028	0.98	0.95	1				1	1
SPARC	SPRC_HUMAN	P09486	35 kDa	0.710356	0.308122	4.66667	5.77778	3	9		2			2	10	4	2	13	2	5	7	1	12	6			0.043			0.086	0.13	0.14	0.12	0.23	0.073	0.076	0.086	0.053	0.13	0.079			0.8			1	1	1	1
1-phosphatidylinositol 4,5-bisphosphate phosphodiesterase delta-1	PLCD1_HUMAN	P51178	86 kDa	0.966227	-0.0285692	11.3333	11.1111	3	9	7	9	18				27	8		9	9	8	14	1	4	20	0.04	0.091	0.053		0	0	0.12	0.098	0	0.079	0.063	0.036	0.078	0.02	0.054	0.079	1	1	1		0.09	0.28	1	1
Aminopeptidase N	AMPN_HUMAN	P15144	110 kDa		1.56704	13.5	40	2	9		8				19	98	92	65	40	18	6		13	20	8		0.066	0			0.081	0.26	0.26	0.19	0.11	0.084	0.03		0.099	0.12	0.035		1	0.45			1	1	1
Adenylate kinase 2, mitochondrial	KAD2_HUMAN	P54819	26 kDa		0.326501	7	8.77778	2	9			12		2		21	9	4	16	14	4	4	2		5	0	0	0.27		0.046		0.62	0.33	0.1	0.31	0.29	0.088	0.24	0.071	0	0.28	0.97	0.32	1		0.98		1	1
Prostaglandin reductase 1	PTGR1_HUMAN	Q14914	36 kDa		0.752907	6	10.1111	2	9			6			6	7	12	13	22	3		8	5	9	12			0.097	0		0.16	0.18	0.16	0.37	0.24	0.076		0.15	0.16	0.2	0.13			1	0.97		1	1	1
Cysteine--tRNA ligase, cytoplasmic	SYCC_HUMAN	P49589	85 kDa		0.59561	5	7.55556	2	9		6				4	26	19	3	7	1	1		7	3	1	0	0.031				0.02	0.19	0.18	0.039	0.092	0.012	0.015		0.039	0.039	0.012	0.14	1				0.98	1	1
Prostacyclin synthase	PTGIS_HUMAN	Q16647	57 kDa		-0.0496308	11.5	11.1111	2	9			5			18	24	11		6	3	16	1	3	34	2			0.076	0	0	0.23	0.3	0.19		0.1	0.046	0.13	0.028	0.052	0.31	0.04			1	0.87	0.77	1	1	1
Transmembrane glycoprotein NMB	GPNMB_HUMAN	Q14956	64 kDa		0.382616	7.5	9.77778	2	9	5					10	19	21	4	1		8	5	9	19	2	0.047		0			0.031	0.047	0.047	0.047	0.031	0	0.016	0.047	0.031	0.047	0.031	1		0.32			1	1	1
Nucleobindin-2	NUCB2_HUMAN	P80303	50 kDa		-0.169925	5	4.44444	2	9			8		2		1	2	3	10	4	8	6		3	3			0.13	0	0.076		0.021	0.06	0.04	0.19	0.048	0.048	0.071		0.05	0.031			1	0.22	1		0.8	0.95
26S proteasome non-ATPase regulatory subunit 10	PSD10_HUMAN	O75832	24 kDa		0.119582	4.5	4.88889	2	9	2		7				14	3		1	7	1	6	3	2	7	0.035	0	0.088				0.12	0.11	0	0.031	0.12	0.053	0.25	0.13	0.053	0.19	0.95	0.28	1				1	1
Polymerase I and transcript release factor	PTRF_HUMAN	Q6NZI2	43 kDa		1.07108	11	23.1111	2	9			4			18	46	22	25	67	9		2	17	15	5			0.046			0.077	0.22	0.15	0.24	0.32	0.072	0	0.046	0.077	0.077	0.074			1			1	1	1
T-complex protein 1 subunit gamma	TCPG_HUMAN	P49368	61 kDa		2.85244	3	21.6667	2	9		4				2	44	29	28	57	15	3		6	9	4		0.02			0	0.062	0.23	0.22	0.13	0.23	0.095	0.02		0.083	0.1	0.04		0.96			0.17	1	1	1
Eukaryotic translation initiation factor 2 subunit 3	IF2G_HUMAN	P41091	51 kDa		2.04924	4	16.5556	2	9		4				4	25	54	17	25	6	2		10	9	1		0.03				0.03	0.31	0.45	0.23	0.29	0.053	0.03		0.14	0.14	0.03		1				1	1	1
Ras-related protein Rab-1B	RAB1B_HUMAN	Q9H0U4	22 kDa		1.05889	4	8.33333	2	9					4	4	13	4	11	24		5	1	6	10	1					0.11	0.075	0.27	0.13	0.22	0.31		0.055	0.055	0.19	0.23	0.055					0.98	1	1	1
Poly [ADP-ribose] polymerase 1	PARP1_HUMAN	P09874	113 kDa		0.115477	4	4.33333	2	9	4		4				7	8	3	2	1	4	10	1		3	0.013		0.013				0.034	0.06	0.025	0.013	0.0099	0.036	0.039	0.013		0.013	0.95		1				1	1
Poly(ADP-ribose) glycohydrolase ARH3	ARHL2_HUMAN	Q9NX46	39 kDa		-0.36257	4	3.11111	2	9		3	5				4	1	6	4	5	3	2	1		2		0.069	0.15		0		0.072	0.025	0.1	0.11	0.11	0.072	0.033	0.044	0	0.058		1	1		0.34		1	0.96
Sideroflexin-1	SFXN1_HUMAN	Q9H9B4	36 kDa		1.83007	3.5	12.4444	2	9		4	3				32	27	5	19	12	7		1	1	8		0.059	0.071			0	0.45	0.38	0.071	0.36	0.13	0.13		0.043	0.043	0.16		0.95	1			0.26	1	1
X-ray repair cross-complementing protein 5	XRCC5_HUMAN	P13010	83 kDa		3.54432	2	23.3333	2	9			3			1	71	76	5	29	3		4	11	8	3			0.026			0.015	0.34	0.45	0.042	0.097	0.026		0.03	0.1	0.1	0.026			1			0.52	1	1
Biliverdin reductase A	BIEA_HUMAN	P53004	33 kDa		2.39776	3.5	18.4444	2	9		3				4	54	31	18	17	10	6	7	9	14			0.047				0.1	0.56	0.4	0.41	0.21	0.15	0.081	0.1	0.21	0.25			1				1	1	1
Guanine nucleotide-binding protein subunit beta-2-like 1	GBLP_HUMAN	P63244	35 kDa		1.19931	7.5	17.2222	2	9			3			12	38	22	22	25	2		7	16	22	1			0.054			0.11	0.45	0.29	0.4	0.29	0.041		0.2	0.28	0.23	0.032			0.98			1	1	1
Protein NDRG1	NDRG1_HUMAN	Q92597	43 kDa		2.13124	3.5	15.3333	2	9			3			4	25	26	10	21	7	1		20	19	9			0.056			0.041	0.18	0.15	0.13	0.19	0.084	0.041		0.22	0.17	0.084			1			1	1	1
ATP synthase subunit O, mitochondrial	ATPO_HUMAN	P48047	23 kDa		1.86821	3.5	12.7778	2	9			3			4	33	20	3	21	9	3		8	9	9		0	0.15			0.066	0.55	0.54	0.17	0.35	0.3	0.1		0.15	0.15	0.26		0.53	1			1	1	1
Ras-related protein Rab-1A	RAB1A_HUMAN	P62820	23 kDa		1.84503	3	10.7778	2	9	2				4		16	13	19	30	1	4		5	7	2	0.12		0		0.11		0.25	0.21	0.41	0.42	0.029	0.054		0.19	0.22	0.054	1		0.22		0.98		1	1
Peptidyl-prolyl cis-trans isomerase FKBP4	FKBP4_HUMAN	Q02790	52 kDa		2.03953	2	8.22222	2	9					3	1	19	23	2	7	5	2		5	4	7					0.046	0.033	0.32	0.34	0.031	0.068	0.063	0.059		0.063	0.063	0.12					0.98	0.8	1	1
AMP deaminase 2	AMPD2_HUMAN	Q01433	101 kDa		0.865699	2.5	4.55556	2	9		2	3				13	12	1		4	2	2	2	1	4		0.016	0.015				0.064	0.078	0.008	0	0.022	0.0068	0.008	0.014	0.014	0.017		1	1				1	1
Nicotinamide N-methyltransferase	NNMT_HUMAN	P40261	30 kDa		1.92459	6	22.7778	2	9			2			10	70	46	12	33	5	2		14	19	4		0	0.064			0.19	0.66	0.67	0.17	0.23	0.13	0.03		0.26	0.26	0.13		0.11	1			1	1	1
T-complex protein 1 subunit eta	TCPH_HUMAN	Q99832	59 kDa		3.73697	1.5	20	2	9			2			1	53	33	14	30	22	14		7	4	3		0	0.013			0.031	0.5	0.27	0.19	0.3	0.12	0.066		0.12	0.041	0.052		0.11	0.98			1	1	1
Collagen alpha-1(VIII) chain	CO8A1_HUMAN	P27658	73 kDa		1.24858	6.5	15.4444	2	9	2					11	11	9	2	11	6		7	35	44	14	0.026		0			0.039	0.11	0.058	0.032	0.058	0.019		0.039	0.094	0.094	0.058	0.98		0.55			1	1	1
Actin-related protein 2/3 complex subunit 1B	ARC1B_HUMAN	O15143	41 kDa		1.10806	5	10.7778	2	9			2			8	14	9	12	8		11	7	12	21	3			0.027		0	0.11	0.2	0.089	0.22	0.1		0.078	0.086	0.075	0.2	0.027			0.98		0.29	1	1	1
T-complex protein 1 subunit epsilon	TCPE_HUMAN	P48643	60 kDa		2.70454	1.5	9.77778	2	9			2			1	9	11	14	37	7	1		3	1	5			0.031			0.022	0.089	0.14	0.083	0.34	0.033	0.013		0.083	0.031	0.031			1			0.99	1	1
Obg-like ATPase 1	OLA1_HUMAN	Q9NTK5	45 kDa		1.93441	2.5	9.55556	2	9		2				3	28	25	12	6	4	2		5	3	1		0.051	0			0.073	0.48	0.41	0.16	0.12	0.061	0.028		0.098	0.13	0.023		1	0.62			1	1	1
Hsc70-interacting protein	F10A1_HUMAN	P50502	41 kDa		1.80735	2	7	2	9		2	2				14	4	8	20	10	4	1	1	1			0.038	0.027				0.15	0.038	0.12	0.11	0.092	0.065	0.027	0.046	0.046			0.98	0.98				1	1
2',3'-cyclic-nucleotide 3'-phosphodiesterase	CN37_HUMAN	P09543	48 kDa		2.12776	1.5	6.55556	2	9	1		2				18	5	1	2	5	17		2	2	7	0.014		0.076		0		0.24	0.13	0.024	0.031	0.057	0.16		0.062	0.031	0.14	0.95		1		0.23		1	1
AP-1 complex subunit mu-1	AP1M1_HUMAN	Q9BXS5	49 kDa		1.94555	1.5	5.77778	2	9			2		1		13	12	3	4	3	2	6		1	8		0	0.024		0.024		0.097	0.16	0.057	0.073	0.047	0.019	0.15		0.045	0.097		0.39	1		0.98		1	1
Myosin light chain kinase, smooth muscle	MYLK_HUMAN	Q15746	211 kDa		2.89855	4.5	33.5556	2	9	1					8	121	58	23	26	5		1	19	35	14	0.012					0.018	0.11	0.084	0.061	0.03	0.0078		0.0073	0.029	0.059	0.028	0.7					1	1	1
Niban-like protein 1	NIBL1_HUMAN	Q96TA1	84 kDa		1.75291	9	30.3333	2	9			1			17	96	67	3	33	10	10		20	24	10			0.015			0.097	0.29	0.28	0.036	0.16	0.027	0.044		0.097	0.13	0.07			0.97			1	1	1
C-type mannose receptor 2	MRC2_HUMAN	Q9UBG0	167 kDa		2.95936	1.5	11.6667	2	9		1				2	35	32	13	15	1		1	3	4	1	0	0.0095				0.01	0.087	0.13	0.059	0.035	0.0074	0	0.0088	0.014	0.02	0.0074	0.08	0.64				1	1	1
Catenin alpha-1	CTNA1_HUMAN	P35221	100 kDa		3.5025	1	11.3333	2	9				1	1		12	3	8	21	15	25	6	3		9				0.019	0.0077		0.053	0.014	0.072	0.071	0.052	0.077	0.051	0.02		0.049				0.93	1		1	0.96
Ubiquitin thioesterase OTUB1	OTUB1_HUMAN	Q96FW1	31 kDa		1.25634	4	9.55556	2	9			1			7	22	15	9	7	9	3		6	6	9			0.033			0.11	0.24	0.21	0.13	0.16	0.13	0.07		0.16	0.16	0.07			0.96			1	1	1
Utrophin	UTRO_HUMAN	P46939	394 kDa		3.03953	1	8.22222	2	9				1		1	14	9	28	11	2	2		1	6	1	0	0	0	0.0032	0	0.0044	0.015	0.0076	0.035	0.017	0.0041	0.0041		0.0044	0.009	0.0015	0.17	0.09	0.95	0.99	0.64	1	1	1
Tubulin beta-2A chain	TBB2A_HUMAN	Q13885	50 kDa		0.369009	69	89.1111	1	9						69	185	117	167	183	33	8		41	48	20						0.23	0.47	0.46	0.51	0.47	0.18	0.13	0.13	0.34	0.33	0.34						0.59	0.95	1
Tropomyosin alpha-1 chain	TPM1_HUMAN	P09493	33 kDa		0.113009	30	32.4444	1	9						30	3	11	39	73	35		6	66	43	16			0			0.3	0.11	0.31	0.4	0.52	0.49		0.14	0.34	0.3	0.35			0.27			1	0.95	1
Tropomyosin alpha-3 chain	TPM3_HUMAN	P06753	33 kDa		-0.188072	30	26.3333	1	9						30	13	9	30	63	15		1	48	53	5			0			0.35	0.26	0.21	0.27	0.51	0.15		0.053	0.39	0.36	0.14			0.54			1	1	1
Aldo-keto reductase family 1 member C3	AK1C3_HUMAN	P42330	37 kDa		1.40834	9	23.8889	1	9						9	70	30	15	9	18		23	8	24	18						0.17	0.67	0.47	0.34	0.2	0.23		0.24	0.2	0.28	0.3						0.95	1	1
D-3-phosphoglycerate dehydrogenase	SERA_HUMAN	O43175	57 kDa		3.06848	2	16.7778	1	9						2	33	43	2	44	3	7		12	4	3						0.028	0.23	0.16	0.032	0.16	0.038	0.021		0.15	0.1	0.021						1	1	1
Integrin alpha-11	ITA11_HUMAN	Q9UKX5	133 kDa		2.61143	2	12.2222	1	9		2					13	20	34	23	11	6		1	1	1		0.011					0.053	0.1	0.098	0.049	0.026	0.0076	0	0.01	0.01	0.0067		0.95					1	1
Gamma-glutamyltransferase 5	GGT5_HUMAN	P36269	62 kDa		2.51658	2	11.4444	1	9						2	22	35		23	7	1	2	4	4	5						0.029	0.23	0.24		0.12	0.039	0.029	0.02	0.029	0.089	0.039						0.96	1	1
26S proteasome non-ATPase regulatory subunit 12	PSD12_HUMAN	O00232	53 kDa		1.91754	3	11.3333	1	9			3				32	35	6	8	6		2	4	4	5			0.039			0	0.21	0.28	0.1	0.072	0.077	0	0.024	0.046	0.075	0.059			1			0.19	1	1
Ras-related protein Rab-14	RAB14_HUMAN	P61106	24 kDa		3.33787	1	10.1111	1	9						1	7	6	21	36	3	2		4	9	3						0.051	0.23	0.25	0.38	0.4	0.12	0.051		0.12	0.26	0.13						0.53	1	1
Probable ATP-dependent RNA helicase DDX6	DDX6_HUMAN	P26196	54 kDa		0.462343	5	6.88889	1	9			5				19	12	1	9	8		4	1	1	7			0.11			0	0.3	0.18	0.017	0.12	0.077	0	0.064	0.021	0.025	0.075			1			0.12	1	1
Adenylate kinase isoenzyme 4, mitochondrial	KAD4_HUMAN	P27144	25 kDa		1.05247	3	6.22222	1	9			3				11	3		5	13	9	1	5	4	5			0.099		0		0.52	0.16		0.15	0.14	0.15	0.049	0.17	0.18	0.19			1		0.25		1	0.98
Dolichyl-diphosphooligosaccharide--protein glycosyltransferase subunit STT3B	STT3B_HUMAN	Q8TCJ2	94 kDa		2.35364	1	5.11111	1	9			1				11	12	1	1	8	6	3	1		3			0.015		0.0073		0.073	0.077	0.0085	0.013	0.067	0.034	0.0085	0.017	0	0.022			0.96		0.98		1	1
Plexin-B2	PLXB2_HUMAN	O15031	205 kDa		2.28951	1	4.88889	1	9						1	8	2	4	3	7	8	2		2	8					0	0.006	0.032	0.0065	0.022	0.0065	0.015	0.033	0.0092		0.006	0.016					0.25	1	1	0.99
Ras-related protein Ral-A	RALA_HUMAN	P11233	24 kDa		1.18763	2	4.55556	1	9						2	8	5		6	4	3	3	4	4	4						0.073	0.22	0.23	0	0.13	0.16	0.13	0.13	0.073	0.073	0.23						0.99	1	1
Ras-related protein Ral-B	RALB_HUMAN	P11234	23 kDa		1.11548	2	4.33333	1	9						2	13	7		5	4	1	1	2	4	2						0.078	0.32	0.26	0	0.17	0.21	0.053	0.058	0.078	0.078	0.11						0.92	1	1
ADP-dependent glucokinase	ADPGK_HUMAN	Q9BRR6	54 kDa		-1.08246	8	3.77778	1	9					8		2	7		2	4	6	1	4	2	6			0		0.091	0	0.044	0.13		0.032	0.062	0.036	0.02	0.056	0.056	0.091			0.62		1	0.16	0.95	1
T-complex protein 1 subunit zeta	TCPZ_HUMAN	P40227	58 kDa		#DIV/0!	#DIV/0!	13.6667	0	9							44	16	24	27	1	2		4	3	2			0			0	0.44	0.26	0.18	0.22	0.017	0.023		0.058	0.053	0.053			0.44			0.29	1	1
Estradiol 17-beta-dehydrogenase 12	DHB12_HUMAN	Q53GQ0	34 kDa		#DIV/0!	#DIV/0!	8	0	9							16	8	12	7	9	5		2	4	9			0			0	0.23	0.13	0.31	0.15	0.099	0.064		0.048	0.099	0.12			0.26			0.47	1	1
Catenin beta-1	CTNB1_HUMAN	P35222	85 kDa		#DIV/0!	#DIV/0!	7.77778	0	9							12	1	1	13	22	6	5		1	9			0	0	0		0.063	0.013	0.009	0.058	0.099	0.04	0.038	0	0.018	0.037			0.17	0.4	0.75		1	0.95
Phosphoribosylformylglycinamidine synthase	PUR4_HUMAN	O15067	145 kDa		#DIV/0!	#DIV/0!	5.11111	0	9							10	18	5	1	1		3	2	4	2		0			0	0	0.049	0.056	0.024	0.01	0.0082	0	0.0075	0.016	0.031	0.0052		0.06			0.32	0.07	1	1
Cell cycle control protein 50A	CC50A_HUMAN	Q9NV96	41 kDa		#DIV/0!	#DIV/0!	2.77778	0	9							5	2		3	2	3	2	1	1	6							0.094	0.05		0.083	0.036	0.069	0.036	0.033	0.033	0.058							1	1
Profilin-1	PROF1_HUMAN	P07737	15 kDa	0.014777	1.44876	18.5	50.5	6	8	4	6	29	2	4	66	54	35	54	70	26			74	54	37	0.21	0.3	0.67	0.19	0.31	0.59	0.87	0.71	0.67	0.77	0.65			0.66	0.59	0.76	1	1	1	1	1	1	1	1
Elongation factor 1-gamma	EF1G_HUMAN	P26641	50 kDa	0.0159568	1.47988	20.1667	56.25	6	8	17	14	21	12	24	33	107	74	46	83	15			52	49	24	0.13	0.094	0.15	0.078	0.15	0.12	0.35	0.35	0.32	0.29	0.13	0		0.15	0.15	0.15	1	1	1	1	1	1	1	1
Nucleoside diphosphate kinase B	NDKB_HUMAN	P22392	17 kDa	0.0234905	0.683591	17.6667	28.375	6	8	27	13	19	13	15	19	47	21	23	30	19			34	27	26	0.74	0.44	0.49	0.37	0.53	0.32	0.78	0.64	0.5	0.55	0.49	0		0.5	0.5	0.64	1	1	1	1	1	1	1	1
Transgelin	TAGL_HUMAN	Q01995	23 kDa	0.0260681	1.6905	18.6667	60.25	6	8	20	7	14	1	19	51	69	38	35	138	17			59	77	49	0.35	0.17	0.41	0.045	0.42	0.56	0.77	0.58	0.6	0.68	0.39		0	0.56	0.55	0.59	1	1	1	1	1	1	1	1
Protein enabled homolog	ENAH_HUMAN	Q8N8S7	67 kDa	0.0294367	1.32193	4.5	11.25	6	8	6	2	5	3	10	1	22	5	8	11	7			9	9	19	0.083	0.015	0.081	0.036	0.1	0.02	0.13	0.083	0.052	0.061	0.074			0.083	0.1	0.12	1	0.99	1	1	1	1	1	1
Heterogeneous nuclear ribonucleoprotein H	HNRH1_HUMAN	P31943	49 kDa	0.0295559	1.93369	5.33333	20.375	6	8	2	2	8	4	3	13	40	32	10	39	4			14	14	10	0.038	0.036	0.11	0.022	0.06	0.073	0.24	0.27	0.098	0.19	0.036			0.12	0.12	0.094	0.98	1	1	0.97	1	1	1	1
General vesicular transport factor p115	USO1_HUMAN	O60763	108 kDa	0.0457531	1.31677	4.66667	11.625	6	8	4	5	11	2	4	2	9	15	17	7	15		5		2	23	0.037	0.028	0.028	0.018	0.01	0.017	0.044	0.051	0.15	0.041	0.051		0.028	0	0.017	0.072	1	1	1	0.95	0.99	0.95	1	1
Protein S100-A10	S10AA_HUMAN	P60903	11 kDa	0.0552923	1.15016	8.16667	18.125	6	8	2	1	10	1	7	28	20	9	8	22	15			24	29	18	0.37	0.14	0.28	0.1	0.18	0.31	0.49	0.49	0.31	0.37	0.28	0		0.21	0.31	0.37	1	0.76	1	0.97	1	1	1	1
Myosin regulatory light chain 12B	ML12B_HUMAN	O14950	20 kDa	0.0661672	1.50779	4	11.375	6	8	3	2	4	2	7	6	3	6	1	27	8			17	17	12	0.12	0.058	0.12	0.064	0.23	0.4	0.12	0.12	0.058	0.4	0.23			0.4	0.45	0.4	1	0.98	1	0.97	1	1	1	1
SH3 domain-binding glutamic acid-rich-like protein 3	SH3L3_HUMAN	Q9H299	10 kDa	0.081466	1.22239	4.5	10.5	6	8	2	4	6	2	1	12	24	10	8	6	2			14	14	6	0.11	0.23	0.31	0.11	0.16	0.2	0.54	0.54	0.31	0.33	0.11			0.31	0.2	0.31	0.98	1	1	0.97	0.98	1	1	1
Cystatin-B	CYTB_HUMAN	P04080	11 kDa	0.116492	0.601641	7.16667	10.875	6	8	15	2	8	3	11	4	14	4	13	12	10			10	12	12	0.95	0.12	0.7	0.21	0.8	0.34	0.86	0.65	0.77	0.53	0.61			0.46	0.46	0.76	1	0.96	1	1	1	1	1	1
Quinone oxidoreductase PIG3	QORX_HUMAN	Q53FA7	36 kDa	0.152202	0.70044	2	3.25	6	8	2	3	2	1	3	1	2	1	3	3	6	2	6			3	0.027	0.051	0.057	0.024	0.081	0.045	0.042	0.027	0.087	0.051	0.099	0.048	0.13			0.054	0.95	1	1	1	1	0.75	1	0.99
Vesicle-associated membrane protein-associated protein A	VAPA_HUMAN	Q9P0L0	28 kDa	0.1574	0.754888	4.66667	7.875	6	8	4	2	7	1	9	5	9	9	2	13	9			4	3	14	0.16	0.052	0.18	0.048	0.16	0.12	0.27	0.19	0.064	0.25	0.18			0.18	0.12	0.18	1	1	1	0.97	1	1	1	1
Glutaredoxin-1	GLRX1_HUMAN	P35754	12 kDa	0.181324	0.895303	4.16667	7.75	6	8	2	2	14	2	4	1	8	2	5	12	12			6	3	14	0.075	0.1	0.51	0.1	0.11	0.12	0.57	0.075	0.31	0.31	0.39			0.24	0.24	0.51	0.98	1	1	1	1	1	1	1
UPF0556 protein C19orf10	CS010_HUMAN	Q969H8	19 kDa	0.181943	0.456638	7.83333	10.75	6	8	13	3	9	7	11	4	16	6	6	14	11			13	8	12	0.33	0.12	0.21	0.27	0.27	0.087	0.42	0.31	0.21	0.27	0.27			0.14	0.14	0.27	1	1	1	1	1	0.98	1	1
Pyridoxal kinase	PDXK_HUMAN	O00764	35 kDa	0.187614	0.925387	10.3333	19.625	6	8	15	8	14	4	10	11	55	26	14		11		12	8	8	23	0.32	0.22	0.29	0.064	0.19	0.18	0.75	0.41	0.25		0.19		0.18	0.21	0.18	0.24	1	1	1	1	1	1	1	1
Cytochrome c	CYC_HUMAN	P99999	12 kDa	0.195944	0.781999	6.83333	11.75	6	8	14	2	7	4	11	3	24	15	2	13	12			5	4	19	0.44	0.23	0.32	0.21	0.32	0.31	0.66	0.47	0.13	0.4	0.33			0.31	0.17	0.45	1	1	1	1	1	1	1	1
Guanine nucleotide-binding protein G(I)/G(S)/G(O) subunit gamma-12	GBG12_HUMAN	Q9UBI6	8 kDa	0.215935	0.61471	4	6.125	6	8	5	2	5	4	7	1	11	5	5	11	4			2	3	8	0.42	0.15	0.47	0.25	0.47	0.22	0.74	0.42	0.47	0.76	0.44			0.22	0.25	0.81	1	1	1	1	1	0.99	1	1
Peptidyl-prolyl cis-trans isomerase FKBP1A	FKB1A_HUMAN	P62942	12 kDa	0.254251	0.554589	4	5.875	6	8	8	2	4	2	6	2	7	3	6	9	2			6	3	11	0.3	0.12	0.25	0.12	0.25	0.12	0.29	0.16	0.42	0.25	0.12			0.25	0.12	0.46	1	0.83	1	0.82	1	0.98	1	1
Thioredoxin	THIO_HUMAN	P10599	12 kDa	0.402897	0.561504	5.16667	7.625	6	8	3	2	14	6	5	1	7	2	8	20	6			2	8	8	0.1	0.086	0.43	0.3	0.32	0.086	0.34	0.19	0.31	0.51	0.43			0.21	0.24	0.43	1	0.99	1	1	1	0.95	1	1
Echinoderm microtubule-associated protein-like 2	EMAL2_HUMAN	O95834	71 kDa	0.41197	0.722466	5	8.25	6	8	19	4	1	2	2	2	11	12	2	8	6	2		2		23	0.2	0.057	0.022	0.022	0.022	0.025	0.094	0.11	0.022	0.066	0.037	0.015		0.046	0	0.11	1	1	0.99	1	0.98	0.94	1	1
Alpha-N-acetylglucosaminidase	ANAG_HUMAN	P54802	82 kDa	0.495973	0.50696	15.8333	22.5	6	8	54	11	16	1	11	2	50	35		13	7	4		12	30	29	0.45	0.1	0.17	0.011	0.11	0.023	0.36	0.35		0.19	0.057	0.052		0.12	0.28	0.17	1	1	1	0.99	1	0.98	1	1
Superoxide dismutase [Cu-Zn]	SODC_HUMAN	P00441	16 kDa	0.544862	0.303192	15.5	19.125	6	8	28	10	15	8	28	4	44	20	8	11	16			21	13	20	0.54	0.34	0.34	0.29	0.32	0.32	0.84	0.84	0.3	0.34	0.34		0	0.58	0.58	0.62	1	1	1	1	1	1	1	1
D-dopachrome decarboxylase	DOPD_HUMAN	P30046	13 kDa	0.709704	-0.208587	8.66667	7.5	6	8	14	1	14	4	17	2	8	4	4	5	10			7	5	17	0.57	0.068	0.47	0.19	0.56	0.13	0.6	0.18	0.29	0.33	0.35			0.41	0.34	0.57	1	0.56	1	1	1	0.98	1	1
Dolichyl-diphosphooligosaccharide--protein glycosyltransferase subunit DAD1	DAD1_HUMAN	P61803	12 kDa	0.956877	0.0297473	6	6.125	6	8	5	4	11	7	8	1	3	2	14	12	7			2	3	6	0.25	0.19	0.35	0.27	0.35	0.11	0.088	0.088	0.35	0.35	0.35			0.11	0.11	0.28	1	1	1	1	1	0.83	0.86	0.72
Heat shock-related 70 kDa protein 2	HSP72_HUMAN	P54652	70 kDa	0.00380297	1.75547	18.4	62.125	5	8		5	15	16	23	33	86	57		78	29	74		62	89	22		0.17	0.18	0.17	0.15	0.15	0.29	0.33		0.33	0.17	0.18		0.18	0.18	0.19		0.11	1	0.76	0.85	0.86	1	1
Dihydrolipoyllysine-residue succinyltransferase component of 2-oxoglutarate dehydrogenase complex, mitochondrial	ODO2_HUMAN	P36957	49 kDa	0.0111256	1.52197	15.8	45.375	5	8	22	11	29	6	11		57	41	13	39	70	73	37			33	0.14	0.064	0.17	0.062	0.095		0.21	0.24	0.16	0.26	0.18	0.17	0.13	0		0.13	1	1	1	1	1		1	1
Mitochondrial carrier homolog 2	MTCH2_HUMAN	Q9Y6C9	33 kDa	0.0158557	2.08443	2.8	11.875	5	8	1	4	6		2	1	21	16	2	13	9	13		3		18	0.023	0.03	0.19		0.03	0.043	0.37	0.15	0.03	0.36	0.13	0.14	0	0.12	0	0.35	0.98	0.96	1		1	0.71	1	1
AP-1 complex subunit gamma-1	AP1G1_HUMAN	O43747	91 kDa	0.0235503	1.46489	4.8	13.25	5	8	2	3	9	3	7		23	21	3	12	11	7	13			16	0.013	0.011	0.035	0.028	0.035		0.092	0.13	0.023	0.073	0.043	0.022	0.054		0	0.061	0.95	1	1	1	1		1	1
Myotrophin	MTPN_HUMAN	P58546	13 kDa	0.024691	1.71425	1.6	5.25	5	8	2	2	1	1	2		5	2	2	8	4			8	10	3	0.14	0.14	0.14	0.14	0.14		0.36	0.14	0.14	0.36	0.25			0.14	0.25	0.31	0.98	0.98	0.98	0.97	0.98		1	0.98
Eukaryotic initiation factor 4A-I	IF4A1_HUMAN	P60842	46 kDa	0.0358718	2.04595	11.2	46.25	5	8	5	8	6	4		33	96	73	58	60	10			31	34	8	0.094	0.057	0.054	0.054		0.22	0.58	0.52	0.45	0.29	0.14	0		0.13	0.16	0.15	1	1	1	1		1	1	1
Choline transporter-like protein 2	CTL2_HUMAN	Q8IWA5	80 kDa	0.043877	-0.711239	8.8	5.375	5	8	14	7	8	4	11		5	5	2	6	7	6	5			7	0.065	0.041	0.031	0.023	0.028		0.042	0.017	0.017	0.04	0.023	0.017	0.042			0.042	1	1	1	1	1		1	1
14-3-3 protein sigma	1433S_HUMAN	P31947	28 kDa	0.0455549	0.857138	11.8	21.375	5	8	13	7	22	6	11		30	20	9	28	14	29	26			15	0.13	0.16	0.16	0.13	0.13		0.27	0.14	0.1	0.16	0.13	0.1	0.1			0.13	0.95	0.92	0.99	0.95	1		1	1
Translocon-associated protein subunit delta	SSRD_HUMAN	P51571	19 kDa	0.0472944	0.948113	4.6	8.875	5	8	3	2	11		3	4	13	8	9	12	5			11	4	9	0.17	0.064	0.25		0.12	0.17	0.44	0.24	0.36	0.25	0.2			0.25	0.17	0.25	1	1	1		1	1	1	1
10 kDa heat shock protein, mitochondrial	CH10_HUMAN	P61604	11 kDa	0.0528279	0.862496	4.4	8	5	8		2	8	2	4	6	6	5	3	11	9			11	11	8		0.098	0.37	0.14	0.32	0.25	0.36	0.3	0.25	0.68	0.48			0.32	0.35	0.37		0.96	1	0.97	1	1	1	1
Transgelin-2	TAGL2_HUMAN	P37802	22 kDa	0.0568302	1.50714	14.6	41.5	5	8	5		9	5	16	38	54	27	9	85	12			58	53	34	0.18		0.3	0.11	0.25	0.45	0.76	0.58	0.26	0.64	0.29			0.54	0.49	0.49	1		1	1	1	1	1	1
Small nuclear ribonucleoprotein Sm D3	SMD3_HUMAN	P62318	14 kDa	0.0736265	1.11042	2.2	4.75	5	8	2	1		2	3	3	10	2	3	4	2			4	7	6	0.071	0.071	0	0.079	0.15	0.25	0.41	0.071	0.15	0.15	0.087			0.25	0.25	0.18	0.98	0.96	0.63	0.98	1	1	1	0.98
SH3 domain-binding glutamic acid-rich-like protein	SH3L1_HUMAN	O75368	13 kDa	0.0764837	0.92679	4.8	9.125	5	8	4		9	4	4	3	7	3	7	12	5			10	17	12	0.36		0.61	0.25	0.27	0.3	0.26	0.14	0.61	0.62	0.33			0.5	0.85	0.84	1		1	1	1	1	1	1
Profilin-2	PROF2_HUMAN	P35080	15 kDa	0.0832374	1.47721	2.2	6.125	5	8	3	2	2	2	2		9	2	2	13	3			4	4	12	0.15	0.1	0.1	0.1	0.1	0	0.17	0.14	0.1	0.39	0.16			0.11	0.1	0.4	1	0.98	0.98	0.98	0.98	0.33	1	1
Nodal modulator 2	NOMO2_HUMAN	Q5JPE7	139 kDa	0.127647	0.733124	9.4	15.625	5	8	8	2	12	6	19		9	14	17	13	16	31	11			14	0.024	0.021	0.05	0.02	0.062		0.036	0.047	0.075	0.069	0.04	0.084	0.067			0.047	1	1	1	1	1		1	1
Glycogen debranching enzyme	GDE_HUMAN	P35573	175 kDa	0.13261	1.32193	6.8	17	5	8	7	5	16	2	4		18	13	12	3	14	6	25			45	0.02	0.015	0.047	0.0085	0.014		0.087	0.05	0.04	0.015	0.025	0.022	0.061			0.083	1	1	1	1	1		1	1
Transmembrane protein 109	TM109_HUMAN	Q9BVC6	26 kDa	0.138917	1.02237	3.2	6.5	5	8	4	4	2	3	3		14	11	3	10	5	2		3		4	0.086	0.049	0.049	0.049	0.086		0.19	0.17	0.086	0.13	0.086	0.049		0.049		0.086	1	0.96	0.98	0.97	1		1	1
Actin-related protein 2/3 complex subunit 4	ARPC4_HUMAN	P59998	20 kDa	0.174308	0.971742	5.8	11.375	5	8	7	5	5		2	10	30	14	6	11	5			6	11	8	0.16	0.2	0.18		0.11	0.29	0.74	0.29	0.18	0.27	0.21			0.29	0.29	0.3	1	1	1		1	1	1	1
Collagen alpha-1(III) chain	CO3A1_HUMAN	P02461	139 kDa	0.176274	2.24317	8	37.875	5	8	6	5	9	12	8			3	14	4	42	125	87	1		27	0.036	0.016	0.027	0.038	0.019		0	0.0075	0.054	0.019	0.08	0.088	0.088	0.011		0.061	1	1	1	1	1		0.09	1
ES1 protein homolog, mitochondrial	ES1_HUMAN	P30042	28 kDa	0.244634	0.70044	4	6.5	5	8	6	2	5	1	6		7	3	1	2	8	12	8			11	0.1	0.037	0.1	0.037	0.067		0.2	0.11	0.037	0.075	0.1	0.13	0.2			0.2	1	1	1	0.95	1		1	1
Translocon-associated protein subunit alpha	SSRA_HUMAN	P43307	32 kDa	0.253601	1.00998	3.6	7.25	5	8	1		7	3	4	3			3	5	9	18	16	2	2	3	0.038	0	0.12	0.066	0.066	0.052			0.066	0.12	0.066	0.066	0.12	0.052	0.052	0.066	0.95	0.05	1	1	1	0.96
Calcineurin-like phosphoesterase domain-containing protein 1	CPPED_HUMAN	Q9BRF8	36 kDa	0.301661	0.495576	8.6	12.125	5	8	8	8	9	8	10		11	24	4	7	11	8	22			10	0.14	0.099	0.22	0.092	0.12		0.22	0.26	0.035	0.17	0.18	0.092	0.45			0.096	1	1	1	1	1		1	1
Glycogenin-1	GLYG_HUMAN	P46976	39 kDa	0.327957	-0.367732	5	3.875	5	8	7	5	4	4	5		3	6	4	8		2		1	3	4	0.11	0.086	0.074	0.074	0.074		0.089	0.13	0.057	0.14		0.029		0.043	0.043	0.057	1	1	1	1	1		1	1
3-ketoacyl-CoA thiolase, mitochondrial	THIM_HUMAN	P42765	42 kDa	0.352663	0.618321	11.4	17.5	5	8	18	6	21	2	10		20	4		11	33	14	22		1	35	0.42	0.13	0.22	0.033	0.12		0.39	0.23	0	0.32	0.3	0.093	0.18	0	0.03	0.35	1	1	1	0.95	1		1	1
Glucosidase 2 subunit beta	GLU2B_HUMAN	P14314	59 kDa	0.389957	0.571288	21.2	31.5	5	8	26	7	33	6	34		26	19	43	32	58	4		4		66	0.12	0.13	0.15	0.047	0.13		0.11	0.14	0.19	0.15	0.21	0.042		0.04	0	0.18	1	1	1	1	1		1	1
GDP-mannose 4,6 dehydratase	GMDS_HUMAN	O60547	42 kDa	0.426257	-0.455679	9.6	7	5	8	12	5	8	3	20		4	13	3	13	3	11	2			7	0.13	0.054	0.1	0.04	0.17		0.083	0.25	0.081	0.29	0.051	0.27	0.032			0.16	1	1	1	1	1		1	1
Cytosol aminopeptidase	AMPL_HUMAN	P28838	56 kDa	0.453963	-0.485427	18.2	13	5	8	27	4	22	7	31		3	1	12	3	26	8	19			32	0.31	0.046	0.28	0.098	0.24		0.039	0.015	0.14	0.04	0.2	0.06	0.17			0.25	1	1	1	1	1		1	0.91
Pre-mRNA-processing factor 19	PRP19_HUMAN	Q9UMS4	55 kDa	0.468601	0.769387	2.2	3.75	5	8	1		3	1	5	1	5	14		3	1	2		2	2	1	0.028		0.038	0.02	0.097	0.048	0.14	0.34	0	0.069	0.018	0.048		0.048	0.048	0.018	0.95		1	1	1	1	1	1
Tenascin	TENA_HUMAN	P24821	241 kDa	0.469703	-0.47043	64.6	46.625	5	8	59	102	111		46	5	8	14	69	8	32	124	37			81	0.098	0.11	0.079	0	0.054	0.013	0.016	0.066	0.094	0.013	0.029	0.096	0.048	0		0.08	1	1	1	0.72	1	1	1	1
Nucleophosmin	NPM_HUMAN	P06748	33 kDa	0.499677	0.421464	7	9.375	5	8	3		5	2	17	8	5	5	4	15	3			15	10	18	0.071		0.12	0.044	0.24	0.21	0.14	0.12	0.075	0.13	0.044			0.24	0.21	0.29	1		1	1	1	1	1	1
Collagen alpha-1(XI) chain	COBA1_HUMAN	P12107	181 kDa	0.501896	-0.482816	13.8	9.875	5	8	27	13	15	5	9		2	1	1	2	29	19	7			18	0.023	0.017	0.041	0.012	0.012		0.022	0.0044	0.005	0.01	0.035	0.02	0.016			0.033	1	1	1	1	1		0.95	0.95
Plasma alpha-L-fucosidase	FUCO2_HUMAN	Q9BTY2	54 kDa	0.505824	-0.434146	7.6	5.625	5	8	20	3	7	3	5		11	5		1	6	9	5	2		6	0.19	0.045	0.1	0.051	0.073	0	0.18	0.086		0.015	0.077	0.071	0.069	0.028		0.1	1	1	1	1	1	0.35	1	1
Hydroxymethylglutaryl-CoA lyase, mitochondrial	HMGCL_HUMAN	P35914	34 kDa	0.529318	0.459432	8	11	5	8	4	2	17	3	14		3	2	1	8	15	24	16			19	0.065	0.031	0.29	0.034	0.15		0.086	0.022	0.031	0.065	0.16	0.26	0.34			0.32	1	0.95	1	1	1		1	0.96
Eukaryotic translation initiation factor 3 subunit D	EIF3D_HUMAN	O15371	64 kDa	0.552266	0.553254	9.2	13.5	5	8	27	4	11	3	1		30	37		6	5		8	2	4	16	0.28	0.055	0.1	0.031	0.016		0.29	0.38		0.058	0.073	0	0.082	0.026	0.068	0.15	1	1	1	1	0.86		1	1
N-acetylgalactosamine-6-sulfatase	GALNS_HUMAN	P34059	58 kDa	0.580048	-0.31853	10.6	8.5	5	8	19	5	11	6	12		8	8		3	9	6	9		1	24	0.12	0.033	0.057	0.019	0.05		0.12	0.086		0.033	0.033	0.034	0.08		0.019	0.11	1	1	1	1	1		1	1
Single-stranded DNA-binding protein, mitochondrial	SSBP_HUMAN	Q04837	17 kDa	0.59684	0.274622	6.2	7.5	5	8	7	2	12	3	7		16	5	6	9	6			3	4	11	0.32	0.054	0.53	0.16	0.34	0	0.52	0.27	0.26	0.43	0.31			0.22	0.22	0.5	1	0.78	1	1	1	0.42	1	1
D-tyrosyl-tRNA(Tyr) deacylase 1	DTD1_HUMAN	Q8TEA8	23 kDa	0.605917	0.206451	2.6	3	5	8	3	2	3	2	3		4	2	3	5	3			1	1	5	0.13	0.072	0.12	0.072	0.11		0.18	0.072	0.15	0.072	0.11			0.072	0.072	0.17	1	0.98	1	0.97	1		1	0.98
Proteasome subunit beta type-7	PSB7_HUMAN	Q99436	30 kDa	0.739067	-0.169925	9	8	5	8	12	1	15	4	13		16	3		8	7	7	10		2	11	0.14	0.04	0.22	0.11	0.18	0	0.33	0.13		0.15	0.16	0.069	0.3	0	0.043	0.21	1	1	1	1	1	0.99	1	1
Magnesium transporter protein 1	MAGT1_HUMAN	Q9H0U3	38 kDa	0.747859	-0.159605	7.4	6.625	5	8		8	6	13	8	2	7	6	3	4	6	15	2			10	0	0.057	0.054	0.051	0.084	0.03	0.057	0.057	0.048	0.087	0.054	0.057	0.027		0	0.078	0.15	1	1	1	1	1	1	1
Serine/threonine-protein phosphatase 5	PPP5_HUMAN	P53041	57 kDa	0.845409	-0.106166	7.4	6.875	5	8	6	4	8	3	16		8	10		3	4	5	13	1		11	0.058	0.056	0.092	0.046	0.17		0.058	0.058		0.038	0.046	0.046	0.092	0.026		0.068	1	1	1	1	1		1	1
4F2 cell-surface antigen heavy chain	4F2_HUMAN	P08195	68 kDa	0.885341	-0.0851166	24	22.625	5	8	35	11	20	10	44		15	17	13	18	32	22		4		60	0.33	0.14	0.2	0.12	0.3		0.11	0.26	0.13	0.18	0.18	0.23		0.033	0	0.28	1	1	1	1	1		1	1
Hydroxyacylglutathione hydrolase, mitochondrial	GLO2_HUMAN	Q16775	34 kDa	0.891323	-0.0808311	7.8	7.375	5	8	18	2	10	5	4		6	3	2	5	9	6	14			14	0.31	0.091	0.3	0.15	0.13		0.15	0.039	0.026	0.12	0.2	0.065	0.31			0.27	1	1	1	1	1		1	1
Uncharacterized protein KIAA0090	K0090_HUMAN	Q8N766	112 kDa	0.899045	0.0703893	5	5.25	5	8	7	2	9	3	4		2	2	3	8	9	11	2			5	0.042	0.013	0.038	0.026	0.026		0.013	0.013	0.016	0.055	0.063	0.044	0.02			0.026	1	0.79	1	1	1		1	0.95
Beta-glucuronidase	BGLR_HUMAN	P08236	75 kDa	0.962155	0.0381351	11.2	11.5	5	8	32	2	12	1	9		30	17		3	8	9		2	4	19	0.27	0.032	0.088	0.012	0.075		0.16	0.18	0	0.043	0.075	0.074		0.022	0.066	0.11	1	1	1	0.99	1		1	1
Transforming growth factor-beta-induced protein ig-h3	BGH3_HUMAN	Q15582	75 kDa	0.978897	0.0236627	102.8	104.5	5	8	115	120	178	2	99		6	14	3	1	88	359	207			158	0.48	0.37	0.41	0.04	0.29		0.095	0.13	0.018	0.018	0.33	0.42	0.41			0.37	1	1	1	1	1		1	1
Biglycan	PGS1_HUMAN	P21810	42 kDa	0.0175522	-2.66482	32.5	5.125	4	8	1	22	43		64		1	3	1	3	13	17	1			2	0.027	0.17	0.22	0	0.24		0.027	0.046	0.03	0.049	0.087	0.057	0.024			0.087	0.95	1	1	0.2	1		0.95	1
Ragulator complex protein LAMTOR3	LTOR3_HUMAN	Q9UHA4	14 kDa	0.0537297	1.32193	1.25	3.125	4	8	2		1	1	1		5	4	3	4	2			1	5	1	0.048		0.048	0.048	0.081	0	0.35	0.048	0.048	0.13	0.13			0.23	0.31	0.081	0.95		0.9	0.96	0.98	0.38	1	0.97
Destrin	DEST_HUMAN	P60981	19 kDa	0.0571482	3.14505	3.25	28.75	4	8	2	2	1			8	52	30	18	74	7			21	19	9	0.073	0.073	0.067		0	0.31	0.81	0.47	0.42	0.58	0.21			0.43	0.43	0.28	0.98	0.98	0.78		0.19	1	1	1
LanC-like protein 1	LANC1_HUMAN	O43813	45 kDa	0.0585148	1.25634	4.5	10.75	4	8	1	4	12	1			11	6	5	8	14	9	15			18	0.02	0.05	0.21	0.03			0.21	0.085	0.1	0.1	0.17	0.11	0.23		0	0.17	0.95	1	1	0.95			1	1
Ras-related protein Rab-21	RAB21_HUMAN	Q9UL25	24 kDa	0.0588965	2.07325	3	12.625	4	8		2	4		2	4	28	20	12	19	4			7	6	5		0.067	0.067		0.067	0.076	0.41	0.29	0.29	0.22	0.067			0.14	0.17	0.11		0.98	0.99		0.98	1	1	1
Ras-related protein Rab-5C	RAB5C_HUMAN	P51148	23 kDa	0.0597614	3.7761	1.25	17.125	4	8			1	1	2	1	41	25	15	34	4			2	9	7			0.051	0.051	0.028	0.051	0.6	0.44	0.42	0.32	0.12			0.088	0.19	0.13			0.99	0.89	1	0.74	1	1
Uroporphyrinogen decarboxylase	DCUP_HUMAN	P06132	41 kDa	0.0640397	1.54432	1.5	4.375	4	8		2	1	1	2		7	5		5	1		7	2	1	7		0.027	0.019	0.027	0.046		0.15	0.12	0	0.09	0.044	0	0.095	0.06	0.038	0.09		0.95	0.96	0.87	1		1	1
Probable glutathione peroxidase 8	GPX8_HUMAN	Q8TED1	24 kDa	0.0644074	1.63559	3.5	10.875	4	8	3	2	4		5		18	14	1	9	19	13	1			12	0.11	0.11	0.1		0.15		0.4	0.32	0.053	0.26	0.29	0.19	0.053			0.22	1	1	1		1		1	1
Vacuolar protein sorting-associated protein 26A	VP26A_HUMAN	O75436	38 kDa	0.0759569	1.9386	2.25	8.625	4	8	2	2	3	2			16		12	4	7	4	2		5	19	0.037	0.092	0.037	0.055			0.37	0	0.31	0.14	0.089	0.064	0.04		0.12	0.24	0.98	1	1	0.99			1	0.07
Tricarboxylate transport protein, mitochondrial	TXTP_HUMAN	P53007	34 kDa	0.0887565	1.64111	5.25	16.375	4	8	4	3	12		2		32	18	5	12	28	9	2			25	0.074	0.1	0.17		0.064		0.45	0.32	0.1	0.16	0.19	0.09	0.039	0	0	0.23	1	1	1		1		1	1
Lamin-B2	LMNB2_HUMAN	Q03252	68 kDa	0.0974374	1.61298	4.25	13	4	8	3			2	8	4	25	18	18	24	4			4	5	6	0.023	0	0	0.023	0.062	0.037	0.15	0.14	0.15	0.13	0.033			0.058	0.058	0.083	0.98	0.97	0.53	0.98	1	1	1	1
Cytoplasmic dynein 1 heavy chain 1	DYHC1_HUMAN	Q14204	532 kDa	0.107178	3.94882	6.5	100.375	4	8		3	1		1	21	206	242	220	63	7			23	37	5		0.003	0.0034		0.0017	0.02	0.11	0.14	0.2	0.08	0.0056			0.02	0.026	0.008		1	0.93		0.98	1	1	1
40S ribosomal protein S3	RS3_HUMAN	P23396	27 kDa	0.117286	3.14975	3	26.625	4	8			3	2	5	2	52	34	28	77	9			2	3	8			0.082	0.033	0.12	0.053	0.75	0.53	0.34	0.55	0.27			0.053	0.053	0.18			1	0.74	1	0.98	1	1
SUN domain-containing protein 2	SUN2_HUMAN	Q9UH99	80 kDa	0.127249	1.078	2.25	4.75	4	8	2		3		3	1	7	10		2	2	6	4		2	5	0.018		0.018		0.018	0.026	0.029	0.1		0.026	0.018	0.045	0.026		0.026	0.018	0.95		0.99		0.99	0.81	0.95	1
Ras-related protein Rab-2A	RAB2A_HUMAN	P61019	24 kDa	0.13372	2.64386	1.5	9.375	4	8			3	1	1	1	5	3	9	32	6			7	4	9			0.099	0.052	0.061	0.066	0.13	0.066	0.16	0.51	0.18	0		0.24	0.13	0.27			1	1	1	1	1	0.96
26S proteasome non-ATPase regulatory subunit 8	PSMD8_HUMAN	P48556	40 kDa	0.158088	1.53605	1.25	3.625	4	8	1		1		1	2	10	5	2	3	1	5			2	1	0.023		0.023		0.023	0.029	0.26	0.19	0.051	0.069	0.026	0.069	0		0.029	0.026	0.73		1		0.84	0.99	1	1
Rho GTPase-activating protein 1	RHG01_HUMAN	Q07960	50 kDa	0.242274	1.64111	5.25	16.375	4	8	1		6		3	11	43	43	18	3	1			6	11	6	0.018		0.13		0.046	0.15	0.56	0.57	0.27	0.046	0.027	0		0.073	0.11	0.12	0.98		1		1	1	1	1
Cdc42-interacting protein 4	CIP4_HUMAN	Q15642	68 kDa	0.27686	0.70044	2	3.25	4	8		1	1	2		4	6	4			2	2	3	1	2	6		0.017	0.015	0.015		0.048	0.065	0.08			0.032	0.017	0.052	0.018	0.048	0.032		0.95	0.96	0.95		1	1	1
Coatomer subunit epsilon	COPE_HUMAN	O14579	34 kDa	0.291955	0.649814	7.25	11.375	4	8	1	2	14			12	20	15		3	8	8		9	10	18	0.032	0.019	0.28			0.18	0.43	0.25	0	0.1	0.16	0.19	0	0.27	0.11	0.25	0.93	1	1			1	1	1
Protein canopy homolog 2	CNPY2_HUMAN	Q9Y2B0	21 kDa	0.334842	0.536053	2.5	3.625	4	8		1	3		2	4	3	1	3	3	3			8	4	4		0.088	0.14		0.14	0.17	0.18	0.088	0.14	0.14	0.14			0.17	0.17	0.23		0.96	1		1	1	1	0.98
Glucosamine-6-phosphate isomerase 2	GNPI2_HUMAN	Q8TDQ7	31 kDa	0.341411	0.798366	5.75	10	4	8	7	1	10	5			6	4	5	9	12	1	24			19	0.11	0.043	0.31	0.12			0.17	0.21	0.19	0.17	0.25	0.043	0.51			0.34	1	0.09	1	1			0.95	0.96
Argininosuccinate lyase	ARLY_HUMAN	P04424	52 kDa	0.386774	0.616671	3.75	5.75	4	8	3		7	4	1		6	5	2		5	4	10		1	13	0.017		0.11	0.067	0.024	0	0.11	0.071	0.043	0	0.062	0.06	0.15		0.03	0.2	0.95		1	1	0.98	0.08	1	1
Carboxymethylenebutenolidase homolog	CMBL_HUMAN	Q96DG6	28 kDa	0.398163	0.72792	4	6.625	4	8	2		7	1	6		17	2		3	7	2	11		2	9	0.041		0.11	0.041	0.13	0	0.38	0.082		0.078	0.18	0.037	0.22		0.069	0.2	0.92		1	1	1	0.2	1	1
Twinfilin-2	TWF2_HUMAN	Q6IBS0	40 kDa	0.430027	0.552541	3.75	5.5	4	8	2		2		7	4	11	2	2	4	1			6	8	10	0.049		0.054		0.11	0.15	0.34	0.1	0.049	0.12	0			0.17	0.1	0.22	0.98		0.98		1	1	1	1
Nucleoside diphosphate kinase A	NDKA_HUMAN	P15531	17 kDa	0.526638	0.241758	18.5	21.875	4	8	24		22		17	11	30	15	16	29	13			25	11	36	0.58		0.66		0.53	0.3	0.53	0.51	0.44	0.53	0.4			0.58	0.38	0.7	1		1		1	0.91	1	1
Di-N-acetylchitobiase	DIAC_HUMAN	Q01459	44 kDa	0.629999	-0.321928	8.75	7	4	8	19	2	8		6		8	9			2	7	17	2	3	8	0.24	0.021	0.21		0.096		0.24	0.2			0.018	0.088	0.19	0.036	0.075	0.15	1	1	1		1		1	1
Signal recognition particle receptor subunit beta	SRPRB_HUMAN	Q9Y5M8	30 kDa	0.850004	-0.115477	6.5	6	4	8	3		11	1	11		6	3	10	6	7			2	2	12	0.1		0.32	0.044	0.24	0	0.13	0.052	0.26	0.3	0.21			0.059	0.059	0.33	1		1	0.97	1	0.63	1	0.98
Procollagen galactosyltransferase 1	GT251_HUMAN	Q8NBJ5	72 kDa	0.862753	0.112475	9.25	10	4	8	11	5	14		7		8	11	1	3	22	17		2		16	0.087	0.045	0.061		0.058		0.029	0.11	0.013	0.029	0.1	0.071		0.024		0.068	1	1	1		1		1	1
Ester hydrolase C11orf54	CK054_HUMAN	Q9H0W9	35 kDa	0.900469	-0.0794345	7	6.625	4	8	8		8	1	11		8	2	2	3	5	7	17			9	0.12		0.17	0.035	0.23	0	0.18	0.057	0.092	0.11	0.18	0.095	0.17			0.25	1		1	0.76	1	0.3	1	1
Methylmalonate-semialdehyde dehydrogenase [acylating], mitochondrial	MMSA_HUMAN	Q02252	58 kDa	0.90276	-0.098915	20.75	19.375	4	8	34	9	30		10		2	1	2	7	44	50	23			26	0.24	0.1	0.22		0.11		0.011	0.036	0.011	0.092	0.23	0.25	0.15			0.22	1	1	1		1		0.68	0.89
Microtubule-associated protein 1B	MAP1B_HUMAN	P46821	271 kDa	0.0687054	1.50657	8.66667	24.625	3	8		2	1			23	24	34	27	45	13			24	19	11		0.0057	0.0057			0.03	0.062	0.091	0.032	0.046	0.021			0.037	0.028	0.026		0.95	0.95			1	1	1
Eukaryotic translation initiation factor 5A-1	IF5A1_HUMAN	P63241	17 kDa	0.0796896	2.10154	3	12.875	3	8			1		1	7	27	16	9	15	4			14	17	1			0.078		0.078	0.31	0.73	0.42	0.23	0.35	0.18			0.34	0.19	0.078			0.98		0.98	1	1	1
T-complex protein 1 subunit beta	TCPB_HUMAN	P78371	57 kDa	0.089588	2.98868	2	15.875	3	8	1		2			3	32	16	17	36	6			10	7	3	0.015		0.015			0.03	0.34	0.19	0.18	0.31	0.056			0.071	0.06	0.037	0.87		0.98			0.98	1	1
Ubiquitin-conjugating enzyme E2 L3	UB2L3_HUMAN	P68036	18 kDa	0.104501	1.08746	4	8.5	3	8		1	3			8	13	8	5	9	3			13	11	6		0.058	0.097			0.31	0.46	0.32	0.21	0.21	0.071			0.49	0.43	0.29		0.96	1			1	1	1
ADP-ribosyl cyclase 2	BST1_HUMAN	Q10588	36 kDa	0.105631	1.58496	2.66667	8	3	8	5		1		2		17	10	1	6	5	5	10			10	0.14	0	0.041		0.025	0	0.35	0.25	0.041	0.15	0.088	0.094	0.069			0.24	1	0.13	0.95		0.96	0.19	1	1
Signal peptidase complex subunit 3	SPCS3_HUMAN	P61009	20 kDa	0.108171	1.13955	2.66667	5.875	3	8	2		3		3		10	7		7	8	6	2	1		6	0.05		0.12		0.067		0.16	0.1		0.16	0.14	0.16	0.067	0.067		0.089	0.95		1		0.98		1	1
Enoyl-CoA hydratase, mitochondrial	ECHM_HUMAN	P30084	31 kDa	0.108413	1.36923	3	7.75	3	8		1	7		1		7			16	6	11	8	3	5	6		0.052	0.14		0.072		0.19			0.34	0.12	0.18	0.18	0.11	0.12	0.11		0.95	1		0.98		1
Glutamate--cysteine ligase regulatory subunit	GSH0_HUMAN	P48507	31 kDa	0.108747	0.987061	2.33333	4.625	3	8	3	2	2				8	5	2	7	4	2	4			5	0.073	0.047	0.047				0.18	0.099	0.047	0.1	0.047	0.047	0.11			0.08	1	0.95	0.99				1	1
Succinyl-CoA ligase [GDP-forming] subunit beta, mitochondrial	SUCB2_HUMAN	Q96I99	47 kDa	0.112246	1.15265	4.66667	10.375	3	8		2	11		1		13	13	4	16	14	11	4			8		0.035	0.27		0.014		0.24	0.24	0.056	0.23	0.16	0.086	0.042			0.065		0.95	1		0.98		1	1
Complement component 1 Q subcomponent-binding protein, mitochondrial	C1QBP_HUMAN	Q07021	31 kDa	0.117054	0.786596	1.66667	2.875	3	8			1		2	2	3		3	4		4	2	2	4	1			0.05		0.039	0.05	0.12		0.12	0.12		0.096	0.05	0.05	0.05	0.071			0.98		1	0.98	1
Peptidyl-prolyl cis-trans isomerase FKBP2	FKBP2_HUMAN	P26885	16 kDa	0.130191	1.58496	1.66667	5	3	8			3		1	1	12	6	2	7	3			3	4	3			0.15		0.085	0.092	0.17	0.15	0.092	0.19	0.092			0.29	0.092	0.092			1		0.98	0.92	1	1
Polyadenylate-binding protein 1	PABP1_HUMAN	P11940	71 kDa	0.134734	1.66469	11	34.875	3	8		7	5			21	63	51	37	63	3			29	31	2		0.072	0.058			0.14	0.32	0.3	0.27	0.28	0.047			0.12	0.17	0.019		1	1			1	1	1
Transforming protein RhoA	RHOA_HUMAN	P61586	22 kDa	0.138743	1.52641	7.33333	21.125	3	8		1			1	20	46	22	16	22	4			22	29	8		0.078			0.057	0.27	0.52	0.48	0.28	0.26	0.13	0		0.27	0.29	0.19		0.9			0.98	1	1	1
Calumenin	CALU_HUMAN	O43852	37 kDa	0.146887	1.20387	7	16.125	3	8	2		13		6				17	26	26	16	13	4	3	24	0.063		0.14		0.095		0		0.2	0.18	0.16	0.17	0.28	0.1	0.1	0.2	1		1		1		0.4
Glycine--tRNA ligase	SYG_HUMAN	P41250	83 kDa	0.150848	3.18049	5.66667	51.375	3	8	2		2			13	129	119	30	61		1		38	28	5	0.018		0.018			0.11	0.46	0.59	0.21	0.19	0	0.018		0.2	0.24	0.043	0.98		1			1	1	1
Heterogeneous nuclear ribonucleoprotein A1	ROA1_HUMAN	P09651	39 kDa	0.153759	1.52641	7.33333	21.125	3	8		1	2			19	34	32	5	23	3			33	32	7		0.03	0.043			0.2	0.37	0.31	0.027	0.099	0.059			0.26	0.25	0.14		0.81	0.98			1	1	1
NAD(P) transhydrogenase, mitochondrial	NNTM_HUMAN	Q13423	114 kDa	0.167311	2.29768	3	14.75	3	8		4	1			4	33	24	20	28	9			2	1	1		0.041	0.016	0		0.012	0.15	0.13	0.13	0.19	0.063	0		0.012	0.012	0.017		1	0.95	0.77		0.97	1	1
Tubulin alpha-1B chain	TBA1B_HUMAN	P68363	50 kDa	0.171894	1.39887	52.3333	138	3	8	11				6	140	273	204	155	120		18	25	116	193		0.18				0.1	0.37	0.61	0.69	0.48	0.46		0.15	0.19	0.42	0.44		0.98				0.98	1	1	1
Cofilin-1	COF1_HUMAN	P23528	19 kDa	0.190951	1.6105	14	42.75	3	8		2		1		39	98	53	19	65	9			51	46	1		0.066		0.072		0.63	0.99	0.88	0.5	0.69	0.29			0.63	0.63	0.066		0.98		0.72		1	1	1
Peroxiredoxin-6	PRDX6_HUMAN	P30041	25 kDa	0.196532	1.40939	12	31.875	3	8		3	2			31	66	30	21	39	5			36	55	3		0.08	0.045			0.41	0.73	0.42	0.44	0.56	0.13	0		0.41	0.54	0.094		1	1			1	1	1
Pyruvate dehydrogenase E1 component subunit beta, mitochondrial	ODPB_HUMAN	P11177	39 kDa	0.205107	1.70044	3	9.75	3	8	2	2	5				3	3	5	9	25	7	20			6	0.045	0.045	0.11		0		0.067	0.078	0.13	0.18	0.33	0.1	0.17			0.075	0.95	1	1		0.41		1	1
Isoleucine--tRNA ligase, mitochondrial	SYIM_HUMAN	Q9NSE4	114 kDa	0.205152	1.36923	3	7.75	3	8	5		2		2		9	1	2	11	16	14	2			7	0.03		0.011		0.011		0.053	0.044	0.011	0.077	0.051	0.035	0.011			0.035	1		0.99		0.98		1	0.95
Heterogeneous nuclear ribonucleoprotein F	HNRPF_HUMAN	P52597	46 kDa	0.207693	1.25739	2.66667	6.375	3	8			4	2		2	12	14	8	5	2			2	4	4			0.11	0.031		0.041	0.15	0.19	0.11	0.11	0.039			0.041	0.08	0.07			1	0.92		0.99	1	1
60S ribosomal protein L12	RL12_HUMAN	P30050	18 kDa	0.20982	1.56224	5.33333	15.75	3	8	3	7				6	41	28	6	16	5			15	11	4	0.15	0.3				0.19	0.82	0.61	0.34	0.54	0.24			0.28	0.28	0.24	1	1				1	1	1
Splicing factor, proline- and glutamine-rich	SFPQ_HUMAN	P23246	76 kDa	0.213613	1.70598	3.33333	10.875	3	8			2		1	7	27	20	4	13			1	8	13	1		0	0.016		0.021	0.041	0.16	0.088	0.033	0.065			0.024	0.041	0.041	0.016		0.97	1		0.91	1	1	1
Gamma-glutamylcyclotransferase	GGCT_HUMAN	O75223	21 kDa	0.213921	1.30117	2.33333	5.75	3	8	3			1	3		2	2	3	6	8	10	2			13	0.12		0	0.069	0.12		0.12	0.12	0.11	0.18	0.23	0.31	0.053			0.3	1		0.77	0.67	1		1	1
Leucine-rich PPR motif-containing protein, mitochondrial	LPPRC_HUMAN	P42704	158 kDa	0.216124	1.84483	6.33333	22.75	3	8	6		9		4		21	16	55	13	55	12	3			7	0.041		0.018		0.019	0	0.042	0.032	0.23	0.051	0.08	0.022	0.011		0	0.012	1		1		1	0.17	1	1
NAD(P)H-hydrate epimerase	NNRE_HUMAN	Q8NCW5	32 kDa	0.229567	-0.84944	8.33333	4.625	3	8	13		7		5		11	5		2		1	1	1	5	11	0.29		0.17		0.17	0	0.28	0.08		0.1		0.028	0.038	0.038	0.094	0.28	1		1		1	0.12	1	1
Seprase	SEPR_HUMAN	Q12884	88 kDa	0.235534	1.87774	3.33333	12.25	3	8	5				3	2	28	30	10	18	1	1		6	4		0.042				0.016	0.017	0.075	0.12	0.067	0.12	0.014	0.011		0.063	0.017		1				1	0.96	1	1
40S ribosomal protein S15a	RS15A_HUMAN	P62244	15 kDa	0.236321	0.906891	3.66667	6.875	3	8			3		2	6	12	11	4	12	2			4	5	5		0	0.17		0.17	0.18	0.47	0.51	0.21	0.43	0.17			0.11	0.18	0.22		0.32	1		1	1	1	1
Protein phosphatase 1 regulatory subunit 7	PP1R7_HUMAN	Q15435	42 kDa	0.254822	1.35435	3.66667	9.375	3	8		1	5			5	25	15	3	4	5	2	11			10		0.025	0.044			0.13	0.35	0.27	0.056	0.083	0.053	0.019	0.14			0.16		0.85	1			1	1	1
Coactosin-like protein	COTL1_HUMAN	Q14019	16 kDa	0.254914	1.75489	2.66667	9	3	8		4			1	3	26	12	5	17	4			3	4	1		0.13	0		0.042	0.24	0.7	0.42	0.2	0.43	0.15			0.17	0.36	0.042		1	0.43		0.98	1	1	1
Lon protease homolog, mitochondrial	LONM_HUMAN	P36776	106 kDa	0.259242	1.13516	2.33333	5.125	3	8			5	1	1		10	6	5	2	11			3	1	3	0		0.042	0.02	0.0073		0.058	0.024	0.034	0.028	0.038			0.016	0.016	0.024	0.17		1	0.99	1		1	1
cAMP-dependent protein kinase catalytic subunit alpha	KAPCA_HUMAN	P17612	41 kDa	0.276262	3.04439	1.66667	13.75	3	8	2		1			2	42	41	11	5	1			7	1	2	0.04	0	0.034			0.046	0.39	0.43	0.11	0.12	0.026			0.08	0.04	0.063	0.95	0.06	1			1	1	1
Ubiquitin-conjugating enzyme E2 N	UBE2N_HUMAN	P61088	17 kDa	0.303188	1.02554	2.33333	4.75	3	8		2	2			3	13	4	3	6	1			5	4	2		0.072	0.072			0.26	0.38	0.2	0.14	0.34	0.072			0.2	0.2	0.072		0.98	0.98			1	1	1
ATP synthase subunit g, mitochondrial	ATP5L_HUMAN	O75964	11 kDa	0.307786	0.740241	3.66667	6.125	3	8			7	2	2		9	1	4	10	9			3	4	9			0.47	0.11	0.11		0.4	0.11	0.25	0.38	0.39			0.27	0.36	0.47			1	1	0.98		1	0.98
GDP-fucose protein O-fucosyltransferase 1	OFUT1_HUMAN	Q9H488	44 kDa	0.329203	0.70044	3	4.875	3	8	4		2		3		11	6	3	3	4			3	2	7	0.098	0	0.026		0.026		0.2	0.13	0.062	0.09	0.049			0.041	0.041	0.067	1	0.09	0.96		1		1	1
26S protease regulatory subunit 10B	PRS10_HUMAN	P62333	44 kDa	0.346384	1.02554	2.33333	4.75	3	8	3		2		2		3	2	9	12	2			2	1	7	0.057		0.036		0.036		0.098	0.041	0.15	0.18	0.031			0.036	0.036	0.11	1		0.98		0.98		1	0.95
DNA topoisomerase 2-beta	TOP2B_HUMAN	Q02880	183 kDa	0.358928	-0.521953	4.66667	3.25	3	8	1		7		6		4	1	6	2	5		2		2	4	0.0074	0	0.028		0.02		0.014	0.0068	0.029	0.0074	0.019		0.016		0.008	0.024	1	0.34	1		1		1	1
Isocitrate dehydrogenase [NAD] subunit alpha, mitochondrial	IDH3A_HUMAN	P50213	40 kDa	0.382635	0.925999	5	9.5	3	8	3		6		6		7	4	2	9	25	19	6			4	0.025		0.033		0.06		0.082	0.085	0.027	0.087	0.28	0.2	0.079			0.06	0.98		1		1		1	1
3-hydroxyacyl-CoA dehydratase 3	HACD3_HUMAN	Q9P035	43 kDa	0.389283	-0.415037	4.33333	3.25	3	8	3		6		4		3	2	5	4		1		4	1	6	0.039		0.099		0.052		0.064	0.039	0.075	0.069	0	0.041		0.058	0.058	0.15	0.98		1		1		1	0.95
Leucine-rich repeat-containing protein 59	LRC59_HUMAN	Q96AG4	35 kDa	0.390514	0.794416	5.33333	9.25	3	8	1		6			9	24	7	3	8	5			11	13	3	0.081		0.26		0	0.21	0.48	0.25	0.088	0.22	0.15			0.3	0.25	0.12	0.98		1		0.55	1	1	1
Calcyclin-binding protein	CYBP_HUMAN	Q9HB71	26 kDa	0.394374	0.86507	2.33333	4.25	3	8			4	2	1		1	1	7	9	2			3	2	9			0.079	0.039	0.031		0.031	0.031	0.13	0.24	0.07			0.1	0.1	0.36			1	0.97	0.98		0.97	0.91
Hypoxia up-regulated protein 1	HYOU1_HUMAN	Q9Y4L1	111 kDa	0.431495	1.13955	5.33333	11.75	3	8			6	2	8		2	3	39	3	10	23	5			9			0.027	0.012	0.059		0.02	0.016	0.23	0.024	0.049	0.073	0.035			0.033			1	0.95	1		1	1
Serum paraoxonase/arylesterase 2	PON2_HUMAN	Q15165	39 kDa	0.463986	0.517848	3.66667	5.25	3	8	3		5		3		2	3	5	3	10	11	3			5	0.045		0.071		0.045		0.045	0.099	0.071	0.071	0.071	0.085	0.045			0.071	0.95		1		0.96		1	1
Sigma non-opioid intracellular receptor 1	SGMR1_HUMAN	Q99720	25 kDa	0.532032	-0.289507	3.66667	3	3	8	2		5		4			2		3	3	6	4	3	1	2	0.036	0	0.12	0	0.12			0.036	0	0.063	0.063	0.094	0.058	0.058	0.058	0.085	0.95	0.09	1	0.36	1			0.96
Protein NipSnap homolog 1	NIPS1_HUMAN	Q9BPW8	33 kDa	0.625274	0.334984	3.66667	4.625	3	8	4	4	3				11	5		3	6	6	1	2		3	0.07	0.032	0.032				0.29	0.07		0.081	0.11	0.056	0.053	0.14		0.032	1	0.98	0.96				1	1
Histone-lysine N-methyltransferase SETD7	SETD7_HUMAN	Q8WTS6	41 kDa	0.656975	0.5025	3	4.25	3	8	6		2		1		1	2		1	3	6	14		2	5	0.077		0.052		0.025		0.025	0.025		0.025	0.025	0.052	0.1		0.049	0.052	1		1		0.77		0.95	0.95
Thioredoxin-related transmembrane protein 4	TMX4_HUMAN	Q9H1E5	39 kDa	0.66178	0.263034	1.66667	2	3	8			1	2	2			1		1	4	3	3	1	1	2			0.034	0.034	0.034			0.034		0.034	0.066	0.069	0.072	0.037	0.037	0.034			0.99	0.97	0.99			0.96
Succinyl-CoA ligase [ADP/GDP-forming] subunit alpha, mitochondrial	SUCA_HUMAN	P53597	36 kDa	0.678718	0.392317	4	5.25	3	8	1		10			1	7	5	2	5	14	5	1			3	0.029	0	0.13			0.043	0.12	0.072	0.09	0.13	0.18	0.072	0.026	0		0.09	0.82	0.97	1			0.52	1	1
Hsp70-binding protein 1	HPBP1_HUMAN	Q9NZL4	39 kDa	0.699854	0.285402	2.66667	3.25	3	8		2	5			1	4	2	3	1	2	2	4			8		0.028	0.061			0.072	0.028	0.028	0.055	0.028	0.025	0.028	0.028			0.086		0.95	1			0.81	0.95	0.95
Calcium-binding protein 39	CAB39_HUMAN	Q9Y376	40 kDa	0.727566	-0.192645	2	1.75	3	8			1	1		4	1	2	3		1	2	2	1	2				0.026	0.029		0.038	0.026	0.059	0.079		0	0.021	0.021	0.038	0.038	0			0.89	0.96		0.98	1	1
Protein kinase C and casein kinase substrate in neurons protein 3	PACN3_HUMAN	Q9UKS6	48 kDa	0.817937	0.30117	4.66667	5.75	3	8		4	6			4	24	2		5	5	6		1	2	1		0.075	0.11			0.064	0.35	0.059	0	0.047	0.05	0.085	0	0.026	0.026	0.028		1	1			1	1	1
Chitinase domain-containing protein 1	CHID1_HUMAN	Q9BWS9	45 kDa	0.825822	-0.16711	5.33333	4.75	3	8	2	4	10				12	7	2		7	4	1	2		3	0.031	0.064	0.16		0		0.21	0.12	0.053	0	0.097	0.023	0.031	0.043		0.013	0.95	1	1		0.65		1	1
Protein CYR61	CYR61_HUMAN	O00622	42 kDa	0.902188	0.0939761	4.33333	4.625	3	8	4	3	6				3	3	6	1	12	2	2			8	0.068	0.029	0.12				0.042	0.052	0.071	0.037	0.16	0.037	0.071			0.097	1	0.96	1				1	1
Hydroxyacyl-coenzyme A dehydrogenase, mitochondrial	HCDH_HUMAN	Q16836	34 kDa	1	0	13	13	3	8	12		14		13		32	4	1	8	15	16	16			12	0.13	0	0.18	0	0.14	0	0.55	0.061	0.032	0.092	0.19	0.18	0.45			0.24	1	0.16	1	0.78	1	0.22	1	1
NAD(P)H dehydrogenase [quinone] 1	NQO1_HUMAN	P15559	31 kDa		1.26303	12.5	30	2	8			8			17	102	65	6	19	3		1		36	8			0.1			0.23	0.43	0.42	0.15	0.22	0.084		0.066		0.23	0.19			1			1	1	1
ADP/ATP translocase 3	ADT3_HUMAN	P12236	33 kDa		2.32912	5	25.125	2	8			9	1			47	35	33	51	11	9		1		14		0.027	0.21	0.027			0.36	0.31	0.33	0.37	0.26	0.15		0.05		0.27		0.3	1	0.28			1	1
Polypyrimidine tract-binding protein 1	PTBP1_HUMAN	P26599	57 kDa		0.861294	7.5	13.625	2	8			5			10	36	23	7	10	4			9	13	7	0		0.079		0	0.15	0.17	0.2	0.079	0.13	0.023			0.15	0.15	0.079	0.21		1		0.42	1	1	1
ATP synthase subunit d, mitochondrial	ATP5H_HUMAN	O75947	18 kDa		0.841302	3	5.375	2	8			5			1	11	3		9	9	4		2	3	2			0.22		0	0.13	0.42	0.17		0.19	0.12	0.12		0.13	0.34	0.11			1		0.43	0.78	1	1
Hypoxanthine-guanine phosphoribosyltransferase	HPRT_HUMAN	P00492	25 kDa		0.0703893	5	5.25	2	8			3		7		8	3	2	7	4	2	7			9		0	0.12	0	0.27		0.24	0.2	0.06	0.27	0.11	0.06	0.18			0.27		0.22	1	0.23	1		1	1
ATP-dependent (S)-NAD(P)H-hydrate dehydratase	NNRD_HUMAN	Q8IW45	37 kDa		0.0356239	5	5.125	2	8			6	4			2	2		1	4	6	13	1		12	0		0.13	0.037			0.061	0.052		0.029	0.11	0.16	0.27	0.055		0.24	0.25		1	0.95			1	0.96
Calpain small subunit 1	CPNS1_HUMAN	P04632	28 kDa		0.971986	6.5	12.75	2	8			4			9	25	9	12	23	13			4	5	11			0.15			0.11	0.28	0.19	0.13	0.22	0.19			0.093	0.13	0.22			1			1	1	1
60S acidic ribosomal protein P2	RLA2_HUMAN	P05387	12 kDa		-0.0458037	4	3.875	2	8			4			4	2	1	10	9	1			2	3	3			0.39			0.53	0.1	0.1	0.73	0.7	0.1			0.14	0.3	0.17			1			1	0.97	0.98
F-box-like/WD repeat-containing protein TBL1XR1	TBL1R_HUMAN	Q9BZK7	56 kDa		1.02554	3.5	7.125	2	8	1		6				2	6			15	9	2	2	3	18	0.037		0.11				0.054	0.12			0.25	0.12	0.033	0.08	0.029	0.17	0.95		1				0.95	1
Fermitin family homolog 2	FERM2_HUMAN	Q96AC1	78 kDa		2.1964	3	13.75	2	8			3			3	18	22	11	30	6			6	7	10			0.025			0.024	0.059	0.1	0.14	0.13	0.1			0.047	0.072	0.12			1			1	1	1
Guanine nucleotide-binding protein G(q) subunit alpha	GNAQ_HUMAN	P50148	42 kDa		2.16993	3	13.5	2	8			3		3		23	22	7	14	14	8	10			10			0.072		0.067		0.48	0.42	0.17	0.23	0.17	0.14	0.16		0	0.16			0.99		0.99		1	1
Actin-related protein 2/3 complex subunit 3	ARPC3_HUMAN	O15145	21 kDa		0.762501	7	11.875	2	8			3			11	28	19	8	12	1			8	14	5		0	0.11			0.21	0.62	0.35	0.25	0.29	0.062			0.22	0.29	0.19		0.19	1			1	1	1
Heterogeneous nuclear ribonucleoproteins C1/C2	HNRPC_HUMAN	P07910	34 kDa		1.22882	4	9.375	2	8			3			5	21	10	16	17	1			3	5	2			0.075			0.078	0.23	0.16	0.16	0.22	0.039			0.075	0.078	0.075			1			1	1	1
116 kDa U5 small nuclear ribonucleoprotein component	U5S1_HUMAN	Q15029	109 kDa		1.14684	3.5	7.75	2	8		3				4	23	13	2	2	3	11		6	2			0.025	0.01			0.044	0.17	0.092	0.022	0.026	0.037	0.051		0.043	0.013			0.95	0.16			1	1	1
Eukaryotic translation initiation factor 4 gamma 1	IF4G1_HUMAN	Q04637	175 kDa		0.611435	4.5	6.875	2	8					3	6	11	6	9	1	6			7	8	7	0				0.021	0.013	0.036	0.016	0.033	0.0056	0.022			0.024	0.018	0.03	0.35				1	1	1	1
Polyadenylate-binding protein-interacting protein 1	PAIP1_HUMAN	Q9H074	54 kDa		0.841302	3	5.375	2	8			4	2			4	5	2	7	6	6	7			6			0.044	0.019			0.054	0.071	0.019	0.044	0.044	0.067	0.046			0.031			1	0.98			1	1
Rap1 GTPase-GDP dissociation stimulator 1	GDS1_HUMAN	P52306	66 kDa		0.584963	3	4.5	2	8			3			3	11	3	1	4	7			2	5	3		0	0.064			0.058	0.19	0.041	0.021	0.044	0.081		0	0.03	0.079	0.04		0.09	1			1	1	1
Coproporphyrinogen-III oxidase, mitochondrial	HEM6_HUMAN	P36551	50 kDa		0.222392	3	3.5	2	8			1		5		3	1	2	2	4	8	7			1			0.029		0.029		0.097	0.02	0.029	0.048	0.1	0.12	0.044	0		0.029			0.96		0.99		1	0.94
Aldehyde dehydrogenase X, mitochondrial	AL1B1_HUMAN	P30837	57 kDa		1.32193	2.5	6.25	2	8	4		1				9	12	1	11	5		3		1	8	0.075		0.015				0.21	0.17	0.033	0.17	0.087		0.062		0.029	0.14	1		0.2				1	1
DnaJ homolog subfamily C member 3	DNJC3_HUMAN	Q13217	58 kDa		1.03562	2.5	5.125	2	8			3		2		9	4	2	1	7	10	2			6			0.02		0.02	0	0.19	0.095	0.02	0.02	0.042	0.02	0.02	0		0.042			0.97		0.99	0.45	1	1
Chloride intracellular channel protein 1	CLIC1_HUMAN	O00299	27 kDa		0.990955	20	39.75	2	8			2			38	88	72	25	57	10			26	32	8		0	0.037		0	0.49	0.76	0.78	0.6	0.61	0.11			0.49	0.41	0.2		0.17	0.98		0.71	1	1	1
Eukaryotic initiation factor 4A-II	IF4A2_HUMAN	Q14240	46 kDa		2.77259	4.5	30.75	2	8					2	7	85	45	18	39	5			13	30	11					0.064	0.13	0.37	0.25	0.24	0.35	0.14			0.13	0.16	0.27					1	1	1	1
Cytochrome b-c1 complex subunit 2, mitochondrial	QCR2_HUMAN	P22695	48 kDa		2.79008	3	20.75	2	8			2			4	49	46	5	19	34	3		4	6				0.035			0.077	0.45	0.45	0.097	0.28	0.23	0.051		0.046	0.1				1			1	1	1
AP-2 complex subunit mu	AP2M1_HUMAN	Q96CW1	50 kDa		3.05528	2	16.625	2	8			3		1		51	28	4	26	12			3	5	4			0.064		0.023		0.34	0.2	0.041	0.14	0.1	0		0.034	0.06	0.069			1		1		1	1
60S ribosomal protein L7	RL7_HUMAN	P18124	29 kDa		2.16993	3	13.5	2	8			2			4	20	12	17	35	7			4	10	3			0.024			0.056	0.39	0.23	0.27	0.46	0.13			0.056	0.15	0.048			0.98			1	1	1
Heat shock protein beta-1	HSPB1_HUMAN	P04792	23 kDa		1.71425	4	13.125	2	8			2			6	8	6	18	49	2			6	13	3			0.14			0.15	0.26	0.23	0.53	0.61	0.1			0.14	0.23	0.21			1			1	1	1
26S proteasome non-ATPase regulatory subunit 7	PSD7_HUMAN	P51665	37 kDa		2.55459	2	11.75	2	8		2				2	26	20	20	9	6			6	4	3		0.04				0.052	0.3	0.22	0.28	0.16	0.12			0.093	0.093	0.077		0.95				1	1	1
UPF0553 protein C9orf64	CI064_HUMAN	Q5T6V5	39 kDa		1.88264	2	7.375	2	8		1	3				19	3		3	11	4	10		1	8		0.05	0.044			0	0.33	0.097		0.065	0.16	0.062	0.15		0.032	0.11		1	1			0.2	1	1
Microtubule-associated protein RP/EB family member 1	MARE1_HUMAN	Q15691	30 kDa		0.963474	2.5	4.875	2	8			2			3	9	6	3	10	2			1	2	6			0.06			0.067	0.17	0.22	0.097	0.19	0.037			0.067	0.067	0.19			0.98			1	1	1
Ubiquitin-conjugating enzyme E2 variant 1	UB2V1_HUMAN	Q13404	16 kDa		0.70044	2	3.25	2	8			3		1		3	5	2	4	4			1	1	6		0	0.14		0.11		0.22	0.29	0.14	0.2	0.18			0.061	0.068	0.24		0.14	1		0.74		1	1
DnaJ homolog subfamily C member 10	DJC10_HUMAN	Q8IXB1	91 kDa		2.5025	1.5	8.5	2	8	1		2				11	14	2	8	13	10	2			8	0.013	0	0.013				0.13	0.12	0.024	0.064	0.047	0.035	0.013			0.025	0.95	0.08	0.96				1	1
Heterogeneous nuclear ribonucleoprotein K	HNRPK_HUMAN	P61978	51 kDa		2.32912	5	25.125	2	8			1			9	43	30	17	75	3			14	17	2			0.022			0.089	0.29	0.26	0.1	0.26	0.058	0		0.13	0.14	0.026			1			1	1	1
Poly(rC)-binding protein 1	PCBP1_HUMAN	Q15365	37 kDa		3.10852	2	17.25	2	8			1			3	30	20	29	43	5			4	4	3			0.037	0		0.076	0.36	0.2	0.22	0.26	0.11			0.11	0.13	0.067			0.98	0.67		1	1	1
T-complex protein 1 subunit alpha	TCPA_HUMAN	P17987	60 kDa		3.36923	1.5	15.5	2	8		1				2	35	23	19	30	8	2		4	3			0.023			0	0.022	0.13	0.12	0.12	0.29	0.076	0.018		0.041	0.063	0.009		0.96			0.17	0.96	1	1
Atlastin-3	ATLA3_HUMAN	Q6DD88	61 kDa		0.963474	7.5	14.625	2	8			1			14	26	26	15	21		5		10	13	1			0.022			0.17	0.35	0.36	0.1	0.11		0.044		0.1	0.11	0.022			0.98			1	1	1
Basic leucine zipper and W2 domain-containing protein 1	BZW1_HUMAN	Q7L1Q6	48 kDa		2.30743	2.5	12.375	2	8			1			4	45	25	10	9	3			1	4	2			0.014			0.055	0.53	0.49	0.11	0.088	0.043			0.026	0.055	0.043			0.98			1	1	1
B-cell receptor-associated protein 31	BAP31_HUMAN	P51572	28 kDa		2.70044	1.5	9.75	2	8			1			2	29	10	6	19	1	2		6	5		0	0	0.033			0.061	0.31	0.2	0.098	0.3	0.065	0.037		0.061	0.12		0.45	0.35	0.94			0.99	1	1
Presequence protease, mitochondrial	PREP_HUMAN	Q5JRX3	117 kDa		2.49185	1	5.625	2	8	1					1	12	4	3	10	9	2		4	1		0.0077					0.015	0.11	0.037	0.028	0.098	0.021	0.0087		0.024	0.015		0.98					1	1	1
Small nuclear ribonucleoprotein Sm D2	SMD2_HUMAN	P62316	14 kDa		1.52356	1	2.875	2	8	1					1	4	2	1	8	2			1	2	3	0.15					0.085	0.31	0.085	0.085	0.44	0.085			0.16	0.25	0.16	0.98					0.99	1	0.91
Peptidyl-prolyl cis-trans isomerase FKBP11	FKB11_HUMAN	Q9NYL4	22 kDa		1	1	2	2	8			1		1		3	1	1	4	1	2		2		2			0.05		0.05		0.15	0.09	0.04	0.09	0.05	0.05		0.09		0.03			0.99		1		1	1
Crk-like protein	CRKL_HUMAN	P46109	34 kDa		0.115477	1.5	1.625	2	8					1	2	1	2		1		1	2	2	3	1					0.05	0.05	0.059	0.1		0.04	0	0.05	0.05	0.05	0.05	0.05					0.98	0.91	1	1
Tubulin alpha-4A chain	TBA4A_HUMAN	P68366	50 kDa		0.190184	55	62.75	1	8						55	87	38	114	65	9			49	138	2						0.28	0.47	0.46	0.41	0.4	0.15			0.33	0.36	0.21						1	0.95	0.22
Spliceosome RNA helicase DDX39B	DX39B_HUMAN	Q13838	49 kDa		3.40088	2	21.125	1	8						2	63	50	15	23	1			7	9	1		0	0			0.026	0.53	0.42	0.15	0.14	0.016			0.051	0.12	0.026		0.5	0.32			0.97	1	1
EH domain-containing protein 2	EHD2_HUMAN	Q9NZN4	61 kDa		1.33092	8	20.125	1	8						8	58	32	24	23	3			3	11	7	0					0.052	0.28	0.24	0.29	0.1	0.046			0.033	0.061	0.12	0.47					1	1	1
Cytoplasmic FMR1-interacting protein 1	CYFP1_HUMAN	Q7L576	145 kDa		4.20945	1	18.5	1	8						1	59	28	32	14	5			3	3	4			0		0	0.0096	0.082	0.051	0.15	0.067	0.018			0.0096	0.0096	0.025			0.27		0.36	0.81	1	1
26S proteasome non-ATPase regulatory subunit 3	PSMD3_HUMAN	O43242	61 kDa		0.169925	15	16.875	1	8						15	31	25	8	30	3			20	13	5						0.079	0.16	0.13	0.079	0.3	0.03			0.051	0.051	0.096						1	1	1
Serine/threonine-protein phosphatase PP1-gamma catalytic subunit	PP1G_HUMAN	P36873	37 kDa		2.98868	2	15.875	1	8		2					3	8	20	16	14	17	38			11		0.031					0.26	0.25	0.34	0.23	0.17	0.2	0.36			0.25		0.95					0.97	0.96
Spermidine synthase	SPEE_HUMAN	P19623	34 kDa		1.83289	4	14.25	1	8						4	26	24	3	12		3	32	6	8							0.046	0.27	0.26	0.11	0.31	0	0.06	0.45	0.12	0.12							1	1	1
Bifunctional glutamate/proline--tRNA ligase	SYEP_HUMAN	P07814	171 kDa		3.74147	1	13.375	1	8			1				23	19	23	26	1	1		11	3			0	0.0073			0	0.046	0.031	0.076	0.054	0.0073	0.0073		0.036	0.0093	0		0.22	0.87			0.98	1	1
Lupus La protein	LA_HUMAN	P05455	47 kDa		0.488286	9	12.625	1	8						9	33	16	8	24	1		1	5	13							0.12	0.19	0.13	0.15	0.18	0.034		0.037	0.081	0.14							1	1	1
RuvB-like 1	RUVB1_HUMAN	Q9Y265	50 kDa		2.65821	2	12.625	1	8						2	21	25	15	19	1			9	10	1						0.035	0.23	0.4	0.21	0.31	0.022			0.12	0.075	0.035						1	1	1
Sideroflexin-3	SFXN3_HUMAN	Q9BWM7	36 kDa		3.65821	1	12.625	1	8						1	39	21	9	20	7			1	1	3		0.028		0		0.052	0.47	0.36	0.19	0.44	0.11			0.04	0.052	0.055		0.92		0.18		1	1	1
Stress-induced-phosphoprotein 1	STIP1_HUMAN	P31948	63 kDa		2.47573	2	11.125	1	8						2	31	21	14	16	2			2	2	1		0	0			0.022	0.38	0.29	0.14	0.11	0.033	0		0.022	0.022	0.018		0.08	0.93			1	1	1
Asparagine--tRNA ligase, cytoplasmic	SYNC_HUMAN	O43776	63 kDa		1.40939	4	10.625	1	8						4	33	18	6	24	1			1	1	1						0.058	0.21	0.18	0.066	0.16	0.015			0.033	0.024	0.015						1	1	1
Guanine nucleotide-binding protein G(k) subunit alpha	GNAI3_HUMAN	P08754	41 kDa		3.32193	1	10	1	8					1		13	10	18	21	4	4		2		8					0.042		0.15	0.18	0.2	0.18	0.14	0.068		0.068		0.14					0.99		0.95	0.95
Ras-related protein R-Ras2	RRAS2_HUMAN	P62070	23 kDa		2.18982	2	9.125	1	8						2	22	13	2	15	9	4		2	6						0	0.059	0.46	0.35	0.14	0.23	0.19	0.11		0.13	0.2						0.38	1	1	1
Ras-related protein Rab-11B	RB11B_HUMAN	Q15907	24 kDa		2.10852	2	8.625	1	8			2				4	4	10	34	2			1	4	10			0.06				0.13	0.087	0.2	0.42	0.073			0.06	0.11	0.33			0.98				1	1
Protein S100-A4	S10A4_HUMAN	P26447	12 kDa		2.08746	2	8.5	1	8						2	16	6	8	22	3			2	2	9						0.11	0.38	0.29	0.45	0.46	0.27			0.11	0.11	0.37						1	1	1
60S ribosomal protein L18	RL18_HUMAN	Q07020	22 kDa		3	1	8	1	8			1				7	7	10	31	2			3	2	2			0.059			0	0.24	0.25	0.24	0.31	0.059			0.13	0.069	0.069			0.98			0.5	1	1
Pyruvate dehydrogenase E1 component subunit alpha, somatic form, mitochondrial	ODPA_HUMAN	P08559	43 kDa		3	1	8	1	8			1				4	3	1	11	18	16	7			4			0.023				0.059	0.059	0.028	0.14	0.087	0.056	0.051			0.067			0.99				1	1
Nascent polypeptide-associated complex subunit alpha	NACA_HUMAN	Q13765	23 kDa		2	2	8	1	8			2				8	10	16	16	3			3	4	4			0.065			0	0.14	0.14	0.26	0.13	0.13			0.06	0.06	0.13			0.98			0.66	1	1
Isovaleryl-CoA dehydrogenase, mitochondrial	IVD_HUMAN	P26440	46 kDa		0.930737	4	7.625	1	8			4				4	9	4	7	22	11	2			2		0	0.045				0.045	0.19	0.073	0.11	0.11	0.095	0.021			0.024		0.28	1				1	1
Pre-mRNA-processing-splicing factor 8	PRP8_HUMAN	Q6P2Q9	274 kDa		1.88264	2	7.375	1	8			2				8	12	6	10	5	9	5			4			0.006				0.009	0.017	0.014	0.031	0.0069	0.0069	0.0039			0.0043			1				1	1
Adenine phosphoribosyltransferase	APT_HUMAN	P07741	20 kDa		0.222392	6	7	1	8						6	18	10	2	10	1			6	7	2						0.072	0.38	0.21	0.12	0.24	0.056			0.16	0.26	0.056						1	1	1
Carnitine O-acetyltransferase	CACP_HUMAN	P43155	71 kDa		1.14296	3	6.625	1	8			3				17	15		6	6	2		2	1	4			0.059				0.18	0.15	0	0.075	0.051	0.024		0.024	0.024	0.05			1				1	1
Ribose-phosphate pyrophosphokinase 1	PRPS1_HUMAN	P60891	35 kDa		0.61471	4	6.125	1	8						4	9	7	3	11	2			4	9	4	0			0		0.1	0.11	0.082	0.075	0.22	0.066			0.053	0.094	0.094	0.89			0.3		1	1	1
Protein arginine N-methyltransferase 1	ANM1_HUMAN	Q99873	42 kDa		-0.476438	8	5.75	1	8						8	3	3	10	4		1	7	11	7				0			0.16	0.12	0.12	0.11	0.058		0.039	0.097	0.08	0.08	0			0.93			1	1	1
BAG family molecular chaperone regulator 2	BAG2_HUMAN	O95816	24 kDa		-0.476438	8	5.75	1	8						8	11	4	5	5		5		6	6	4						0.2	0.3	0.16	0.2	0.095	0	0.11		0.15	0.2	0.11						1	1	1
Torsin-1A-interacting protein 1	TOIP1_HUMAN	Q5JTV8	66 kDa		2.49185	1	5.625	1	8						1	6	1	2	4	12	10		3		7		0	0			0.027	0.067	0.027	0.021	0.029	0.029	0.033		0.048	0	0.072		0.13	0.23			0.96	1	0.96
Flotillin-2	FLOT2_HUMAN	Q14254	47 kDa		2.42626	1	5.375	1	8			1				4	3	3	18	4	8			2	1			0.03				0.11	0.037	0.058	0.25	0.051	0.12	0		0.028	0.023			0.99				1	1
Carnitine O-palmitoyltransferase 1, liver isoform	CPT1A_HUMAN	P50416	88 kDa		2.2854	1	4.875	1	8		1					6	2	2	10	7		2	2		8		0.018				0	0.032	0.018	0.018	0.089	0.054	0	0.013	0.018		0.047		0.95				0.28	1	0.95
Cytosolic purine 5'-nucleotidase	5NTC_HUMAN	P49902	65 kDa		0.70044	3	4.875	1	8			3				11	5		8	3	4		2	4	2			0.05				0.11	0.098		0.07	0.039	0.021		0.021	0.021	0.018			1				1	1
Inorganic pyrophosphatase	IPYR_HUMAN	Q15181	33 kDa		0.415037	3	4	1	8						3	1	1	11	3			2	7	6	1						0.12	0.076	0.031	0.22	0.055			0.031	0.12	0.16	0.031						1	0.97	0.96
AP-3 complex subunit delta-1	AP3D1_HUMAN	O14617	130 kDa		0.754888	2	3.375	1	8						2	6	3			6	2	2	2	3	3						0.019	0.036	0.044	0		0.021	0.0095	0.0095	0.035	0.029	0.011						1	1	1
Oligoribonuclease, mitochondrial	ORN_HUMAN	Q9Y3B8	27 kDa		1.64386	1	3.125	1	8						1	8	3		2	5	1	2	1		3					0	0.068	0.25	0.14	0	0.042	0.1	0.025	0.042	0.068		0.097					0.13	0.78	1	1
Phosphomannomutase 2	PMM2_HUMAN	O15305	28 kDa		1.58496	1	3	1	8			1				3	1		2	3	4	6		1	4	0	0	0.028				0.21	0.028		0.081	0.11	0.073	0.13	0	0.057	0.16	0.93	0.14	1				1	0.96
Cullin-4B	CUL4B_HUMAN	Q13620	104 kDa		#DIV/0!	#DIV/0!	17	0	8							24	46	10	30	8		6		3	9					0		0.19	0.29	0.081	0.2	0.025		0.026	0	0.049	0.043					0.42		1	1
Vesicle-trafficking protein SEC22b	SC22B_HUMAN	O75396	25 kDa		#DIV/0!	#DIV/0!	12.25	0	8							24	15	20	26	5			2	3	3		0					0.37	0.33	0.38	0.34	0.2			0.093	0.18	0.11		0.36					1	1
Polypeptide N-acetylgalactosaminyltransferase 1	GALT1_HUMAN	Q10472	64 kDa		#DIV/0!	#DIV/0!	10.125	0	8							7	9	4	18	20	9	3			11					0		0.048	0.16	0.038	0.17	0.15	0.064	0.029			0.082					0.49		1	1
Mitotic checkpoint protein BUB3	BUB3_HUMAN	O43684	37 kDa		#DIV/0!	#DIV/0!	6.125	0	8							14	16	2	8	4	3	1			1			0			0	0.34	0.33	0.043	0.19	0.12	0.034	0.04	0		0.043			0.17			0.29	1	1
Eukaryotic translation initiation factor 4 gamma 2	IF4G2_HUMAN	P78344	102 kDa		#DIV/0!	#DIV/0!	5.875	0	8							12	14	4	4	3		5	2		3			0	0	0	0	0.049	0.083	0.033	0.028	0.022	0	0.033	0.017		0.025			0.36	0.27	0.19	0.3	1	1
Cytochrome P450 1B1	CP1B1_HUMAN	Q16678	61 kDa		#DIV/0!	#DIV/0!	5.875	0	8							7	2	2	14	8	7	2			5							0.044	0.022	0.015	0.096	0.05	0.035	0.02			0.035							1	0.96
60S ribosomal protein L35a	RL35A_HUMAN	P18077	13 kDa		#DIV/0!	#DIV/0!	4.75	0	8							11	6	4	10	1			2	2	2			0				0.54	0.31	0.23	0.49	0.091			0.091	0.091	0.15			0.21				1	1
Activator of 90 kDa heat shock protein ATPase homolog 1	AHSA1_HUMAN	O95433	38 kDa		#DIV/0!	#DIV/0!	2.875	0	8							3	3			1	2	2	2	2	8							0.11	0.065			0.033	0.033	0.033	0.065	0.065	0.11							1	1
Platelet-derived growth factor receptor beta	PGFRB_HUMAN	P09619	124 kDa		#DIV/0!	#DIV/0!	2	0	8							2	2	1	1	1	5			2	2							0.0099	0.009	0.029	0.0072	0.009	0.023		0	0.014	0.016							1	0.96
Mesencephalic astrocyte-derived neurotrophic factor	MANF_HUMAN	P55145	21 kDa	0.00860583	1.26303	4.16667	10	6	7	3	3	4	2	9	4	14		6	10	10			6	8	16	0.12	0.13	0.21	0.077	0.34	0.15	0.54		0.3	0.38	0.29			0.25	0.25	0.47	1	1	1	0.97	1	1	1
Protein TFG	TFG_HUMAN	Q92734	43 kDa	0.497159	0.436571	3.16667	4.28571	6	7	4	3	6	3	2	1	2	2	4	4	4				2	12	0.09	0.04	0.16	0.045	0.045	0.05	0.1	0.093	0.04	0.025	0.047			0	0.05	0.2	1	0.98	1	1	1	0.81	1	1
KDEL motif-containing protein 2	KDEL2_HUMAN	Q7Z4H8	59 kDa	0.00537528	2.09954	2.6	11.1429	5	7	4	2	5		1	1	18	19			8	10	8	7	8		0.059	0.026	0.053		0.018	0.034	0.14	0.12			0.079	0.097	0.077	0.063	0.063	0	1	1	1		0.96	1	1	1
Sulfatase-modifying factor 2	SUMF2_HUMAN	Q8NBJ7	34 kDa	0.00881518	1.4021	4	10.5714	5	7	8	2	4	1	5		12	5		9	8	10	17			13	0.12	0.05	0.083	0.033	0.11	0	0.2	0.083		0.24	0.12	0.17	0.25	0		0.22	1	0.98	1	0.97	1	0.53	1	1
ADP/ATP translocase 2	ADT2_HUMAN	P05141	33 kDa	0.0118618	2.84756	5.2	37.4286	5	7	9	1	5	2	9		74	54	31	52	22	13				16	0.15	0.027	0.13	0.027	0.19	0	0.46	0.38	0.36	0.4	0.29	0.15		0		0.3	1	0.95	1	0.99	1	0.5	1	1
Protein NipSnap homolog 2	NIPS2_HUMAN	O75323	34 kDa	0.0290827	1.51457	3	8.57143	5	7	6	2	3	1	3		15	8		11	12	6	1			7	0.098	0.038	0.056	0.031	0.049		0.2	0.1		0.24	0.16	0.031	0.056	0		0.1	1	0.95	1	0.95	1		1	1
Protein disulfide-isomerase TMX3	TMX3_HUMAN	Q96JJ7	52 kDa	0.145095	0.893085	6	11.1429	5	7	10	5	4	3	8		9	6		4	11	25	11			12	0.1	0.059	0.046	0.042	0.077		0.09	0.059		0.042	0.07	0.14	0.068			0.11	1	1	1	1	1		1	1
Lysosome-associated membrane glycoprotein 2	LAMP2_HUMAN	P13473	45 kDa	0.203897	0.889613	6.4	11.8571	5	7	2		11	4	14	1		2	20	19	16	14	10			2	0.02		0.02	0.02	0.02	0.02		0.02	0.041	0.041	0.041	0.02	0.049		0	0.02	0.95		1	0.95	1	0.49		1
Enoyl-CoA delta isomerase 1, mitochondrial	ECI1_HUMAN	P42126	33 kDa	0.208689	0.597035	6.8	10.2857	5	7	7	2	10	8	7		6	4		7	12	19	10			14	0.11	0.05	0.18	0.14	0.15		0.099	0.13		0.18	0.16	0.18	0.18			0.21	1	0.95	1	1	1		1	1
Interferon-induced transmembrane protein 1	IFM1_HUMAN	P13164	14 kDa	0.209869	0.468769	3.2	4.42857	5	7	4	2	4	2	4		4	4	6	6	6				1	4	0.13	0.13	0.13	0.13	0.13		0.13	0.13	0.13	0.14	0.14			0	0.14	0.13	0.98	0.98	0.98	0.98	0.98		0.97	0.98
Acyl-protein thioesterase 1	LYPA1_HUMAN	O75608	25 kDa	0.229621	0.554102	3.6	5.28571	5	7	6	1	4	2	5		4	5		1	7	7	8			5	0.14	0.048	0.14	0.1	0.14		0.13	0.18		0.057	0.14	0.1	0.15		0	0.1	1	0.96	1	1	1		1	1
Sialate O-acetylesterase	SIAE_HUMAN	Q9HAT2	58 kDa	0.23502	1.09954	2	4.28571	5	7	3	1	2	2	2		13	3		2	2	2	4			4	0.023	0.023	0.023	0.023	0.023		0.082	0.027		0.023	0.023	0.023	0.023		0	0.023	0.95	0.95	0.96	0.95	0.98		1	0.96
NIF3-like protein 1	NIF3L_HUMAN	Q9GZT8	42 kDa	0.274187	-0.797371	7.2	4.14286	5	7	8	2	4	4	18		3	5		3	3	1	5			9	0.17	0.034	0.1	0.074	0.23		0.053	0.082		0.064	0.04	0.061	0.09			0.15	1	0.95	1	1	1		1	1
Niemann-Pick C1 protein	NPC1_HUMAN	O15118	142 kDa	0.401496	0.63005	4.8	7.42857	5	7	3	3	3		13	2	10	11	17	3		4		2		5	0.014	0.02	0.0094		0.027	0.0078	0.041	0.051	0.081	0.022	0	0.011		0.012		0.021	1	1	1		1	0.98	1	1
Titin	TITIN_HUMAN	Q8WZ42	3816 kDa	0.411073	0.379644	5.6	7.28571	5	7	7	5	9	4	3		14	8	6	6	8		1			8	0.00067	0.0011	0.00087	0.00073	0.00017	0	0.0018	0.00058	0.0012	0.00064	0.00055		0.00032	0	0	0.00093	1	1	1	1	1	0.36	1	1
Bifunctional purine biosynthesis protein PURH	PUR9_HUMAN	P31939	65 kDa	0.537253	-0.420332	13	9.71429	5	7	20	8	15	3	19			1	9	5	15	6	3			29	0.33	0.14	0.22	0.037	0.14		0	0.035	0.061	0.025	0.22	0.1	0.054	0		0.33	1	1	1	1	1		0.1	0.95
Transmembrane emp24 domain-containing protein 1	TMED1_HUMAN	Q13445	25 kDa	0.562833	0.389042	6	7.85714	5	7	2	2	11	4	11		1	2		4	14	15	8			11	0.04	0.04	0.22	0.11	0.15		0.04	0.04		0.04	0.16	0.26	0.17			0.22	1	0.95	1	1	1		0.95	0.96
Oligosaccharyltransferase complex subunit OSTC	OSTC_HUMAN	Q9NRP0	17 kDa	0.632239	-0.205319	2.8	2.42857	5	7	3		4	1	5	1	3	1	3	3	3			2	2		0.094		0.081	0.081	0.081	0.081	0.13	0.13	0.081	0.081	0.081			0.081	0.081	0	1		0.98	0.95	1	0.89	1	1
Translocator protein	TSPOA_HUMAN	P30536	19 kDa	0.645172	0.303069	2.2	2.71429	5	7	3	1	3		3	1	7	1		4	1			2	1	3	0.047	0.047	0.095		0.095	0.14	0.18	0.047	0	0.047	0.047			0.14	0.14	0.047	1	1	1		1	0.87	1	0.98
Isochorismatase domain-containing protein 1	ISOC1_HUMAN	Q96CN7	32 kDa	0.708129	0.321928	5.6	7	5	7	13	3	9	2	1		3	1		1	7	4	17			16	0.2	0.13	0.16	0.087	0.05		0.17	0.047		0.05	0.16	0.037	0.31			0.28	1	1	1	1	0.98		1	1
Methionine adenosyltransferase 2 subunit beta	MAT2B_HUMAN	Q9NZL9	38 kDa	0.810689	0.0995357	5.2	5.57143	5	7	4	5	7	7		3	8				3	6	6	5	1	10	0.072	0.13	0.12	0.096		0.036	0.096				0.039	0.063	0.15	0.11	0.033	0.2	1	1	1	1		0.97	1
Phospholysine phosphohistidine inorganic pyrophosphate phosphatase	LHPP_HUMAN	Q9H008	29 kDa	0.883655	-0.106915	6	5.57143	5	7	3	2	9	7	9		4	1		3	6	4	3			18	0.033	0.033	0.24	0.11	0.13		0.17	0.033		0.081	0.11	0.11	0.081			0.17	0.95	0.95	1	1	1		1	0.96
Poliovirus receptor	PVR_HUMAN	P15151	45 kDa	0.976364	0.0170735	7.2	7.28571	5	7	9	6	8	2	11		3	4		5	13	9	1			16	0.12	0.06	0.1	0.029	0.1		0.072	0.082		0.079	0.1	0.079	0.031		0	0.094	1	1	1	0.95	1		1	1
Vesicle-fusing ATPase	NSF_HUMAN	P46459	83 kDa	0.00470117	0.85561	3	5.42857	4	7	4		1		3	4	7	5	5	5				6	5	5	0.032		0.023		0.024	0.023	0.069	0.06	0.026	0.03	0			0.023	0.023	0.046	1		0.98		1	0.99	1	1
DnaJ homolog subfamily B member 11	DJB11_HUMAN	Q9UBS4	41 kDa	0.00877892	2.04509	2.25	9.28571	4	7	2	2	2		3		7	6	7	13	17	8				7	0.047	0.022	0.045		0.089		0.11	0.15	0.078	0.19	0.22	0.031				0.12	0.98	0.95	1		1		1	1
Alpha-soluble NSF attachment protein	SNAA_HUMAN	P54920	33 kDa	0.0119165	2.01862	2.75	11.1429	4	7		2	3		1	5	12	7	17	9	18	11				4		0.034	0.078		0.037	0.18	0.24	0.25	0.25	0.24	0.2	0.25	0		0	0.044		0.95	1		0.93	1	1	1
Tripeptidyl-peptidase 2	TPP2_HUMAN	P29144	138 kDa	0.042239	2.078	4.5	19	4	7	1		12	2	3		17	13	28	10	12		12			41	0.011		0.037	0.0096	0.017		0.039	0.058	0.16	0.038	0.035		0.049	0		0.11	0.95		1	0.95	1		1	1
40S ribosomal protein S2	RS2_HUMAN	P15880	31 kDa	0.0506506	2.5502	2	11.7143	4	7	2	1	1		4		21	21	6	19	9	2				4	0.065	0.038	0.027		0.085		0.27	0.22	0.14	0.26	0.16	0.038		0		0.11	1	0.96	0.98		1		1	1
Microtubule-actin cross-linking factor 1, isoforms 1/2/3/5	MACF1_HUMAN	Q9UPN3	838 kDa	0.053536	3.16665	1.75	15.7143	4	7		1	3	2	1		28	22	33	15	4		3			5	0	0.00068	0.003	0.0022	0.0023		0.011	0.023	0.02	0.012	0.0014		0.002			0.0024	0.94	0.71	1	0.94	0.97		1	1
3-hydroxyacyl-CoA dehydrogenase type-2	HCD2_HUMAN	Q99714	27 kDa	0.0592516	1.86507	2	7.28571	4	7	1		3	1	3		2		8	12	15	4	4			6	0.031	0	0.023	0.023	0.023		0.11	0.023	0.2	0.28	0.25	0.13	0.13			0.069	0.98	0.13	0.89	0.87	0.97		1	0.68
HLA class I histocompatibility antigen, B-59 alpha chain	1B59_HUMAN	Q29940	41 kDa	0.0619411	1.23995	3.75	8.85714	4	7			6	1	6	2	9	17			6	12		7	5	6			0.1	0.025	0.099	0.033	0.28	0.31			0.091	0.23		0.18	0.086	0.064			0.95	0.66	0.96	0.31	1	1
Cysteine and glycine-rich protein 1	CSRP1_HUMAN	P21291	21 kDa	0.097216	2.47275	1.75	9.71429	4	7	1		2	1		3	6		3	25	6			4	6	18	0.088		0.088	0.13	0	0.18	0.26		0.25	0.48	0.28			0.18	0.18	0.37	0.98		0.98	0.9	0.06	1	1
Ras suppressor protein 1	RSU1_HUMAN	Q15404	32 kDa	0.102304	2.95818	1.25	9.71429	4	7		1	2		1	1	22	23	1	9	6	4			3			0.032	0.029	0	0.029	0.065	0.39	0.41	0.032	0.2	0.058	0.058		0	0.094			1	0.99	0.75	0.91	0.99	1	1
Abnormal spindle-like microcephaly-associated protein	ASPM_HUMAN	Q8IZT6	410 kDa	0.108281	1.51457	1	2.85714	4	7	1		1	1	1		3	6	3	1	1				1	5	0.0032	0	0.0032	0.0032	0.0032		0.0043	0.0083	0.0032	0.0014	0.0014				0.0049	0.004	1	0.22	1	0.99	1		0.95	1
Decorin	PGS2_HUMAN	P07585	40 kDa	0.116265	-0.936638	8.75	4.57143	4	7	3	15	8		9		10	3	8		3	4	2			2	0.067	0.11	0.072		0.075		0.084	0.028	0.1	0	0.031	0.061	0.031			0.061	1	1	1		1		1	0.95
CD81 antigen	CD81_HUMAN	P60033	26 kDa	0.144648	1.77761	2.75	9.42857	4	7	4	4	2			1	25	16	6	7				4	5	3	0.17	0.085	0.17		0	0.085	0.31	0.21	0.15	0.15	0			0.097	0.097	0.15	1	0.96	1		0.15	0.91	1	1
Heterogeneous nuclear ribonucleoprotein M	HNRPM_HUMAN	P52272	78 kDa	0.149107	2.71621	1	6.57143	4	7	1		1	1	1		12	3	4	20				1	3	3	0.011	0	0.018	0.023	0.011		0.052	0.04	0.033	0.07				0.018	0.038	0.032	1	0.5	1	0.88	0.83		1	1
Acidic leucine-rich nuclear phosphoprotein 32 family member B	AN32B_HUMAN	Q92688	29 kDa	0.161947	1.15948	2.75	6.14286	4	7	2	2	1			6	12	11	1	7	4	4			4		0.032	0.032	0.044			0.12	0.22	0.3	0.052	0.19	0.14	0.13		0	0.12		0.91	1	1			1	1	1
U6 snRNA-associated Sm-like protein LSm2	LSM2_HUMAN	Q9Y333	11 kDa	0.189547	0.36257	2	2.57143	4	7	2		2		2	2	4	3	2	2				2	3	2	0.2		0.2		0.2	0.2	0.28	0.28	0.2	0.2				0.2	0.2	0.2	0.98		0.98		1	0.98	1	1
Kinectin	KTN1_HUMAN	Q86UP2	156 kDa	0.191929	3.65208	1.25	15.7143	4	7	1	1		1		2	6	9	55	31	1			4	4		0.0044	0.0044	0	0.015		0.013	0.018	0.047	0.27	0.1	0.01			0.013	0.022	0	0.52	0.52	0.19	0.99		0.95	1	1
Fumarylacetoacetate hydrolase domain-containing protein 2A	FAH2A_HUMAN	Q96GK7	35 kDa	0.197957	0.912537	4.25	8	4	7	6	1	9		1		4	4		3	15	11	9			10	0.083	0.035	0.1		0.048		0.08	0.067		0.11	0.21	0.18	0.18			0.18	1	0.91	1		0.96		1	1
Ganglioside GM2 activator	SAP3_HUMAN	P17900	21 kDa	0.207589	0.844722	3.5	6.28571	4	7	2		3	3	6		6	1		4	3	10	11			9	0.088		0.052	0.088	0.098		0.2	0.057		0.057	0.057	0.16	0.23	0		0.12	1		1	1	1		1	0.96
PRA1 family protein 3	PRAF3_HUMAN	O75915	22 kDa	0.230486	1.10692	3.25	7	4	7		2	6	3	2		7	8	18	8	3				1	4		0.048	0.11	0.048	0.11	0	0.16	0.15	0.28	0.13	0.048			0	0.059	0.059		0.95	1	0.98	1	0.27	1	1
Peroxiredoxin-5, mitochondrial	PRDX5_HUMAN	P30044	22 kDa	0.259684	1.11018	2.25	4.85714	4	7	2		3		2	2	3		8	13	4			1	3	2	0.11		0.15		0.051	0.084	0.27	0	0.29	0.37	0.14			0.084	0.15	0.037	0.98		1		0.98	0.98	1	0.36
Nicalin	NCLN_HUMAN	Q969V3	63 kDa	0.27744	0.809316	3.75	6.57143	4	7	2		5		2	6	15	10			2	3		6	4	6	0.023		0.057		0.02	0.076	0.21	0.18			0.014	0.025		0.076	0.053	0.085	0.98		1		0.98	1	1	1
Leukocyte surface antigen CD47	CD47_HUMAN	Q08722	35 kDa	0.302669	1.32193	4	10	4	7	5	1	2		8		2	5		1	8	31	16			7	0.087	0.025	0.034	0	0.062		0.034	0.062	0	0.034	0.059	0.087	0.087			0.059	1	0.95	1	0.09	1		1	1
Transmembrane protein 33	TMM33_HUMAN	P57088	28 kDa	0.306221	0.472753	3.5	4.85714	4	7	2	2	6		4		2	4	7	5	4	4				8	0.049	0.049	0.049		0.049		0.049	0.085	0.093	0.081	0.089	0.089				0.17	0.98	0.95	0.99		0.98		1	1
Sphingomyelin phosphodiesterase	ASM_HUMAN	P17405	70 kDa	0.453383	0.712019	3.75	6.14286	4	7	7	2	4		2		11	15		10	1	1	2			3	0.068	0.022	0.022		0.022		0.086	0.1		0.089	0.016	0.019	0.016	0	0	0.022	1	0.95	0.95		0.99		1	1
NADH-ubiquinone oxidoreductase 75 kDa subunit, mitochondrial	NDUS1_HUMAN	P28331	79 kDa	0.500245	0.409876	10	13.2857	4	7	15	7	13		5		6	21		17	26	13		7	3		0.17	0.12	0.18		0.07		0.05	0.25		0.18	0.2	0.13		0.074	0.054		1	1	1		1		1	1
Nicastrin	NICA_HUMAN	Q92542	78 kDa	0.564	-0.366782	7	5.42857	4	7	13	3	8		4		3	8	13	4	6	2				2	0.032	0.016	0.041		0.041		0.017	0.068	0.079	0.028	0.041	0.013				0.025	1	0.95	1		1		1	1
Cation-dependent mannose-6-phosphate receptor	MPRD_HUMAN	P20645	31 kDa	0.603867	-0.438121	6	4.42857	4	7	1		5	1	17			2	4	4	8	6	3			4	0.051	0	0.083	0.051	0.18			0.051	0.051	0.083	0.083	0.083	0.083			0.13	0.95	0.17	1	0.64	1			0.95
Connective tissue growth factor	CTGF_HUMAN	P29279	38 kDa	0.637901	0.490326	6	8.42857	4	7	9	4	8		3			1	5	13	28	6	1			5	0.16	0.057	0.13	0	0.063			0.032	0.11	0.17	0.23	0.063	0.037			0.11	1	1	1	0.11	1			1
Aldose 1-epimerase	GALM_HUMAN	Q96C23	38 kDa	0.655127	-0.243454	5.75	4.85714	4	7	3		4	6	10		6		2	2	4	4	11			5	0.064	0	0.096	0.17	0.16		0.13		0.067	0.07	0.13	0.067	0.23			0.11	1	0.45	1	1	1		1
Bleomycin hydrolase	BLMH_HUMAN	Q13867	53 kDa	0.675287	-0.258016	10.25	8.57143	4	7	21		4	4	12		9	11		5	3	4	11			17	0.19		0.13	0.059	0.14		0.077	0.12	0	0.053	0.033	0.053	0.11	0		0.16	1		1	1	1		1	1
Deoxyribonuclease-2-alpha	DNS2A_HUMAN	O00115	40 kDa	0.67743	-0.321928	2.5	2	4	7	1		2	6	1		1	2	1	3		1	5			1	0.017		0.05	0.067	0.039		0.019	0.058	0.078	0.05		0.039	0.069			0.019	0.76		1	1	0.96		1	1
Protein farnesyltransferase/geranylgeranyltransferase type-1 subunit alpha	FNTA_HUMAN	P49354	44 kDa	0.933161	0.0506261	4	4.14286	4	7	4	2	6		4		2		4	1	5	1	8			8	0.061	0.034	0.079		0.045		0.034	0	0.045	0.026	0.082	0.018	0.13			0.12	1	1	1		1		0.95	0.14
Microsomal glutathione S-transferase 3	MGST3_HUMAN	O14880	17 kDa	0.936839	0.040642	3.75	3.85714	4	7	1		6		6	2	3		2	2	5			4	4	7	0.086		0.23		0.18	0.086	0.053	0	0.092	0.18	0.099			0.086	0.086	0.38	0.98		1		1	0.98	0.97	0.23
Disks large homolog 1	DLG1_HUMAN	Q12959	100 kDa	0.986877	0.00822051	6.25	6.28571	4	7		4	9	4	8		6	2		7	12	3	4			10	0	0.013	0.021	0.013	0.021		0.013	0.013		0.022	0.03	0.01	0.013			0.021	0.09	0.95	1	0.95	1		1	0.96
Phosphatidylinositol-binding clathrin assembly protein	PICAL_HUMAN	Q13492	71 kDa	0.0457147	2.79256	2	13.8571	3	7	1		4	1			26	9	16	22	8			2		14	0.018		0.032	0.012		0	0.17	0.12	0.13	0.11	0.067			0.023		0.13	0.98		1	0.66		0.46	1	1
60S ribosomal protein L15	RL15_HUMAN	P61313	24 kDa	0.0742321	2.65208	1	6.28571	3	7	1		1		1		11	5	3	12				2	9	2	0.034		0.034		0.034		0.37	0.2	0.069	0.18				0.069	0.28	0.034	0.98		0.98		0.98		1	1
Isoamyl acetate-hydrolyzing esterase 1 homolog	IAH1_HUMAN	Q2TAA2	28 kDa	0.082013	1.01465	2.33333	4.71429	3	7	4	2				1	8	4		3	4			3	5	6	0.12	0.1			0	0.069	0.23	0.085		0.13	0.1			0.18	0.18	0.12	1	1			0.43	0.89	1	1
60S ribosomal protein L22	RL22_HUMAN	P35268	15 kDa	0.100998	1.87714	2.33333	8.57143	3	7		1	2			4	16	11	5	15	1			6	6			0.094	0.086			0.2	0.42	0.42	0.2	0.33	0.1			0.2	0.2	0		0.92	0.98			1	1	1
Proteasome subunit beta type-9	PSB9_HUMAN	P28065	23 kDa	0.124455	0.716207	2	3.28571	3	7			2	2	2		4	3	1	3	4		5			3			0.046	0.046	0.046		0.1	0.1	0.046	0.1	0.1	0	0.14			0.1			0.99	0.98	0.99		1	1
Mitochondrial-processing peptidase subunit beta	MPPB_HUMAN	O75439	54 kDa	0.127865	0.872765	3.66667	6.71429	3	7	4		4		3		5	9		6	11	4	9			3	0.049		0.061		0.035		0.1	0.09	0	0.1	0.16	0.037	0.12			0.035	1		1		0.96		1	1
Acyl-CoA-binding protein	ACBP_HUMAN	P07108	10 kDa	0.148561	1.23704	1.33333	3.14286	3	7	2		1		1		2	2	4	5	2			1		6	0.15		0.11	0	0.092		0.15	0.15	0.53	0.39	0.34			0.18	0	0.54	0.98		0.98	0.49	0.98		0.97	0.98
Acyl-coenzyme A thioesterase 2, mitochondrial	ACOT2_HUMAN	P49753	53 kDa	0.150813	1.01027	3.33333	6.71429	3	7	5	2	3				8	11		6	10		7		1	4	0.1	0.023	0.079				0.13	0.25		0.064	0.12		0.089		0.058	0.058	1	0.95	1				1	1
Cathepsin L1	CATL1_HUMAN	P07711	38 kDa	0.162388	1.25565	2.33333	5.57143	3	7	2		1		4		12	6	1	5	4		7			4	0.042	0	0.042		0.063	0	0.13	0.084	0.036	0.069	0.042	0	0.096		0	0.057	0.95	0.47	0.96		1	0.25	1	1
PDZ and LIM domain protein 7	PDLI7_HUMAN	Q9NR12	50 kDa	0.17474	1.3322	2.66667	6.71429	3	7			1		2	5	8	2	5	15	4				4	9			0.024		0.037	0.059	0.13	0.046	0.072	0.15	0.05				0.059	0.12			0.98		0.99	1	1	1
Plasminogen activator inhibitor 1	PAI1_HUMAN	P05121	45 kDa	0.177595	1.42968	2.33333	6.28571	3	7	2		2		3		6	15	3	7	3		2			8	0.057		0.025		0.047		0.065	0.2	0.082	0.1	0.047		0.025			0.1	0.95		0.95		1		1	1
tRNA-splicing ligase RtcB homolog	RTCB_HUMAN	Q9Y3I0	55 kDa	0.183606	2.04439	2.66667	11	3	7	1	5				2	13	23		23	1	12		4	1		0.028	0.061				0.028	0.13	0.17		0.3	0.022	0.097		0.059	0.028		0.95	1				0.95	1	1
SUN domain-containing protein 1	SUN1_HUMAN	O94901	90 kDa	0.202778	1.31366	1.66667	4.14286	3	7	1		3		1		5	2		1	4	10	3			4	0.011		0.031		0.016		0.047	0.021		0.0099	0.032	0.053	0.026			0.043	1		1		0.98		1	1
Acylpyruvase FAHD1, mitochondrial	FAHD1_HUMAN	Q6P587	25 kDa	0.216547	1.05063	2	4.14286	3	7	2		1		3		7	1		3	1	6	7			4	0.062		0.062		0.13		0.27	0.062		0.13	0.062	0.13	0.13			0.2	0.95		0.99		1		1	0.96
26S protease regulatory subunit 8	PRS8_HUMAN	P62195	46 kDa	0.216547	1.92057	2	7.57143	3	7	2				2	2	6	4	13	21				4	3	2	0.059				0.044	0.032	0.032	0.054	0.19	0.25				0.032	0.032	0.027	1				0.98	0.97	1	1
Protein flightless-1 homolog	FLII_HUMAN	Q13045	145 kDa	0.219425	2.21057	1.66667	7.71429	3	7		1	2		2		12	10	22	1	2		2			5		0.0087	0.012		0.0087		0.038	0.05	0.12	0.0087	0.011		0.011			0.032		0.93	0.98		1		1	1
NAD-dependent malic enzyme, mitochondrial	MAOM_HUMAN	P23368	65 kDa	0.242763	0.872765	3.66667	6.71429	3	7	3		3		5		9	10	1	1	10	8				8	0.033		0.033	0	0.065		0.23	0.26	0.027	0.015	0.079	0.11				0.067	1		1	0.19	1		1	1
Calponin-3	CNN3_HUMAN	Q15417	36 kDa	0.254603	1.8529	2.33333	8.42857	3	7			3		2	2	5		6	27	4			4	8	5			0.073		0.04	0.033	0.12	0	0.1	0.18	0.1			0.094	0.13	0.1			1		0.99	1	1	0.12
Myeloid-associated differentiation marker	MYADM_HUMAN	Q96S97	35 kDa	0.257577	1.01465	2.33333	4.71429	3	7		4	1		2		9	7	7	5	1	3				1	0	0.071	0.031		0.019		0.1	0.15	0.12	0.1	0.031	0.05			0	0.056	0.33	1	0.97		0.95		1	1
Alpha-actinin-2	ACTN2_HUMAN	P35609	104 kDa	0.307332	1	14	28	3	7		5	3			34	51	58	19	9	18				27	14		0.073	0.1	0.065		0.15	0.19	0.18	0.18	0.12	0.11			0.16	0.13	0.11		0.21	0.85	0.38		0.32	1	0.95
Transcription elongation factor B polypeptide 2	ELOB_HUMAN	Q15370	13 kDa	0.308561	0.924449	2.33333	4.42857	3	7	1		2			4	4	2		1	7			3	4	10	0.12		0.21			0.31	0.39	0.22	0	0.1	0.25			0.31	0.31	0.47	0.98		1			1	1	1
Cytosolic phospholipase A2	PA24A_HUMAN	P47712	85 kDa	0.332971	1.31366	6.66667	16.5714	3	7	4		12		4		4	5		1	25	44	27			10	0.051		0.079		0.029		0.044	0.063		0.011	0.095	0.1	0.083			0.048	1		1		1		1	1
Striatin-3	STRN3_HUMAN	Q13033	87 kDa	0.362165	0.777608	4	6.85714	3	7	4		7		1		4	3		1	6	10	14			10	0.033		0.093		0.016		0.016	0.046	0	0.016	0.066	0.084	0.095			0.077	1		1		0.98		0.95	0.96
Tetraspanin-3	TSN3_HUMAN	O60637	28 kDa	0.436673	0.532495	2.66667	3.85714	3	7	6			1	1		3	5	4	2	4	7				2	0.13			0.028	0.028		0.028	0.028	0.028	0.028	0.028	0.028				0.028	1			0.95	0.96		0.95	0.95
Transmembrane 9 superfamily member 4	TM9S4_HUMAN	Q92544	75 kDa	0.458115	-0.594361	3.66667	2.42857	3	7			2	1	8			4	5	2	2			1	1	2			0.03	0.014	0.069			0.036	0.064	0.022	0.036	0		0.019	0.033	0.025			0.98	0.91	1			1
Transmembrane protein 214	TM214_HUMAN	Q6NUQ4	77 kDa	0.487139	0.543142	1.66667	2.42857	3	7			1		2	2	1	2		2	1	3	6			2			0.013	0	0.013	0.017	0.02	0.02		0.012	0.017	0.017	0.044			0.017			0.99	0.68	0.99	0.96	0.97	0.96
Surfeit locus protein 4	SURF4_HUMAN	O15260	30 kDa	0.49085	-0.33787	4.33333	3.42857	3	7	7		4		2		4	3	4	5	1			2		5	0.14		0.12		0.048	0	0.078	0.078	0.086	0.067	0.03			0.048	0	0.18	1		1		0.98	0.59	1	1
Protein kinase C and casein kinase substrate in neurons protein 2	PACN2_HUMAN	Q9UNF0	56 kDa	0.50301	0.440573	4	5.42857	3	7		2	7			3	9	4		4	10	6			2	3		0.019	0.078			0.045	0.07	0.043		0.019	0.12	0.041			0.023	0.023		1	1			1	1	1
Signal peptidase complex subunit 2	SPCS2_HUMAN	Q15005	25 kDa	0.519344	0.478047	5.33333	7.42857	3	7			6	2	8		14	3	4	12	8				1	10			0.23	0.049	0.15		0.24	0.08	0.088	0.12	0.19				0.084	0.27			1	0.98	1		1	1
Pyrroline-5-carboxylate reductase 1, mitochondrial	P5CR1_HUMAN	P32322	33 kDa	0.537406	0.36257	4	5.14286	3	7	2		6		4		5	3		5	4	5		3		11	0.034	0	0.097		0.034		0.075	0.075	0	0.17	0.069	0.097		0.11	0	0.24	0.98	0.05	1		0.98		1	1
AP-2 complex subunit sigma	AP2S1_HUMAN	P53680	17 kDa	0.544737	0.36257	1.66667	2.14286	3	7		1	2		2		2	1	4	3	1	1				3	0	0.049	0.11		0.11		0.11	0.049	0.049	0.11	0.056	0.049				0.21	0.29	0.96	1		1		1	0.71
Thioredoxin-like protein 1	TXNL1_HUMAN	O43396	32 kDa	0.564429	0.36257	2.33333	3	3	7				1	3	3	2		4	6	2		2		1	4				0.052	0.031	0.14	0.1		0.16	0.16	0.052		0.024	0	0.076	0.062				0.95	0.96	1	1
Dihydrolipoyllysine-residue acetyltransferase component of pyruvate dehydrogenase complex, mitochondrial	ODP2_HUMAN	P10515	69 kDa	0.603622	0.327805	4.66667	5.85714	3	7	2		5		7		3	2		9	11	6	7			3	0.023		0.06	0	0.06		0.023	0.031		0.12	0.06	0.031	0.06			0.039	1		1	0.98	1		0.95	1
Tetratricopeptide repeat protein 35	TTC35_HUMAN	Q15006	35 kDa	0.645955	0.318176	3.66667	4.57143	3	7		2	7	2			2	2		5	8	5	2			8		0.04	0.15	0.04			0.04	0.04		0.12	0.12	0.084	0.084			0.12		0.95	1	0.95			0.95	0.96
40S ribosomal protein S13	RS13_HUMAN	P62277	17 kDa	0.674439	0.421464	2.66667	3.57143	3	7		2	2			4	4	2		11	2			3	2	1		0.046	0.079			0.11	0.23	0.06	0	0.34	0.11			0.11	0.099	0.046		0.69	0.83			1	1	1
Ubiquitin carboxyl-terminal hydrolase 15	UBP15_HUMAN	Q9Y4E8	112 kDa	0.745519	0.429684	2.33333	3.14286	3	7			3	3	1		12	2	2	3	1	1				1		0	0.01	0.012	0.01	0	0.049	0.016	0.0092	0.012	0.0092	0.0082				0.0092		0.09	0.95	0.94	0.96	0.32	1	1
Thimet oligopeptidase	THOP1_HUMAN	P52888	79 kDa	0.921595	0.0995357	8	8.57143	3	7	16	1	7				11	12	1	4	4	3				25	0.12	0.015	0.094		0	0	0.1	0.11	0.022	0.065	0.055	0.058			0	0.17	1	0.95	1		0.63	0.05	1	1
Mannose-6-phosphate isomerase	MPI_HUMAN	P34949	47 kDa	0.98476	0.0146468	9.33333	9.42857	3	7	18		6		4		17	15		2	4	1	14			13	0.32		0.16	0	0.12		0.3	0.24		0.064	0.078	0.05	0.21	0	0	0.22	1		1	0.33	1		1	1
Scavenger mRNA-decapping enzyme DcpS	DCPS_HUMAN	Q96C86	39 kDa	1	0	4	4	3	7			2		9	1	3	2		2	1	5	8			7			0.047		0.2	0.033	0.1	0.086		0.021	0.021	0.083	0.23			0.077			1		1	0.85	1	1
ADP-ribosylation factor 5	ARF5_HUMAN	P84085	21 kDa		-0.13993	8.5	7.71429	2	7			9			8	1	8	7	8				12	8	10			0.31			0.39	0.3	0.23	0.22	0.26				0.39	0.27	0.34			0.84			0.85	0.97	0.98
Endoglin	EGLN_HUMAN	P17813	71 kDa		-0.27684	4.5	3.71429	2	7					8	1	6	3	4	6	4	2	1								0.046	0.027	0.036	0.015	0.07	0.018	0.024	0.02	0.02								1	0.74	1	0.95
Eukaryotic translation initiation factor 3 subunit I	EIF3I_HUMAN	Q13347	37 kDa		0.558295	6.5	9.57143	2	7		5	8				22	16	12	7	8			1		1		0.15	0.16				0.42	0.33	0.26	0.16	0.16			0.037		0.028		1	1				1	1
Arginine--tRNA ligase, cytoplasmic	SYRC_HUMAN	P54136	75 kDa		1.50343	6.5	18.4286	2	7		5				8	50	46	10	2	1			11	9			0.077				0.056	0.3	0.36	0.13	0.017	0.017			0.088	0.059			1				1	1	1
60S ribosomal protein L6	RL6_HUMAN	Q02878	33 kDa		1.05514	5.5	11.4286	2	7			5			6	15	9	17	19				8	7	5			0.08			0.18	0.26	0.15	0.33	0.25				0.18	0.11	0.16			1			1	1	1
Neuroblast differentiation-associated protein AHNAK	AHNK_HUMAN	Q09666	629 kDa		3.82564	4	56.7143	2	7			3		5		7	11	6	363	4			2	4		0		0.0042		0.0042		0.0058	0.009	0.0048	0.092	0.0049			0.0034	0.0034	0	0.1		1		1		1	1
Protein XRP2	XRP2_HUMAN	O75695	40 kDa		0.339486	3.5	4.42857	2	7			2		5		3	1		1	8	9	5			4			0.051		0.077		0.066	0.023		0.023	0.094	0.063	0.034			0.071			1		1		1	0.96
Reticulocalbin-1	RCN1_HUMAN	Q15293	39 kDa		1.36257	3	7.71429	2	7			3		3			5	19	14	7	6			1	2			0.057		0.066		0	0.1	0.26	0.19	0.14	0.045			0.057	0.057			0.99		1		0.24	1
Prostaglandin E synthase 2	PGES2_HUMAN	Q9H7Z7	42 kDa		0.308122	3	3.71429	2	7			3		3		5	4		5	4	3	3			2			0.064		0.027		0.11	0.11	0	0.064	0.074	0.064	0.037			0.048			1		0.98		1	1
CAAX prenyl protease 1 homolog	FACE1_HUMAN	O75844	55 kDa		0	3	3	2	7			5		1		2	1	1	7	2	5				3			0.065	0	0.023		0.023	0.023	0.021	0.11	0.023	0.057				0.044			1	0.15	0.98		0.95	0.96
SEC23-interacting protein	S23IP_HUMAN	Q9Y6Y8	111 kDa		-0.392317	3	2.28571	2	7			4	2				2	1	2	2	5	3		1			0.006	0.015	0.006	0		0	0.04	0.006	0.008	0.008	0.035	0.035	0	0.015	0.006		0.95	0.96	1	0.11		0.16	1
Succinyl-CoA:3-ketoacid-coenzyme A transferase 1, mitochondrial	SCOT1_HUMAN	P55809	56 kDa		1.54314	2.5	7.28571	2	7	2	3					9	1		17	13	2		1		8	0.021	0.042					0.16	0.021		0.19	0.088	0.021		0.04	0	0.042	0.95	1					1	1
Adenosine 3'-phospho 5'-phosphosulfate transporter 1	S35B2_HUMAN	Q8TB61	48 kDa		0.263034	2.5	3	2	7		2	3				4	1	5	4	3	2				2		0.053	0.053				0.051	0.023	0.051	0.076	0.053	0.028				0.028		1	1				1	0.78
Integrin beta-5	ITB5_HUMAN	P18084	88 kDa		0.192645	2.5	2.85714	2	7	4				1		1	2	4	4	4	3				2	0.026		0		0.011		0.025	0.013	0.035	0.05	0.034	0.054		0		0.02	1		0.33		0.98		0.95	0.95
NADH dehydrogenase [ubiquinone] iron-sulfur protein 2, mitochondrial	NDUS2_HUMAN	O75306	53 kDa		0.118644	2.5	2.71429	2	7			4		1		1	3	1	5	6	2	1						0.086		0.017		0.039	0.076	0.026	0.11	0.095	0.035	0.026		0				1		0.96		0.95	1
Heterogeneous nuclear ribonucleoproteins A2/B1	ROA2_HUMAN	P22626	37 kDa		0.63743	13.5	21	2	7			2			25	42	38	5	19				12	28	3			0.045			0.27	0.35	0.34	0.11	0.1				0.093	0.22	0.093			0.98			1	1	1
Transportin-1	TNPO1_HUMAN	Q92973	102 kDa		1.67069	3.5	11.1429	2	7		2				5	27	15	15	10	1			1	9			0.013			0	0.037	0.13	0.099	0.063	0.072	0.013	0	0	0.013	0.041	0		0.95			0.53	1	1	1
COP9 signalosome complex subunit 4	CSN4_HUMAN	Q9BT78	46 kDa		2.1375	2.5	11	2	7		2				3	20	19	15	14	3			4	2			0.03				0.069	0.33	0.28	0.23	0.12	0.025	0		0.059	0.054			0.95				1	1	1
60S ribosomal protein L30	RL30_HUMAN	P62888	13 kDa		0.75743	6	10.1429	2	7			2			10	5	8	8	22				14	12	2		0	0.1			0.41	0.35	0.42	0.41	0.59				0.41	0.41	0.14		0.16	0.98			1	1	1
Integrin alpha-5	ITA5_HUMAN	P08648	115 kDa		1.974	2	7.85714	2	7	3		1				4	7	30	6	2	1				5	0.025		0.013				0.02	0.034	0.11	0.028	0.01	0.01		0		0.033	1		1				1	1
EH domain-containing protein 1	EHD1_HUMAN	Q9H4M9	61 kDa		1.3356	3	7.57143	2	7			2			4	20	1	9	12	2				1	8			0.0094			0.034	0.19	0.0094	0.15	0.064	0.0094			0	0.032	0.079			0.94			1	1	0.58
NADH dehydrogenase [ubiquinone] 1 beta subcomplex subunit 10	NDUBA_HUMAN	O96000	21 kDa		1.61891	2	6.14286	2	7			2			2	6	4		4	12	6	9			2			0.12			0.081	0.28	0.15	0	0.2	0.27	0.19	0.27		0	0.058			1			0.95	1	1
Twinfilin-1	TWF1_HUMAN	Q12792	40 kDa		1.32193	2	5	2	7			2			2	8	5	10	6				1	3	2			0.051			0.054	0.17	0.15	0.15	0.15	0			0.063	0.1	0.051			0.98			0.89	1	1
Insulin-degrading enzyme	IDE_HUMAN	P14735	118 kDa		1.69515	1.5	4.85714	2	7			2			1	13	8	1	5	2	1			4			0	0.011		0	0.014	0.084	0.06	0.0079	0.018	0.011	0.011			0.014			0.18	0.97		0.1	1	1	1
Proteolipid protein 2	PLP2_HUMAN	Q04941	17 kDa		1.14684	2	4.42857	2	7	2		2				8	3	6	8	1			2		3	0.099		0.099			0	0.18	0.086	0.18	0.18	0.086			0.099	0	0.18	0.98		0.98			0.46	1	0.95
Cytochrome c oxidase subunit 4 isoform 1, mitochondrial	COX41_HUMAN	P13073	20 kDa		1	2	4	2	7			1		3		3	1	2	15	5				1	1			0.065		0.2		0.15	0.065	0.11	0.33	0.2				0.065	0.065			0.98		1		1	0.98
Vesicle-associated membrane protein 3	VAMP3_HUMAN	Q15836	11 kDa		0.947533	2	3.85714	2	7			2			2	7	4	5	5	2			2	2			0	0.24	0		0.24	0.36	0.36	0.36	0.24	0.17			0.24	0.24			0.62	0.98	0.08		0.98	1	1
Heterogeneous nuclear ribonucleoprotein H3	HNRH3_HUMAN	P31942	37 kDa		0.192645	3	3.42857	2	7			2			4	6	3	1	7	1			4		2			0.049	0		0.049	0.13	0.061	0.029	0.14	0.029			0.049		0.078			0.98	0.19		0.98	1	1
Signal recognition particle 14 kDa protein	SRP14_HUMAN	P37108	15 kDa		0.584963	2	3	2	7			2			2	6	2	2	5				3	1	2			0.1			0.1	0.29	0.1	0.1	0.2				0.2	0.1	0.1			0.98			0.98	1	1
NADH dehydrogenase [ubiquinone] 1 beta subcomplex subunit 9	NDUB9_HUMAN	Q9Y6M9	22 kDa		0.280108	2	2.42857	2	7	2		2				2	3	1	3	2	3	3				0.078		0.078				0.13	0.13	0.078	0.13	0.16	0.16	0.16	0			0.95		0.97				1	1
Ubiquitin-conjugating enzyme E2 D3	UB2D3_HUMAN	P61077	17 kDa		1.06711	1.5	3.14286	2	7	1		2				7	5		3	1			1	1	4	0.041	0	0.12		0		0.26	0.11		0.16	0.041			0.075	0.075	0.16	0.98	0.1	1		0.42		1	1
Thymidine phosphorylase	TYPH_HUMAN	P19971	50 kDa		1.59258	4.5	13.5714	2	7					1	8	18	36	2	13				9	16	1				0	0.021	0.06	0.12	0.29	0.027	0.19				0.1	0.11	0.025				0.31	0.92	1	1	1
ATP-dependent RNA helicase A	DHX9_HUMAN	Q08211	141 kDa		3.11548	1.5	13	2	7			1			2	30	13	28	12	2				1	5	0		0.0094			0.014	0.059	0.037	0.11	0.031	0.013				0.014	0.013	0.23		0.96			0.98	1	1
60S ribosomal protein L7a	RL7A_HUMAN	P62424	30 kDa		1.86102	3.5	12.7143	2	7	1					6	24	8	5	25				12	13	2	0.056					0.19	0.45	0.33	0.2	0.31	0			0.23	0.23	0.049	0.95					1	1	1
Proliferation-associated protein 2G4	PA2G4_HUMAN	Q9UQ80	44 kDa		2.21057	2.5	11.5714	2	7	1					4	22	28	5	19				4	1	2	0.023					0.043	0.31	0.43	0.14	0.35				0.069	0.043	0.043	0.95					0.98	1	1
Importin-7	IPO7_HUMAN	O95373	120 kDa		1.34465	4.5	11.4286	2	7			1			8	15	26	22	12	1			2		2			0.012			0.076	0.12	0.14	0.099	0.063	0.012			0.015	0	0.021			0.96			1	1	1
Exportin-1	XPO1_HUMAN	O14980	123 kDa		2.60768	1.5	9.14286	2	7				1		2	17	23	12		2			2	6	2				0.021		0.015	0.13	0.11	0.065		0.025			0.015	0.026	0.013				0.99		1	1	1
Heterogeneous nuclear ribonucleoprotein U	HNRPU_HUMAN	Q00839	91 kDa		1.67807	2.5	8	2	7				1		4	11	15	4	8	2			8	8					0.024		0.027	0.055	0.048	0.029	0.032	0.0097			0.027	0.027					1		0.98	1	1
Transmembrane protein 165	TM165_HUMAN	Q9HC07	35 kDa		1.58496	1	3	2	7	1		1				5	1	5	4	3		1			2	0.086		0.022				0.11	0.056	0.15	0.034	0.077		0.077			0.034	0.72		0.98				1	0.9
Tubulin alpha-1A chain	TBA1A_HUMAN	Q71U36	50 kDa		0.250196	129	153.429	1	7						129	263	193	142	116				141	200	19						0.31	0.61	0.67	0.48	0.46				0.42	0.41	0.29						1	1	1
6-phosphofructokinase, liver type	K6PL_HUMAN	P17858	85 kDa		1.06963	13	27.2857	1	7			13				24	8	21	8	42		30			58			0.072				0.094	0.059	0.13	0.036	0.13		0.16	0	0	0.18			1				1	1
Talin-2	TLN2_HUMAN	Q9Y4G6	272 kDa		3.14684	3	26.5714	1	7			3				60	49	38	21	3		4			11			0.0051				0.044	0.042	0.042	0.032	0.0083		0.0047			0.021			0.96				1	1
Vigilin	VIGLN_HUMAN	Q00341	141 kDa		3.56768	2	23.7143	1	7						2	35	27	78	16	1			2	7							0.012	0.072	0.031	0.27	0.03	0.0071			0.013	0.039							1	1	1
60S ribosomal protein L5	RL5_HUMAN	P46777	34 kDa		1.4021	8	21.1429	1	7						8	56	32	5	26	1			13	15							0.15	0.54	0.43	0.18	0.38	0.034			0.2	0.21							1	1	1
Cofilin-2	COF2_HUMAN	Q9Y281	19 kDa		0.152003	18	20	1	7						18	50	22	3	14	2			26	23							0.3	0.83	0.58	0.14	0.46	0.11			0.39	0.51							1	1	1
ADP/ATP translocase 1	ADT1_HUMAN	P12235	33 kDa		2.08746	4	17	1	7					4		36	11	12	31	10	8				11					0.12		0.27	0.21	0.24	0.31	0.26	0.12		0		0.22					0.94		1	0.91
26S proteasome non-ATPase regulatory subunit 11	PSD11_HUMAN	O00231	47 kDa		2.47805	3	16.7143	1	7						3	33	36	23	17	1			3	4							0.052	0.45	0.47	0.34	0.31	0.028			0.062	0.083							1	1	1
Chondroitin sulfate proteoglycan 4	CSPG4_HUMAN	Q6UVK1	251 kDa		3.02554	2	16.2857	1	7						2	5	5	83	15	3	1				2						0.0047	0.0047	0.006	0.18	0.021	0.0047	0.0039				0.006						0.99	1	1
High mobility group protein B1	HMGB1_HUMAN	P09429	25 kDa		2.2076	3	13.8571	1	7						3	32	27	2	23	1			2	10							0.14	0.52	0.43	0.056	0.4	0.07			0.07	0.19							1	1	1
Poly(rC)-binding protein 2	PCBP2_HUMAN	Q15366	39 kDa		3.79256	1	13.8571	1	7			1				28	10	26	27	3			2	1				0.036			0	0.24	0.2	0.21	0.18	0.066			0.036	0.052				0.98			0.48	1	1
Eukaryotic translation initiation factor 3 subunit A	EIF3A_HUMAN	Q14152	167 kDa		1.34645	5	12.7143	1	7						5	16	28	29	10				3	2	1						0.022	0.1	0.16	0.1	0.056	0			0.011	0.021	0.0065						1	1	1
Flotillin-1	FLOT1_HUMAN	O75955	47 kDa		2.5325	2	11.5714	1	7			2				14	9		22	10	18	4			4			0.019				0.2	0.14	0	0.33	0.082	0.29	0.056			0.066			0.95				1	1
Ras-related protein Rab-10	RAB10_HUMAN	P61026	23 kDa		1.47805	4	11.1429	1	7						4	19	16	13	17				5	7	1						0.06	0.25	0.19	0.23	0.2				0.11	0.18	0.06						1	1	1
cAMP-dependent protein kinase type I-alpha regulatory subunit	KAP0_HUMAN	P10644	43 kDa		1.36257	3	7.71429	1	7						3	3	2	11	8				18	11	1						0.079	0.076	0.045	0.16	0.1				0.19	0.12	0.021						1	1	0.96
60S ribosomal protein L11	RL11_HUMAN	P62913	20 kDa		2.86507	1	7.28571	1	7			1				11	8	6	21	2			1	2				0.079		0	0	0.26	0.19	0.21	0.34	0.079			0.079	0.079				0.98		0.07	0.65	1	1
ELAV-like protein 1	ELAV1_HUMAN	Q15717	36 kDa		2.74723	1	6.71429	1	7		1					17	10	2	13	2			1	2			0.04	0				0.24	0.14	0.04	0.098	0.074			0.04	0.055			0.96	0.71				1	1
40S ribosomal protein S16	RS16_HUMAN	P62249	16 kDa		2.71621	1	6.57143	1	7						1	9	2	10	18				3	3	1						0.068	0.47	0.075	0.25	0.45				0.23	0.14	0.055						1	1	0.98
60S ribosomal protein L18a	RL18A_HUMAN	Q02543	21 kDa		2.6845	1	6.42857	1	7			1				13	4	11	12	3				1	1			0.057				0.48	0.13	0.2	0.3	0.13				0.062	0.051			0.98				1	1
Probable Xaa-Pro aminopeptidase 3	XPP3_HUMAN	Q9NQH7	57 kDa		1.03395	3	6.14286	1	7		3						10	9	9	5	4	2			4	0	0.014	0		0		0.014	0.014	0.014	0.014	0.014	0.022	0.022			0.034	0.28	0.98	0.42		0.74		0.97	0.96
26S protease regulatory subunit 7	PRS7_HUMAN	P35998	49 kDa		1.61891	2	6.14286	1	7						2	6	2	12	11				8	2	2						0.028	0.085	0.09	0.19	0.18	0			0.09	0.032	0.062						1	1	1
Dihydropteridine reductase	DHPR_HUMAN	P09417	26 kDa		1.61891	2	6.14286	1	7	2						18	9	2	9	2	1			2		0.041					0	0.39	0.17	0.041	0.35	0.041	0.045			0.07		0.95					0.57	1	1
Septin-8	SEPT8_HUMAN	Q92599	56 kDa		2.44057	1	5.42857	1	7					1		7	8		6	4			1	3	9					0.027		0.075	0.13		0.07	0.052			0.033	0.052	0.075					0.83		0.95	1
Eukaryotic translation initiation factor 3 subunit K	EIF3K_HUMAN	Q9UBQ5	25 kDa		-0.222392	6	5.14286	1	7						6	10	8	3	2	1			4	8							0.13	0.23	0.17	0.069	0.032	0.05	0		0.069	0.13							1	1	1
Adapter molecule crk	CRK_HUMAN	P46108	34 kDa		-0.0418202	5	4.85714	1	7						5	2	4		8	2			7	6	5	0		0		0	0.2	0.03	0.069	0	0.16	0.036			0.2	0.21	0.14	0.25		0.52		0.21	1	0.97	1
Casein kinase II subunit beta	CSK2B_HUMAN	P67870	25 kDa		0.695145	3	4.85714	1	7			3				3	2		3	9	5	4			8			0.093				0.042	0.042		0.093	0.17	0.051	0.051			0.093			1				0.97	0.96
Succinate-semialdehyde dehydrogenase, mitochondrial	SSDH_HUMAN	P51649	57 kDa		0.192645	4	4.57143	1	7			4				3	2		3	8	3	4			9			0.047		0		0.041	0.019		0.039	0.077	0.041	0.045			0.086			1		0.62		1	0.95
SUMO-conjugating enzyme UBC9	UBC9_HUMAN	P63279	18 kDa		1.19265	2	4.57143	1	7						2	12	6		5	1			3	2	3						0.082	0.28	0.2		0.28	0.044			0.15	0.082	0.15						0.98	1	1
Signal transducer and activator of transcription 6	STAT6_HUMAN	P42226	94 kDa		-0.175087	5	4.42857	1	7						5	12	9	1	1	1			4	3							0.04	0.097	0.064	0.0083	0.014	0.02			0.034	0.019							1	1	1
Dynein light chain 1, cytoplasmic	DYL1_HUMAN	P63167	10 kDa		0.561879	3	4.42857	1	7						3	9	1		4	1			2	7	7			0			0.26	0.28	0.15		0.46	0.09			0.12	0.26	0.28			0.25			1	1	0.98
Mitochondrial-processing peptidase subunit alpha	MPPA_HUMAN	Q10713	58 kDa		2.09954	1	4.28571	1	7			1				7	7	1	2	6	6				1			0.017				0.07	0.093	0.025	0.034	0.072	0.057				0.021			0.49				1	1
Eukaryotic translation initiation factor 3 subunit G	EIF3G_HUMAN	O75821	36 kDa		0.465664	3	4.14286	1	7						3	8	4	3	3				4	4	3						0.05	0.097	0.1	0.11	0.056				0.05	0.05	0.056						0.98	1	1
Pyridoxine-5'-phosphate oxidase	PNPO_HUMAN	Q9NVS9	30 kDa		0.36257	3	3.85714	1	7			3				4			1		5	7	2	2	6			0.092			0	0.2			0.057		0.12	0.12	0.14	0.14	0.25			1			0.63	1
Translocation protein SEC63 homolog	SEC63_HUMAN	Q9UGP8	88 kDa		0.947533	2	3.85714	1	7			2				5	4	1	2	4	10				1			0.034				0.033	0.022	0.012	0.034	0.024	0.05		0		0.012			1				1	1
Glutathione peroxidase 1	GPX1_HUMAN	P07203	22 kDa		-0.106915	4	3.71429	1	7						4				2	4	5	8	3	2	2						0.059				0.13	0.19	0.15	0.2	0.059	0.059	0.14						0.98
Glia maturation factor beta	GMFB_HUMAN	P60983	17 kDa		-0.485427	5	3.57143	1	7			5				3	3	3	7	1			2		6			0.25				0.23	0.31	0.18	0.37	0.063			0.16		0.3			1				1	1
Golgi resident protein GCP60	GCP60_HUMAN	Q9H3P7	61 kDa		0.716207	2	3.28571	1	7					2		4	5	3	2	2			2		5					0.025		0.066	0.093	0.025	0.017	0.025			0.045		0.053					0.98		1	1
Platelet-activating factor acetylhydrolase IB subunit gamma	PA1B3_HUMAN	Q15102	26 kDa		0.652077	2	3.14286	1	7			2				3	3	2		6	3	3			2			0.039				0.074	0.074	0.039		0.18	0.074	0.039			0.039			1				1	1
Ubiquitin carboxyl-terminal hydrolase isozyme L3	UCHL3_HUMAN	P15374	26 kDa		1.65208	1	3.14286	1	7		1					6	1	2		5			1	2	5		0.039					0.27	0.07	0.039		0.1			0.087	0.048	0.11		0.95					1	0.96
Isocitrate dehydrogenase [NAD] subunit beta, mitochondrial	IDH3B_HUMAN	O43837	42 kDa		1.65208	1	3.14286	1	7					1		2		1	3	6	5	2			3					0.042		0.057		0.042	0.091	0.083	0.06	0.021			0.07					0.98		1
Methylosome protein 50	MEP50_HUMAN	Q9BQA1	37 kDa		1.65208	1	3.14286	1	7				1			2	2			2	2	11	2		1				0.02			0.05	0.05			0.044	0.02	0.22	0.041		0.05				0.61			1	1
Putative tropomyosin alpha-3 chain-like protein	TPM3L_HUMAN	A6NL28	26 kDa		0.652077	2	3.14286	1	7						2	1	1	2	13	1			2	2							0.076	0.076	0.076	0.063	0.18	0.076			0.076	0.076							0.99	0.65	0.96
AP-3 complex subunit mu-1	AP3M1_HUMAN	Q9Y2T2	47 kDa		1.58496	1	3	1	7			1				6	5	1	2		2			3	2			0.033				0.16	0.12	0.033	0.033		0.019		0	0.041	0.041			0.96				1	1
Small ubiquitin-related modifier 2	SUMO2_HUMAN	P61956	11 kDa		0.440573	2	2.71429	1	7			2				4		2	4	2			2	2	3			0.13			0	0.29	0	0.13	0.23	0.13			0.13	0.13	0.23			0.98			0.73	1	0.27
Tyrosine-protein phosphatase non-receptor type 11	PTN11_HUMAN	Q06124	68 kDa		1.28011	1	2.42857	1	7					1		5	5	1	3	1			1		1		0			0.02		0.057	0.045	0.034	0.025	0.018			0.03		0.02		0.17			0.98		1	1
Neighbor of COX4	CX4NB_HUMAN	O43402	24 kDa		0.280108	2	2.42857	1	7			2				1	3	1	4	5		1			2			0.043				0.048	0.1	0.043	0.043	0.1		0.043			0.1			0.98				0.97	1
Protein lin-7 homolog C	LIN7C_HUMAN	Q9NUP9	22 kDa		0.192645	2	2.28571	1	7						2	3	1		6	1	2			1	2						0.081	0.19	0.056		0.14	0.051	0.056			0.081	0.071						1	1	1
COP9 signalosome complex subunit 6	CSN6_HUMAN	Q7L5N1	36 kDa		1.19265	1	2.28571	1	7						1	4	2	1	4			1		3	1						0.049	0.16	0.061	0.049	0.13			0.049	0	0.095	0.049						1	1	1
Isoleucine--tRNA ligase, cytoplasmic	SYIC_HUMAN	P41252	145 kDa		#DIV/0!	#DIV/0!	30.5714	0	7							49	77	62	12	3			8	3							0	0.14	0.21	0.19	0.038	0.0079			0.022	0.022							0.99	1	1
Unconventional myosin-Ib	MYO1B_HUMAN	O43795	132 kDa		#DIV/0!	#DIV/0!	11	0	7							17	11	39	2	4			3	1								0.073	0.05	0.21	0.0097	0.021	0		0.024	0.0097								1	1
Alpha-centractin	ACTZ_HUMAN	P61163	43 kDa		#DIV/0!	#DIV/0!	10.2857	0	7							8	9	26	18	3			5		3	0	0	0.016	0.016	0.016		0.14	0.2	0.42	0.27	0.019			0.15		0.016	0.58	0.43	0.6	0.55	0.86		1	1
Saccharopine dehydrogenase-like oxidoreductase	SCPDL_HUMAN	Q8NBX0	47 kDa		#DIV/0!	#DIV/0!	10	0	7							16	16	4	7	4	22			1							0	0.33	0.32	0.13	0.13	0.061	0.1			0.033							0.47	1	1
Eukaryotic translation initiation factor 3 subunit M	EIF3M_HUMAN	Q7L2H7	43 kDa		#DIV/0!	#DIV/0!	9	0	7							26	19	7	8				1	1	1						0	0.37	0.25	0.14	0.2				0.053	0.053	0.035						0.08	1	1
Apoptosis regulator BAX	BAX_HUMAN	Q07812	21 kDa		#DIV/0!	#DIV/0!	7.71429	0	7							19	14	4	14	1			1		1							0.49	0.44	0.14	0.42	0.057			0.068		0.052							1	1
Aspartyl/asparaginyl beta-hydroxylase	ASPH_HUMAN	Q12797	86 kDa		#DIV/0!	#DIV/0!	7.42857	0	7							6	6	26	8	3	2				1							0.047	0.024	0.16	0.037	0.028	0.016			0	0.012							1	1
Mitochondrial carnitine/acylcarnitine carrier protein	MCAT_HUMAN	O43772	33 kDa		#DIV/0!	#DIV/0!	5.85714	0	7							6	2		3	13	14	2			1		0	0	0			0.17	0.056		0.063	0.17	0.12	0.027			0.027		0.3	0.46	0.13			1	1
Aldehyde dehydrogenase family 3 member B1	AL3B1_HUMAN	P43353	52 kDa		#DIV/0!	#DIV/0!	5.14286	0	7							9	3	1	4	7	8				4							0.15	0.051	0.026	0.075	0.049	0.056				0.049							1	0.95
Putative adenosylhomocysteinase 2	SAHH2_HUMAN	O43865	59 kDa		#DIV/0!	#DIV/0!	4.14286	0	7							9	6	1	5			2	3	3		0.017					0	0.062	0.042	0.019	0.064			0.023	0.042	0.042		0.19					0.37	1	1
Unconventional myosin-VI	MYO6_HUMAN	Q9UM54	150 kDa		#DIV/0!	#DIV/0!	4	0	7							7	11	3	2				2	2	1					0		0.043	0.039	0.02	0.012	0	0		0.01	0.01	0.0077					0.49		1	1
Protein transport protein Sec24A	SC24A_HUMAN	O95486	120 kDa		#DIV/0!	#DIV/0!	4	0	7							10	9	1			2	4		1	1					0		0.033	0.073	0.013			0.0073	0.027		0.012	0.01					0.34		1	1
cAMP-dependent protein kinase type II-alpha regulatory subunit	KAP2_HUMAN	P13861	46 kDa		#DIV/0!	#DIV/0!	3.85714	0	7							9	2	3	10	1			1	1				0				0.092	0.02	0.057	0.092	0.022			0.05	0.05				0.57				1	0.98
Ubiquitin-conjugating enzyme E2 K	UBE2K_HUMAN	P61086	22 kDa		#DIV/0!	#DIV/0!	3.71429	0	7							6	4	1	8	2			3		2			0				0.25	0.14	0.055	0.22	0.055			0.15		0.05			0.76				1	1
Copine-1	CPNE1_HUMAN	Q99829	59 kDa		#DIV/0!	#DIV/0!	3.71429	0	7							7	7	2	5	1				2	2							0.056	0.056	0.047	0.047	0.017				0.03	0.043							1	1
Transmembrane emp24 domain-containing protein 3	TMED3_HUMAN	Q9Y3Q3	25 kDa		#DIV/0!	#DIV/0!	3.57143	0	7							6	5			3	7	1		1	2							0.088	0.078			0.1	0.14	0.046		0.046	0.046							1	1
Phenylalanine--tRNA ligase alpha subunit	SYFA_HUMAN	Q9Y285	58 kDa		#DIV/0!	#DIV/0!	3.28571	0	7							10	3	2	3	1			2	2								0.093	0.041	0.022	0.035	0.014			0.028	0.028								1	1
Nucleoredoxin	NXN_HUMAN	Q6DKJ4	48 kDa		#DIV/0!	#DIV/0!	3.14286	0	7							3	5	3	7				2	1	1					0		0.092	0.11	0.062	0.17				0.094	0.055	0.021					0.77		1	1
ATPase family AAA domain-containing protein 3A	ATD3A_HUMAN	Q9NVI7	71 kDa		#DIV/0!	#DIV/0!	3	0	7							4			5	1	6		2	1	2	0			0			0.05	0		0.05	0.013	0.017		0.033	0.033	0.014	0.41			0.58			1	0.99
Phospholipid hydroperoxide glutathione peroxidase, mitochondrial	GPX4_HUMAN	P36969	22 kDa		#DIV/0!	#DIV/0!	2.85714	0	7							6	1		4	2			2	2	3							0.32	0.091		0.21	0.061			0.071	0.071	0.17							1	0.98
Choline transporter-like protein 1	CTL1_HUMAN	Q8WWI5	73 kDa		#DIV/0!	#DIV/0!	2.57143	0	7							4	2	1	2	4	2	3										0.058	0.023	0.023	0.023	0.023	0.017	0.017										1	1
Spermine synthase	SPSY_HUMAN	P52788	41 kDa		#DIV/0!	#DIV/0!	2.14286	0	7							4	1	1	1	1		3			4							0.15	0.03	0.025	0.022	0.022		0.057			0.066							1	0.95
Phospholipid scramblase 3	PLS3_HUMAN	Q9NRY6	32 kDa		#DIV/0!	#DIV/0!	1.57143	0	7							3			1	1	3	1	1		1	0						0.071			0.027	0.037	0.064	0.037	0.037		0.037	0.06						1
Golgi reassembly-stacking protein 2	GORS2_HUMAN	Q9H8Y8	47 kDa	0.0230727	1.43741	3.2	8.66667	5	6	5	2	5	2	2		14	14			6	5	6			7	0.058	0.027	0.055	0.027	0.027		0.093	0.093			0.088	0.042	0.073	0		0.088	1	0.98	1	0.98	1		1	1
Dermcidin	DCD_HUMAN	P81605	11 kDa	0.081303	1.42502	3.6	9.66667	5	6	1	1	5	5	6				3	5	12	17	4			17	0.1	0.1	0.1	0.1	0.23				0.1	0.13	0.23	0.25	0.13			0.23	0.98	0.96	0.99	0.99	1
Cartilage oligomeric matrix protein	COMP_HUMAN	P49747	83 kDa	0.110934	-1.66428	48.6	15.3333	5	6	5	62	88	6	82		1		2		14	56	6			13	0.029	0.21	0.19	0.032	0.14		0.017		0.03		0.057	0.1	0.061			0.061	1	1	1	1	1		0.97
Prolyl 3-hydroxylase 2	P3H2_HUMAN	Q8IVL5	81 kDa	0.344606	-0.808469	10.8	6.16667	5	6	7	8	23	4	12		1			2	22	4	5			3	0.072	0.041	0.12	0.03	0.065		0.013			0.018	0.11	0.018	0.051			0.028	1	1	1	1	1		0.95
Phosphoenolpyruvate carboxykinase [GTP], mitochondrial	PCKGM_HUMAN	Q16822	71 kDa	0.530582	0.582243	11.8	17.6667	5	6	19	11	18	2	9		3	1		13	28	10				51	0.13	0.11	0.18	0.016	0.1		0.034	0.016		0.16	0.24	0.058		0		0.2	1	1	1	1	1		1	1
Amine oxidase [flavin-containing] B	AOFB_HUMAN	P27338	59 kDa	0.675562	-0.330149	30.8	24.5	5	6	46	17	35	17	39		7	3			39	79	2			17	0.41	0.24	0.3	0.15	0.28		0.067	0.058			0.34	0.34	0.029			0.19	1	1	1	1	1		1	1
Fibroblast growth factor 2	FGF2_HUMAN	P09038	31 kDa	0.678027	0.33963	5.4	6.83333	5	6	15	2	4	4	2		4	4		8	7			1		17	0.23	0.038	0.062	0.062	0.028		0.062	0.1	0	0.16	0.13			0.035		0.19	1	1	1	1	0.98		1	1
Translocation protein SEC62	SEC62_HUMAN	Q99442	46 kDa	0.729907	-0.147557	4.8	4.33333	5	6	6	3	8	4	3		7	3	4	1	5					6	0.09	0.053	0.1	0.045	0.075		0.12	0.053	0.098	0.02	0.095					0.073	1	1	1	1	1		1	1
F-box only protein 2	FBX2_HUMAN	Q9UK22	33 kDa	0.800634	0.162271	21	23.5	5	6	15	22	41	8	19		2	3			24	45	41			26	0.14	0.16	0.24	0.12	0.2		0.051	0.098			0.17	0.2	0.26			0.2	1	1	1	1	1		0.95	1
NSFL1 cofactor p47	NSF1C_HUMAN	Q9UNZ2	41 kDa	0.802536	-0.137504	2.2	2	5	6	4	2	1	3	1		3	1	1	1	2					4	0.084	0.032	0.032	0.059	0.032		0.059	0.032	0.032	0.041	0.032					0.059	1	0.98	0.98	1	0.98		1	0.98
Ribosome-binding protein 1	RRBP1_HUMAN	Q9P2E9	152 kDa	0.0693412	4.14975	4	71	4	6	1	7			1	7	26	47	147	155				27	24		0.016	0.035			0.013	0.03	0.047	0.082	0.27	0.2				0.065	0.061	0	0.66	1			0.98	1	1	1
60S acidic ribosomal protein P1	RLA1_HUMAN	P05386	12 kDa	0.0820625	1.152	1.5	3.33333	4	6	1		2		2	1	4		1	6				4	2	3	0.14		0.14		0.14	0.14	0.53		0.14	0.57				0.52	0.14	0.52	0.98		0.98		0.98	1	1
Amine oxidase [flavin-containing] A	AOFA_HUMAN	P21397	60 kDa	0.129946	1.79355	2.5	8.66667	4	6	2		2	1	5		6	1			19	14			2	10	0.023		0.023	0.023	0.038		0.034	0.011	0		0.17	0.078			0.027	0.089	0.33		0.2	0.22	0.87		0.94	0.95
Collagen alpha-1(V) chain	CO5A1_HUMAN	P20908	184 kDa	0.13381	0.865699	3.75	6.83333	4	6	3	4	2		6				10	1	5	9	9			7	0.0049	0.016	0.011	0	0.017				0.013	0.0071	0.015	0.012	0.021			0.016	0.95	1	1	0.06	1
Secreted phosphoprotein 24	SPP24_HUMAN	Q13103	24 kDa	0.135915	2.28011	1.75	8.5	4	6	2	2	1		2				1	2	9	23	10			6	0.057	0.057	0.057		0.057			0	0.057	0.057	0.057	0.057	0.057			0.1	0.98	0.98	0.95		0.98			0.1
Squamous cell carcinoma antigen recognized by T-cells 3	SART3_HUMAN	Q15020	110 kDa	0.151901	1.19265	1.75	4	4	6		2	2	2	1		8	7	2			2	2			3	0	0.0073	0.0073	0.032	0.012	0	0.05	0.049	0.0093		0	0.015	0.0073	0		0.019	0.23	0.79	0.9	0.96	0.76	0.05	1	1
Ubiquitin carboxyl-terminal hydrolase 14	UBP14_HUMAN	P54578	56 kDa	0.175595	1.04731	2.5	5.16667	4	6	2		3	2	3		10	4	2	9	2					4	0.026		0.053	0.026	0.053		0.069	0.028	0.026	0.083	0.026			0	0	0.053	0.98		1	0.98	1		1	1
Metalloproteinase inhibitor 1	TIMP1_HUMAN	P01033	23 kDa	0.241504	0.567041	2.25	3.33333	4	6		2	3	2	2			2	2	2	4	6				4		0.058	0.058	0.058	0.058		0	0.058	0.058	0.058	0.058	0.22				0.058		0.95	1	0.95	1		0.11	0.96
Branched-chain-amino-acid aminotransferase, mitochondrial	BCAT2_HUMAN	O15382	44 kDa	0.241504	0.929611	1.75	3.33333	4	6	2	1	3		1		3	1			3	7	5			1	0.066	0.026	0.071		0.031		0.071	0.046			0.099	0.14	0.071			0.041	1	0.58	1		0.96		1	0.95
Emerin	EMD_HUMAN	P50402	29 kDa	0.25547	0.929611	1.75	3.33333	4	6	2		2	1	2		3	4	1	8	2					2	0.039	0	0.039	0.039	0.039		0.067	0.067	0.079	0.087	0.039					0.039	0.98	0.25	0.98	0.73	0.98		1	1
Leucyl-cystinyl aminopeptidase	LCAP_HUMAN	Q9UIQ6	117 kDa	0.308446	-0.754888	6.75	4	4	6	7	4	2		14		3	8	3	7	2	1					0.043	0.013	0.019		0.055		0.013	0.045	0.03	0.04	0.0078	0.013					1	1	1		1		1	1
Thioredoxin reductase 2, mitochondrial	TRXR2_HUMAN	Q9NNW7	57 kDa	0.316062	0.508147	3.75	5.33333	4	6	6	1	4		4		5	7		4	9	2				5	0.069	0.021	0.05		0.05		0.063	0.11	0.029	0.05	0.12	0.029		0		0.069	1	0.95	1		1		1	1
Neurolysin, mitochondrial	NEUL_HUMAN	Q9BYT8	81 kDa	0.330357	0.690672	4.75	7.66667	4	6	5	1	5		8		7	3		6	11	3				16	0.07	0.014	0.058		0.054		0.053	0.028		0.067	0.11	0.026			0	0.11	1	0.95	1		1		1	1
Transcriptional activator protein Pur-alpha	PURA_HUMAN	Q00577	35 kDa	0.334799	1.19931	4.5	10.3333	4	6	2	2	7		7		29	18	5	3			1			6	0.028	0.028	0.14		0.18		0.41	0.35	0.16	0.081	0		0.028			0.14	0.98	0.96	1		1		1	1
Thioredoxin domain-containing protein 17	TXD17_HUMAN	Q9BRA2	14 kDa	0.363048	0.415037	2.5	3.33333	4	6	2		3		3	2	3	1		3				3	4	6	0.15		0.19	0	0.19	0.11	0.2	0.073	0	0.19				0.23	0.11	0.3	1		1	0.33	1	0.98	1	0.95
UV excision repair protein RAD23 homolog B	RD23B_HUMAN	P54727	43 kDa	0.395939	0.813587	2.75	4.83333	4	6			3	1	5	2	2		3	13	4				1	6			0.073	0.027	0.068	0.046	0.042		0.024	0.17	0.071	0		0	0.027	0.11			1	1	1	0.99	1
V-type proton ATPase subunit S1	VAS1_HUMAN	Q15904	52 kDa	0.446813	-0.337035	4	3.16667	4	6	4		4	2	6		3	3	2	1	5					5	0.036		0.032	0.032	0.032		0.017	0.017	0.017	0.017	0.032					0.051	1		1	1	1		1	1
Prenylcysteine oxidase-like	PCYXL_HUMAN	Q8NBM8	55 kDa	0.463836	-0.378512	3.25	2.5	4	6	5	2	4		2		1	3		1	2	5				3	0.071	0.022	0.055		0.022		0.022	0.071		0.022	0.034	0.055				0.038	1	0.95	1		0.99		0.95	1
Succinate dehydrogenase [ubiquinone] iron-sulfur subunit, mitochondrial	DHSB_HUMAN	P21912	32 kDa	0.4697	0.456858	4.25	5.83333	4	6	1		8	1	7		5	2		4	10	8	6				0.039		0.15	0.029	0.18		0.11	0.032		0.1	0.2	0.13	0.12	0			0.99		1	1	1		1	0.96
Lambda-crystallin homolog	CRYL1_HUMAN	Q9Y2S2	35 kDa	0.557793	0.459432	4	5.5	4	6		2	3	3	8		3	2			4	2	11			11		0.031	0.056	0.063	0.13		0.056	0.16	0	0	0.056	0.028	0.14		0	0.14		0.95	1	1	1		1	0.96
Protein RER1	RER1_HUMAN	O15258	23 kDa	0.559063	-0.343954	2.75	2.16667	4	6	2		3	1	5		1	3	1	3	1					4	0.097		0.15	0.097	0.15		0.097	0.097	0.097	0.097	0.097					0.15	0.98		1	0.6	1		0.95	0.95
Deoxycytidylate deaminase	DCTD_HUMAN	P32321	20 kDa	0.746888	0.263034	2.5	3	4	6	5		3		1	1	2	3		2	2				1	8	0.15	0	0.11		0.062	0.084	0.062	0.25		0.062	0.15				0.084	0.25	1	0.11	1		0.98	0.95	1	1
N(4)-(beta-N-acetylglucosaminyl)-L-asparaginase	ASPG_HUMAN	P20933	37 kDa	0.799739	-0.179706	9.25	8.16667	4	6	21	4	7		5		14	13		4	6		1			11	0.16	0.066	0.16	0	0.066		0.17	0.078		0.066	0.066	0	0.023			0.11	1	1	1	0.38	1		1	1
Signal recognition particle 9 kDa protein	SRP09_HUMAN	P49458	10 kDa	0.881017	-0.0995357	2.5	2.33333	4	6	2		2	2	4		1		1	3	2				1	6	0.13		0.13	0.13	0.26		0.1		0.13	0.23	0.22				0.13	0.44	0.98		1	0.98	1		1
Actin, cytoplasmic 1	ACTB_HUMAN	P60709	42 kDa	0.050668	2.52326	70.3333	404.333	3	6	82	61	68				566	667	416	539	169					69	0.63	0.58	0.58				0.87	0.81	0.75	0.64	0.51					0.59	0.95	0.95	0.95				1	1
Aspartate--tRNA ligase, cytoplasmic	SYDC_HUMAN	P14868	57 kDa	0.0833823	2.926	1.66667	12.6667	3	6			2	1		2	12	10	23	24				2	5				0.036	0.034		0.03	0.15	0.092	0.2	0.088				0.036	0.072				1	0.99		1	1	1
Ceruloplasmin	CERU_HUMAN	P00450	122 kDa	0.0843818	2.65025	3	18.8333	3	6	2		2		5		2		9		17	24	40			21	0.016		0.021		0.016		0.026		0.067		0.042	0.064	0.084			0.055	0.95		1		1		1
Kinesin-1 heavy chain	KINH_HUMAN	P33176	110 kDa	0.123934	3.48543	1.66667	18.6667	3	6		2			1	2	16	12	48	25	9				2			0.012	0.0073	0.0073	0.0073	0.018	0.065	0.062	0.22	0.064	0.074			0	0.011			0.95	0.75	0.96	0.86	0.94	1	1
Methionine synthase	METH_HUMAN	Q99707	141 kDa	0.124977	1.24793	1.33333	3.16667	3	6			2		1	1		3	6	1	3		2			4			0.019		0.0095	0.012		0.026	0.037	0.011	0.0095		0.0095			0.021			1		0.98	0.97		1
COP9 signalosome complex subunit 1	CSN1_HUMAN	Q13098	56 kDa	0.128697	2.58496	1	6	3	6	1		1			1	15	8		3	4				2	4	0.01	0	0.02	0.01	0.01	0.033	0.17	0.11	0.01	0.065	0.02				0.033	0.055	0.5	0.26	0.98	0.99	0.85	0.83	1	1
Calmodulin	CALM_HUMAN	P62158	17 kDa	0.148641	1.64909	3.66667	11.5	3	6			5	2		4			9	27	13			6	6	8			0.31	0.087		0.2			0.36	0.56	0.46			0.31	0.31	0.44			1	0.92		1
DNA-dependent protein kinase catalytic subunit	PRKDC_HUMAN	P78527	469 kDa	0.185157	3.08746	2.33333	19.8333	3	6	1		5		1		22	25	55	14					2	1	0.0024		0.0041		0.0024		0.02	0.012	0.066	0.019	0				0.0068	0.0027	0.95		1		0.87		1	1
ADP-ribosylation factor 6	ARF6_HUMAN	P62330	20 kDa	0.190573	1.70044	1.33333	4.33333	3	6			2		1	1	3		2	7	3				1	10			0.091		0.063	0.12	0.17		0.057	0.27	0.15				0.11	0.36			0.98		0.97	0.94	1
Actin-related protein 10	ARP10_HUMAN	Q9NZ32	46 kDa	0.19906	0.874469	1	1.83333	3	6			1		1	1	3	3	2	1	1					1			0.022		0.031	0.022	0.06	0.079	0.055	0.029	0.022			0		0.022			0.95		0.92	0.71	1	1
Serine/threonine-protein kinase LATS1	LATS1_HUMAN	O95835	127 kDa	0.203739	1.58496	1.33333	4	3	6		1	2	1			4	2	1	4	10					3	0	0.0053	0.014	0.016			0.0053	0.0053	0.0053	0.0053	0.0053					0.015	0.06	0.55	0.96	0.99			0.95	0.96
Serpin B8	SPB8_HUMAN	P50452	43 kDa	0.21156	0.691878	4.33333	7	3	6			3	4	6		7		5	8	2		10			10			0.067	0.061	0.12		0.14		0.078	0.16	0.061		0.091			0.21			0.95	0.95	1		1
Granulins	GRN_HUMAN	P28799	64 kDa	0.214125	1.22239	1	2.33333	3	6	1		1		1		3	1	1	3	1					5	0.013		0.013		0.013		0.044	0.013	0.013	0.051	0.013				0	0.066	0.98		0.98		0.98		1	0.78
ADP-ribosylation factor-like protein 8B	ARL8B_HUMAN	Q9NVJ2	22 kDa	0.249542	1.58496	1.66667	5	3	6			2	1	2		9	2			3	12	3			1			0.081	0.075	0.11		0.34	0.075	0	0.048	0.097	0.2	0.081		0	0.086			1	1	1		1	1
Laminin subunit beta-2	LAMB2_HUMAN	P55268	196 kDa	0.26641	1.16993	1.33333	3	3	6	1			2	1		5	4	6		1	1				1	0.0089			0.0056	0.0083		0.018	0.025	0.021	0	0.005	0.0078		0		0.0083	0.96			0.99	0.81		1	1
Lysine--tRNA ligase	SYK_HUMAN	Q15046	68 kDa	0.269796	0.736966	2	3.33333	3	6	2		1		3		5	2	2	2	3					6	0.025		0.012		0.022		0.052	0.025	0.013	0.015	0.022				0	0.06	0.98		0.76		0.98		1	0.98
Beta-2-microglobulin	B2MG_HUMAN	P61769	14 kDa	0.350617	-0.559427	4.66667	3.16667	3	6	4		4		6		5	2	3	7	1					1	0.13	0	0.22		0.22		0.2	0.084	0.17	0.24	0.084					0.084	1	0.17	1		1		1	1
Ribonucleoside-diphosphate reductase subunit M2 B	RIR2B_HUMAN	Q7LG56	41 kDa	0.401055	0.584963	1.66667	2.5	3	6	1		3	1			5		2	1	2		3			2	0.048	0	0.097	0.031			0.13		0.057	0.031	0.031		0.057			0.031	0.83	0.06	1	0.95			1
Inositol-3-phosphate synthase 1	INO1_HUMAN	Q9NPH2	61 kDa	0.412511	-0.678072	4	2.5	3	6	6		5		1		7	3		1	1	1				2	0.093		0.048		0.016	0	0.1	0.039		0.029	0.016	0.02	0		0	0.047	1		1		0.96	0.34	1	1
Nesprin-1	SYNE1_HUMAN	Q8NF91	1011 kDa	0.465673	2.16993	3.66667	16.5	3	6			1	5	5		3	5	10	5	73					3	0	0	0.00068	0.003	0.00068	0	0.005	0.0042	0.002	0.0016	0.00068		0		0	0.0016	0.19	0.26	1	1	0.99	0.07	1	1
Nuclear transport factor 2	NTF2_HUMAN	P61970	14 kDa	0.469964	0.514573	2.33333	3.33333	3	6	5		1		1		4	3	3	3					1	6	0.17	0	0.063		0.063		0.17	0.11	0.12	0.17					0.21	0.51	1	0.1	0.96		0.9		1	1
NADH-cytochrome b5 reductase 2	NB5R2_HUMAN	Q6BCY4	31 kDa	0.47105	0.473931	3	4.16667	3	6			4	2	3		4	2			5	1	8			5	0		0.22	0.058	0.062		0.15	0.029			0.14	0.029	0.24		0	0.18	0.19		1	1	1		1	0.96
Ectonucleotide pyrophosphatase/phosphodiesterase family member 1	ENPP1_HUMAN	P22413	105 kDa	0.521927	-0.504043	13	9.16667	3	6	20		11		8		3		2		15	24	4			7	0.085		0.03		0.028		0.036		0.018		0.063	0.12	0.023			0.023	1		1		1		1
Receptor expression-enhancing protein 5	REEP5_HUMAN	Q00765	21 kDa	0.581788	0.36257	4.66667	6	3	6	5		5		4		4	3	2	12	6					9	0.048		0.095		0.095		0.16	0.16	0.042	0.2	0.14					0.14	1		1		1		1	1
L-xylulose reductase	DCXR_HUMAN	Q7Z4W1	26 kDa	0.668231	0.184425	3.66667	4.16667	3	6	4		5		2		6	3			6	4	2			4	0.09		0.094		0.045		0.1	0.049			0.12	0.045	0.045			0.09	1		1		0.99		1	1
Barrier-to-autointegration factor	BAF_HUMAN	O75531	10 kDa	0.668231	0.280108	2.33333	2.83333	3	6	2				3	2	2	1		4				2	2	6	0.27		0		0.42	0.27	0.27	0.27	0	0.29				0.26	0.27	0.56	0.98		0.97		1	0.97	0.97	0.98
Synaptonemal complex protein SC65	SC65_HUMAN	Q92791	50 kDa	0.742702	-0.263034	4	3.33333	3	6		3	7		2		2	2		3	9	2				2		0.025	0.041		0.025		0.025	0.025		0.05	0.078	0.025				0.03		0.95	1		0.98		0.95	0.95
ATP synthase subunit f, mitochondrial	ATPK_HUMAN	P56134	11 kDa	0.748645	-0.106915	2.33333	2.16667	3	6	3		2		2		2	2	1	3					2	3	0.26		0.26		0.14	0	0.26	0.19	0.14	0.26					0.14	0.19	1		1		0.98	0.56	1	1
Haloacid dehalogenase-like hydrolase domain-containing protein 2	HDHD2_HUMAN	Q9H0R4	29 kDa	0.758122	0.263034	3.33333	4	3	6	1		6	3			3			1	4	1	6			9	0.023	0	0.14	0.073	0		0.12	0		0.035	0.12	0.031	0.081			0.17	0.77	0.47	1	1	0.58		1	0.2
Protein piccolo	PCLO_HUMAN	Q9Y6V0	553 kDa	0.789242	0.206451	4.33333	5	3	6			4		3	6			1	4		12	2	6	5				0.0038	0	0.0061	0.0018		0.00099	0.0012	0.0022		0.0018	0.0018	0.0018	0.0018	0			1	0.99	1	0.95		0.12
Non-specific lipid-transfer protein	NLTP_HUMAN	P22307	59 kDa	0.815507	0.120294	7.66667	8.33333	3	6			8	6	9		5		9	11	11				1	13			0.11	0.069	0.1		0.042		0.11	0.11	0.099			0	0.016	0.13			1	1	1		1
DnaJ homolog subfamily A member 2	DNJA2_HUMAN	O60884	46 kDa	0.855104	0.222392	3	3.5	3	6	1		7		1		2		2	1	4		1			11	0.019		0.053		0.019		0.078		0.032	0.019	0.063		0.019			0.063	0.95		1		1		0.97
Small nuclear ribonucleoprotein Sm D1	SMD1_HUMAN	P62314	13 kDa	0.862237	0.137504	3.33333	3.66667	3	6	1				7	2	8	2		4				2	2	4	0.11				0.2	0.11	0.34	0.18		0.2				0.11	0.11	0.11	0.98				1	0.98	1	1
Transmembrane 9 superfamily member 1	TM9S1_HUMAN	O15321	69 kDa	0.952683	0.0473057	5	5.16667	3	6	1		4		10		1		5	1	7	9	8				0.013		0.038		0.051		0.013	0	0.051	0.02	0.051	0.051	0.038				0.95		1		1		1	0.05
Protein arginine N-methyltransferase 5	ANM5_HUMAN	O14744	73 kDa		-1.1375	11	5	2	6		10	12				2	4			8	2	7			7		0.094	0.066				0.016	0.035			0.055	0.014	0.038			0.064		1	1				1	1
UDP-N-acetylhexosamine pyrophosphorylase	UAP1_HUMAN	Q16222	59 kDa		1.51937	7.5	21.5	2	6		7				8	51	45	5	19				3	6			0.059	0			0.094	0.4	0.27	0.048	0.12	0		0	0.057	0.16			1	0.06			1	1	1
Glutamate--cysteine ligase catalytic subunit	GSH1_HUMAN	P48506	73 kDa		0.0721498	6.5	6.83333	2	6	10		3				14	2	2		1		11			11	0.18		0.031				0.11	0.028	0.014		0.014		0.091	0	0	0.06	1		1				1	0.95
Signal peptidase complex catalytic subunit SEC11A	SC11A_HUMAN	P67812	21 kDa		-0.231326	4.5	3.83333	2	6			5		4		9	4	3	2	3					2			0.16		0.16		0.16	0.12	0.084	0.12	0.095					0.12			1		1		1	1
COP9 signalosome complex subunit 5	CSN5_HUMAN	Q92905	38 kDa		0.459432	4	5.5	2	6		4	4				7	2	3	10	8					3		0.03	0.13				0.11	0.03	0.1	0.26	0.093				0	0.03		1	1				1	0.96
Zinc transporter ZIP14	S39AE_HUMAN	Q15043	54 kDa		-0.678072	4	2.5	2	6				1	7			2	3		3	2	3			2			0	0.026	0.051		0	0.041	0.051		0.026	0.026	0.067			0.024			0.21	0.52	1		0.26	0.95
WD repeat-containing protein 61	WDR61_HUMAN	Q9GZS3	34 kDa		0.607683	3.5	5.33333	2	6			5	2			1			3	5	3	11			9			0.14	0.075	0	0	0.056		0	0.12	0.089	0.089	0.26			0.18			1	1	0.54	0.06	0.95
Mitochondrial 2-oxoglutarate/malate carrier protein	M2OM_HUMAN	Q02978	34 kDa		2.32193	3	15	2	6			5		1		19	11	8	22	17					13			0.14		0.032		0.32	0.13	0.15	0.31	0.23	0				0.25			1		1		1	1
Collagen alpha-2(V) chain	CO5A2_HUMAN	P05997	145 kDa		2.0199	3	12.1667	2	6	1		5						5	1	8	28	11			20	0.015		0.023				0		0.027	0.011	0.014	0.079	0.02			0.049	0.95		1				0.1
Epidermal growth factor receptor	EGFR_HUMAN	P00533	134 kDa		0.222392	3	3.5	2	6	4				2		7	2	5	4	1					2	0.027				0.022		0.036	0.0083	0.041	0.019	0.0083					0.0083	1				0.95		1	0.95
Enhancer of rudimentary homolog	ERH_HUMAN	P84090	12 kDa		0.662965	2	3.16667	2	6			3			1			4	5	2			2	1	5			0.16			0.14	0	0	0.27	0.31	0.11			0.14	0.14	0.31			1			0.92	0.16	0.34
Protein PRR14L	PR14L_HUMAN	Q5THK1	237 kDa		1.48543	2.5	7	2	6			3		2		10	7	6	7	7					5	0.0023		0.0051		0.0051		0.014	0.012	0.016	0.012	0.0051					0.0051	0.24		0.99		1		1	1
Peptidyl-prolyl cis-trans isomerase H	PPIH_HUMAN	O43447	19 kDa		0.95109	2.5	4.83333	2	6			3		2		6	3		5	5			2		8			0.085		0.085		0.15	0.11		0.18	0.12			0.079		0.25			0.81		0.98		0.97	0.98
E3 ubiquitin-protein ligase UBR4	UBR4_HUMAN	Q5T4S7	574 kDa		0.736966	2.5	4.16667	2	6	2				3		7	6	5	3			2			2	0.0012	0	0.0012	0	0.0037	0	0.0048	0.0056	0.006	0.0015	0		0.0031			0.0041	0.9	0.11	0.99	0.35	1	0.68	1	1
Growth hormone-inducible transmembrane protein	GHITM_HUMAN	Q9H3K2	37 kDa		0.180572	2.5	2.83333	2	6	3			2			2	2	2	2	3					6	0.061			0.032			0.032	0.032	0.032	0.032	0.061					0.093	1			0.99			0.95	0.95
Synaptogyrin-2	SNG2_HUMAN	O43760	25 kDa		0.0931094	2.5	2.66667	2	6			2		3		2		1	2	5	1				5			0.089		0.08		0.036		0.045	0.08	0.13	0.045				0.13			1		1		0.97
Monoacylglycerol lipase ABHD12	ABD12_HUMAN	Q8N2K0	45 kDa		0	2.5	2.5	2	6			1		4		2		1		4	4	2			2			0.02		0.04		0.058		0.02		0.095	0.05	0.02			0.02			0.98		1		0.99
Protein argonaute-1	AGO1_HUMAN	Q9UL18	97 kDa		-0.584963	2.5	1.66667	2	6	2		3				2	1			2		1		1	3	0.019	0	0.028				0.019	0.019			0.027	0	0.019		0.019	0.028	0.95	0.06	1				0.95	0.95
Perilipin-3	PLIN3_HUMAN	O60664	47 kDa		2.21551	7.5	34.8333	2	6		2				13	54	32	51	28				24	20			0.016				0.12	0.43	0.34	0.42	0.17				0.21	0.21			0.95				1	1	1
Eukaryotic translation initiation factor 3 subunit L	EIF3L_HUMAN	Q9Y262	67 kDa		2.11548	4	17.3333	2	6		2				6	21	31	3	27				10	12			0.018				0.051	0.26	0.38	0.059	0.16				0.087	0.087			1				1	1	1
Cytochrome b5 type B	CYB5B_HUMAN	O43169	16 kDa		0.938599	2	3.83333	2	6			2		2		2			2	4	3	3			9	0		0.082	0	0.082	0	0.23		0	0.082	0.21	0.21	0.082	0		0.27	0.16		1	0.8	1	0.35	0.97
Endoplasmic reticulum-Golgi intermediate compartment protein 3	ERGI3_HUMAN	Q9Y282	43 kDa		0.584963	2	3	2	6			2		2				2	3	1	8	2			2			0.021		0.021		0		0.05	0.05	0.021	0.065	0.021			0.029			1		0.96		0.06
Cytoplasmic dynein 1 intermediate chain 2	DC1I2_HUMAN	Q13409	71 kDa		0.5025	2	2.83333	2	6			2			2	5	5	3					1	1	2			0.03			0.022	0.049	0.1	0.041			0		0.022	0.022	0.03			1			0.97	1	1
E3 ubiquitin-protein ligase RNF213	RN213_HUMAN	Q63HN8	591 kDa		0.222392	2	2.33333	2	6	1				3		3	1	1	2	4					3	0.00096	0.00096	0	0	0.0021	0	0.0031	0.00096	0.0023	0.00096	0.0031					0.0052	0.56	1	0.96	0.75	1	0.57	1	0.94
Mitochondrial fission 1 protein	FIS1_HUMAN	Q9Y3D6	17 kDa		0	2	2	2	6	2		2				4		1	3	1				1	2	0.072		0.11			0	0.18	0	0.086	0.16	0.086				0.079	0.16	0.98		0.98			0.68	1	0.25
Bifunctional coenzyme A synthase	COASY_HUMAN	Q13057	62 kDa		1.53051	1.5	4.33333	2	6		1	2				7	4		1	3	4				7		0.018	0.046				0.073	0.046		0.018	0.034	0.03				0.046		1	1				1	1
Fibronectin type III domain-containing protein 3B	FND3B_HUMAN	Q53EP0	133 kDa		1.47393	1.5	4.16667	2	6				1	2			1	8		4	2	4			6	0		0	0.0091	0.0083			0.0083	0.061	0	0.0091	0.011	0.03			0.027	0.46		0.44	0.48	1			0.72
GrpE protein homolog 1, mitochondrial	GRPE1_HUMAN	Q9HAV7	24 kDa		0.830075	1.5	2.66667	2	6		1	2				2	1		4	5	2				2	0	0.051	0.051				0.06	0.051		0.092	0.23	0.041				0.092	0.05	0.66	0.98				1	1
Transmembrane emp24 domain-containing protein 5	TMED5_HUMAN	Q9Y3A6	26 kDa		0.152003	1.5	1.66667	2	6			2		1		1	2		1	2	2				2	0		0.083		0.052		0.035	0.074		0.039	0.074	0.031				0.079	0.34		1		0.99		0.97	1
Microtubule-associated proteins 1A/1B light chain 3 beta 2	MP3B2_HUMAN	A6NCE7	15 kDa		0.152003	1.5	1.66667	2	6			1		2		3	2	1	2				1	1				0.056		0.056		0.13	0.13	0.056	0.056		0		0.11	0.11				0.99		0.99		1	0.98
Lipid phosphate phosphohydrolase 3	LPP3_HUMAN	O14495	35 kDa		2.58496	1	6	2	6	1				1		7	2		4	8		6			9	0.042				0.032		0.074	0.08		0.08	0.12	0	0.077	0	0	0.087	0.95				0.98		1	1
Dipeptidyl peptidase 1	CATC_HUMAN	P53634	52 kDa		1.91754	1.5	5.66667	2	6			1			2	2				8	6	10		1	7			0.017			0.026	0.058				0.043	0.043	0.12	0	0.026	0.084			0.9			0.97	0.97
Nucleobindin-1	NUCB1_HUMAN	Q02818	54 kDa		2	1	4	2	6			1			1	1		5	8	3		6	1					0.017			0.028	0.022		0.052	0.13	0.024	0	0.089	0.028					0.99			0.73	0.95
Ubiquitin carboxyl-terminal hydrolase 7	UBP7_HUMAN	Q93009	128 kDa		1.58496	1	3	2	6			1	1			3	4	3	1			5			2			0.0091	0.012			0.032	0.044	0.016	0.0082			0.019			0.022			0.96	0.99			1	1
H/ACA ribonucleoprotein complex subunit 4	DKC1_HUMAN	O60832	58 kDa		1	1.5	3	2	6			1			2	7	1		3				3	2	2			0.025			0.025	0.11	0.025		0.037				0.068	0.043	0.014			0.96			0.93	1	0.96
U2 small nuclear ribonucleoprotein A'	RU2A_HUMAN	P09661	28 kDa		1.22239	1	2.33333	2	6			1		1		4	1		2				2	1	4			0.035		0.09	0	0.063	0.075		0.035	0			0.075	0.067	0.09			0.98		0.99	0.69	1	0.8
Glycolipid transfer protein	GLTP_HUMAN	Q9NZD2	24 kDa		1.22239	1	2.33333	2	6			1	1			3	2	2	4	2		1						0.043	0.043			0.096	0.072	0.13	0.14	0.057		0.057						0.97	0.99			1	0.96
F-box/LRR-repeat protein 19	FXL19_HUMAN	Q6PCT2	76 kDa		0.874469	1	1.83333	2	6			1		1		2	3	2	2	1					1			0.014		0.024		0.0072	0.0072	0.0072	0.033	0.0072					0.0072			0.92		0.96		0.95	0.96
SPRY domain-containing protein 7	SPRY7_HUMAN	Q5W111	22 kDa		0.874469	1	1.83333	2	6	1		1				2	2	1		3	2				1	0.051		0.046		0		0.11	0.051	0.1		0.13	0.051				0.051	0.94		0.82		0.74		1	1
Ezrin	EZRI_HUMAN	P15311	69 kDa		0.463797	40	55.1667	1	6						40	107	78	29	72				24	21						0.06	0.2	0.31	0.29	0.24	0.27				0.16	0.13						0.55	1	1	1
Adenylate kinase isoenzyme 1	KAD1_HUMAN	P00568	22 kDa		1.02748	13	26.5	1	6						13	72	32	3	15				14	23							0.25	0.93	0.75	0.18	0.22				0.38	0.44	0						1	1	1
EGF-containing fibulin-like extracellular matrix protein 1	FBLN3_HUMAN	Q12805	55 kDa		1.77961	5	17.1667	1	6			5						2	6	28	32	5			30			0.045						0.018	0.028	0.16	0.17	0.075	0		0.14			1
V-type proton ATPase catalytic subunit A	VATA_HUMAN	P38606	68 kDa		3.62449	1	12.3333	1	6						1	33	10	10	12				4	5							0.032	0.17	0.099	0.078	0.17		0		0.053	0.052							0.83	1	1
Nck-associated protein 1	NCKP1_HUMAN	Q9Y2A7	129 kDa		3.45943	1	11	1	6			1				31	8	18	5				1	3				0.012	0		0	0.14	0.049	0.054	0.031	0	0		0.0089	0.025	0			0.79	0.6		0.23	1	1
V-type proton ATPase subunit B, brain isoform	VATB2_HUMAN	P21281	57 kDa		3.34577	1	10.1667	1	6			1				19	2	11	25	1			3					0.033				0.13	0.018	0.17	0.29	0.022			0.053	0				0.95				1	0.94
Eukaryotic translation initiation factor 3 subunit C	EIF3C_HUMAN	Q99613	105 kDa		1.32193	4	10	1	6						4	20	17	5	12					5	1						0.015	0.039	0.045	0.028	0.06				0	0.015	0.012						0.99	1	1
Eukaryotic initiation factor 4A-III	IF4A3_HUMAN	P38919	47 kDa		0.490326	7	9.83333	1	6						7	12	16	5	14				3	9		0.039					0.092	0.17	0.21	0.066	0.22				0.075	0.1		0.1					1	1	1
60S ribosomal protein L4	RL4_HUMAN	P36578	48 kDa		3.27302	1	9.66667	1	6						1	7	1	18	30				1		1			0			0.028	0.14	0.028	0.2	0.23				0.028		0.028			0.57			0.91	1	0.89
Eukaryotic translation initiation factor 3 subunit F	EIF3F_HUMAN	O00303	38 kDa		0.169925	8	9	1	6						8	13	16	8	6				4	7							0.09	0.23	0.22	0.15	0.073				0.042	0.09							1	1	1
RuvB-like 2	RUVB2_HUMAN	Q9Y230	51 kDa		2.14296	2	8.83333	1	6						2	10	4	8	19				5	7							0.024	0.067	0.095	0.15	0.16				0.06	0.06							1	1	1
Probable ATP-dependent RNA helicase DDX5	DDX5_HUMAN	P17844	69 kDa		0.115477	8	8.66667	1	6			8				22	12		8	4	4				2		0	0.1				0.15	0.077		0.091	0.052	0.039		0.02		0.036		0.18	1				1	1
Metalloreductase STEAP4	STEA4_HUMAN	Q687X5	52 kDa		3.08746	1	8.5	1	6						1	15	13		1		1		1	20							0.041	0.15	0.17		0.022		0.022		0.041	0.21							0.65	1	1
Neurofilament medium polypeptide	NFM_HUMAN	P07197	102 kDa		3.05889	1	8.33333	1	6			1				8	17	13	8		1				3			0.013		0		0.023	0.023	0.022	0.02		0.0098				0.0098			0.25		0.2		0.49	0.96
Proteasome activator complex subunit 1	PSME1_HUMAN	Q06323	29 kDa		1.41504	3	8	1	6						3	13	10	3	15				4	3							0.092	0.27	0.18	0.084	0.21				0.14	0.092							1	1	1
NEDD8-conjugating enzyme Ubc12	UBC12_HUMAN	P61081	21 kDa		1.87447	2	7.33333	1	6		2					15	16	1	9	2					1		0.055					0.33	0.29	0.055	0.33	0.11			0		0.049		0.98					1	1
Septin-9	SEPT9_HUMAN	Q9UHD8	65 kDa		2.80735	1	7	1	6		1					6	3	8	19	3	3						0.015					0.099	0.017	0.049	0.075	0.034	0.032						0.91					1	1
60S ribosomal protein L14	RL14_HUMAN	P50914	23 kDa		2.80735	1	7	1	6						1	6	3	6	24				1		2						0.056	0.19	0.11	0.11	0.25				0.056		0.056						0.91	1	1
Cytoskeleton-associated protein 5	CKAP5_HUMAN	Q14008	226 kDa		1.77259	2	6.83333	1	6			2				10	9		3	5		3			11			0.013	0	0	0	0.036	0.043		0.011	0.022	0	0.0059			0.016			0.96	0.87	0.44	0.06	1	1
Calponin-2	CNN2_HUMAN	Q99439	34 kDa		0.736966	4	6.66667	1	6						4	9	3	1	16				5	6							0.087	0.28	0.061	0.036	0.15				0.087	0.087							1	1	1
60S ribosomal protein L13a	RL13A_HUMAN	P40429	24 kDa		2.70044	1	6.5	1	6			1				9	7	3	17	1					2			0.034				0.24	0.22	0.054	0.18	0.034					0.054			0.98				1	1
Calcium-binding mitochondrial carrier protein Aralar2	CMC2_HUMAN	Q9UJS0	74 kDa		2.70044	1	6.5	1	6			1				4	1		13	10	6				5			0.018				0.043	0.012		0.14	0.041	0.012				0.058			0.96				1	0.96
Rho-associated protein kinase 2	ROCK2_HUMAN	O75116	161 kDa		1.66297	2	6.33333	1	6					2		7	12	15			1		1	2				0		0.012		0.033	0.078	0.056	0.0036		0.0072		0.0086	0.0086				0.97		0.87		1	1
Cleavage and polyadenylation specificity factor subunit 5	CPSF5_HUMAN	O43809	26 kDa		1.62449	2	6.16667	1	6						2	15	8	1	8				4	1							0.079	0.42	0.28	0.031	0.24				0.13	0.057							1	1	1
40S ribosomal protein S9	RS9_HUMAN	P46781	23 kDa		2.54432	1	5.83333	1	6			1				8	6	5	13	2					1			0.041				0.27	0.2	0.13	0.16	0.088			0		0.041			0.98				1	1
LEM domain-containing protein 2	LEMD2_HUMAN	Q8NC56	57 kDa		1.54432	2	5.83333	1	6			2				4			1	12	11	4			3			0.022	0			0.048			0.022	0.048	0.064	0.022			0.022			0.96	0.18			1
Dystonin	DYST_HUMAN	Q03001	861 kDa		2.5025	1	5.66667	1	6	1						11	6	10	5				1		1	0.0021		0	0	0		0.0032	0.0041	0.0073	0.0017	0			0.0022		0.0017	0.96		0.3	0.98	0.63		1	1
Proteasome activator complex subunit 2	PSME2_HUMAN	Q9UL46	27 kDa		0.874469	3	5.5	1	6						3	11	5	1	7				4	5							0.17	0.46	0.25	0.059	0.11				0.2	0.13							1	1	1
Mannose-1-phosphate guanyltransferase alpha	GMPPA_HUMAN	Q96IJ6	46 kDa		-0.392317	7	5.33333	1	6			7				7	1	8	4	6					6			0.14			0	0.088	0.052	0.16	0.081	0.093	0		0		0.081			1			0.45	1	0.95
Trifunctional purine biosynthetic protein adenosine-3	PUR2_HUMAN	P22102	108 kDa		0.784271	3	5.16667	1	6						3	12	6	5				6	1		1						0.027	0.087	0.047	0.04				0.048	0.011		0.0079						1	1	1
40S ribosomal protein S11	RS11_HUMAN	P62280	18 kDa		1.27302	2	4.83333	1	6						2	8	4	3	10				2	2							0.11	0.33	0.23	0.18	0.42				0.11	0.11							0.98	1	1
Actin-related protein 2/3 complex subunit 5	ARPC5_HUMAN	O15511	16 kDa		1.22239	2	4.66667	1	6			2				11	5	2	6	2					2			0.04				0.52	0.42	0.079	0.25	0.13			0		0.12			0.98				1	1
60S ribosomal protein L24	RL24_HUMAN	P83731	18 kDa		2.16993	1	4.5	1	6			1				2	1	6	14	1					3			0.051				0.076	0.076	0.13	0.18	0.051					0.11			0.98				1	1
Dynactin subunit 2	DCTN2_HUMAN	Q13561	44 kDa		0.115477	4	4.33333	1	6						4	8	8	2	1				1	6						0	0.065	0.11	0.13	0.022	0.022				0.025	0.062						0.16	1	1	1
Growth factor receptor-bound protein 2	GRB2_HUMAN	P62993	25 kDa		1.05889	2	4.16667	1	6						2	8	7		5	2	2			1							0.055	0.18	0.28	0	0.18	0.097	0.032		0	0.055							0.97	1	1
Golgi-associated plant pathogenesis-related protein 1	GAPR1_HUMAN	Q9H4G4	17 kDa		1	2	4	1	6				2			4	6	2	4	4					4				0.084			0.11	0.38	0.084	0.17	0.17					0.17				0.97			1	1
U1 small nuclear ribonucleoprotein A	SNRPA_HUMAN	P09012	31 kDa		-0.0614005	4	3.83333	1	6			4				8	1	3	5	4					2			0.13				0.11	0.064	0.064	0.12	0.064				0	0.035			1				1	1
Serine/arginine-rich splicing factor 7	SRSF7_HUMAN	Q16629	27 kDa		-0.0614005	4	3.83333	1	6						4	3	2		7	2			5	4							0.16	0.17	0.088		0.11	0.05			0.16	0.088							1	1	1
Cytosolic acyl coenzyme A thioester hydrolase	BACH_HUMAN	O00154	42 kDa		1.87447	1	3.66667	1	6	1						3	4	6	3	5					1	0.029						0.05	0.092	0.16	0.063	0.061					0.029	0.98						1	1
DnaJ homolog subfamily C member 11	DJC11_HUMAN	Q9NVH1	63 kDa		1.87447	1	3.66667	1	6			1				4	4	4	7	1					2			0.014				0.016	0.03	0.014	0.018	0.014					0.014			1				0.97	1
Diablo homolog, mitochondrial	DBLOH_HUMAN	Q9NR28	27 kDa		0.874469	2	3.66667	1	6					2		4	1	2	6	6					3					0.042		0.12	0.042	0.042	0.084	0.084	0				0.084					0.98		1	0.98
Insulin-like growth factor-binding protein 7	IBP7_HUMAN	Q16270	29 kDa		1.80735	1	3.5	1	6						1		2	8	3	3				2	3				0		0.057		0.057	0.21	0.12	0.12			0	0.057	0.12				0.55		0.73		0.98
Trophoblast glycoprotein	TPBG_HUMAN	Q13641	46 kDa		0.736966	2	3.33333	1	6	2							3		1	4	5			2	5	0.045							0.045		0.026	0.05	0.057			0.033	0.083	0.96							0.95
PRA1 family protein 2	PRAF2_HUMAN	O60831	19 kDa		1.73697	1	3.33333	1	6					1		2	9	3	4				1		1					0.062		0.1	0.21	0.12	0.12				0.062		0.062					0.98		1	1
Lysophospholipid acyltransferase 7	MBOA7_HUMAN	Q96N66	53 kDa		0.0780025	3	3.16667	1	6			3				2	1	6	6	3					1			0.025				0.061	0.036	0.1	0.087	0.051					0.025			0.98				1	0.91
26S proteasome non-ATPase regulatory subunit 14	PSDE_HUMAN	O00487	35 kDa		0.662965	2	3.16667	1	6			2				1		4	8	3		2			1		0	0.042				0.074		0.094	0.18	0.042		0.042			0.042		0.13	0.96				0.95
Proliferating cell nuclear antigen	PCNA_HUMAN	P12004	29 kDa		-0.415037	4	3	1	6						4	5	1	4	6				1	1							0.13	0.13	0.073	0.16	0.2				0.057	0.057							1	1	1
Lipase maturation factor 2	LMF2_HUMAN	Q9BU23	80 kDa		0	3	3	1	6			3				3	6	2	2	2					3	0		0.011	0	0		0.037	0.011	0.011	0.011	0.011					0.011	0.14		0.98	0.18	0.28		1	0.96
Lysophospholipase-like protein 1	LYPL1_HUMAN	Q5VWZ2	26 kDa		0	3	3	1	6			3				4		2		4	5	2			1			0.084				0.12		0.042	0	0.12	0.12	0.042			0.042			1				1
Metallo-beta-lactamase domain-containing protein 2	MBLC2_HUMAN	Q68D91	31 kDa		0	3	3	1	6			3				1	2			5	3	2			5			0.065				0.029	0.036			0.065	0.047	0.029			0.11			1				0.52	0.96
Vacuolar protein sorting-associated protein VTA1 homolog	VTA1_HUMAN	Q9NP79	34 kDa		-0.0824622	3	2.83333	1	6		3					5	1	1		3		2			5		0.078					0.1	0.046	0.033		0.065		0.088			0.065		1					1	0.98
Cytochrome c oxidase subunit 5B, mitochondrial	COX5B_HUMAN	P10606	14 kDa		1.5025	1	2.83333	1	6					1		4		1	4	3			3	2						0.11	0	0.093		0.1	0.16	0.093			0.24	0.093						0.84	0.27	1
Diphosphomevalonate decarboxylase	MVD1_HUMAN	P53602	43 kDa		-0.4975	4	2.83333	1	6			4				4	5			2	1	2			3			0.058				0.14	0.14			0.032	0.025	0.032			0.032			1				1	1
GDP-L-fucose synthase	FCL_HUMAN	Q13630	36 kDa		-0.169925	3	2.66667	1	6			3				4	1	5		2		2			2			0.056				0.034	0.034	0.15		0.034	0	0.034		0	0.034			1				0.97	0.98
Protein S100-A16	S10AG_HUMAN	Q96FQ6	12 kDa		-0.169925	3	2.66667	1	6			3				1		2	5				2	2	4			0.21				0.11		0.11	0.35	0			0.12	0.12	0.21			1				0.97
ATP-binding cassette sub-family B member 6, mitochondrial	ABCB6_HUMAN	Q9NP58	94 kDa		1.22239	1	2.33333	1	6			1				2	5			3	1	1			2		0	0.0095	0.0095			0.012	0.03	0.0095	0	0.02	0.019	0.013		0	0.013		0.36	0.58	0.64			0.95	1
A disintegrin and metalloproteinase with thrombospondin motifs 1	ATS1_HUMAN	Q9UHI8	105 kDa		1.22239	1	2.33333	1	6			1						2	1	4	4	1			2	0		0.011		0				0.011	0.0093	0.018	0.017	0.011			0.011	0.12		0.96		0.5
KN motif and ankyrin repeat domain-containing protein 2	KANK2_HUMAN	Q63ZY3	91 kDa		0.115477	2	2.16667	1	6						2	2	2	1	3				2	3		0		0			0.015	0.013	0.029	0.0082	0.013	0			0.015	0.035		0.22		0.32			0.95	1	1
MOB kinase activator 1B	MOB1B_HUMAN	Q7L9L4	25 kDa		-0.884523	4	2.16667	1	6						4	2	5	1	2				2		1						0.11	0.056	0.21	0.051	0.11				0.056		0.051						1	1	1
Ubiquitin-conjugating enzyme E2 Z	UBE2Z_HUMAN	Q9H832	38 kDa		1.11548	1	2.16667	1	6						1	3	2		4	1			2	1							0.045	0.059	0.028		0.079	0.028			0.045	0.045							0.92	1	0.96
Cytoplasmic dynein 1 light intermediate chain 1	DC1L1_HUMAN	Q9Y6G9	57 kDa		-1.26303	4	1.66667	1	6						4	4	1	1	1				2	1							0.057	0.055	0.019	0.023	0.019				0.029	0.029							1	1	0.96
Transmembrane and coiled-coil domain-containing protein 1	TMCO1_HUMAN	Q9UM00	21 kDa		0.736966	1	1.66667	1	6						1	1			2	1			2	2	2						0.08	0.1			0.043	0.043			0.08	0.08	0.12						0.79	1
Target of Myb protein 1	TOM1_HUMAN	O60784	54 kDa		-0.263034	2	1.66667	1	6						2	2	2	1	2				2	1		0					0.026	0.041	0.067	0.033	0.033				0.026	0.035		0.11					1	0.97	1
Histone H2A type 1-C	H2A1C_HUMAN	Q93077	14 kDa		#DIV/0!	#DIV/0!	21.8333	0	6							33	24		23	8			25	18								0.71	0.53		0.35	0.35			0.35	0.3								1	1
Ribosome maturation protein SBDS	SBDS_HUMAN	Q9Y3A5	29 kDa		#DIV/0!	#DIV/0!	14.3333	0	6							44	18		12				3	5	4						0	0.62	0.53	0	0.28			0	0.04	0.11	0.11						0.62	1	1
Ras-related protein Rab-6A	RAB6A_HUMAN	P20340	24 kDa		#DIV/0!	#DIV/0!	14	0	6							20	10	13	36			1			4				0	0.053	0.053	0.37	0.22	0.22	0.36	0	0.053	0.053	0.053	0.053	0.096				0.07	0.98	0.98	1	1
Tetratricopeptide repeat protein 37	TTC37_HUMAN	Q6PGP7	175 kDa		#DIV/0!	#DIV/0!	13	0	6							32	26	16	1	1					2	0						0.086	0.098	0.084	0.0064	0.0051				0	0.017	0.05						1	1
Protein KIAA1199	K1199_HUMAN	Q8WUJ3	153 kDa		#DIV/0!	#DIV/0!	10.3333	0	6							14	11	15	12				5	5				0		0		0.06	0.054	0.048	0.032				0.018	0.018	0			0.97		0.25		1	1
ATP-dependent RNA helicase DDX3X	DDX3X_HUMAN	O00571	73 kDa		#DIV/0!	#DIV/0!	8.16667	0	6							14	10	9	14		1			1				0				0.059	0.038	0.066	0.047		0.017			0.015				0.21				1	1
Calcium-binding mitochondrial carrier protein SCaMC-1	SCMC1_HUMAN	Q6NUK1	53 kDa		#DIV/0!	#DIV/0!	7.83333	0	6							10	7	4	14	8					4					0		0.18	0.12	0.065	0.19	0.082					0.061					0.2		1	1
LIM and cysteine-rich domains protein 1	LMCD1_HUMAN	Q9NZU5	41 kDa		#DIV/0!	#DIV/0!	7.33333	0	6							10	12		17	3				1	1							0.15	0.28		0.26	0.027				0.038	0.025							1	1
Matrix metalloproteinase-14	MMP14_HUMAN	P50281	66 kDa		#DIV/0!	#DIV/0!	7.16667	0	6							17	6	4	10					2	4							0.091	0.057	0.031	0.045					0.021	0.038							1	1
Eukaryotic translation initiation factor 3 subunit E	EIF3E_HUMAN	P60228	52 kDa		#DIV/0!	#DIV/0!	6.66667	0	6							10	12	7	9					1	1							0.15	0.13	0.1	0.11		0			0.027	0.02							1	1
Four and a half LIM domains protein 2	FHL2_HUMAN	Q14192	32 kDa		#DIV/0!	#DIV/0!	6.5	0	6							1	2	4	20	5					7							0.039	0.1	0.039	0.1	0.097					0.14							0.97	1
Serine--tRNA ligase, cytoplasmic	SYSC_HUMAN	P49591	59 kDa		#DIV/0!	#DIV/0!	5	0	6							5	4	2	11				7	1						0	0	0.053	0.016	0.016	0.088	0			0.12	0.029						0.12	0.16	1	0.91
Heat shock protein 75 kDa, mitochondrial	TRAP1_HUMAN	Q12931	80 kDa		#DIV/0!	#DIV/0!	4.66667	0	6							4	4	1	13	4					2							0.034	0.034	0.02	0.088	0.038	0				0.02							0.95	0.95
Histone-arginine methyltransferase CARM1	CARM1_HUMAN	Q86X55	66 kDa		#DIV/0!	#DIV/0!	4.5	0	6							8	12	2		2				2	1						0	0.11	0.099	0.0099		0.015				0.03	0.015						0.25	1	1
Solute carrier family 12 member 4	S12A4_HUMAN	Q9UP95	121 kDa		#DIV/0!	#DIV/0!	4.16667	0	6							4	7	5	4		3				2					0		0.025	0.025	0.043	0.029	0	0.0083				0.0083					0.29		1	1
V-type proton ATPase subunit C 1	VATC1_HUMAN	P21283	44 kDa		#DIV/0!	#DIV/0!	3.83333	0	6							6	3	7	3	1					3							0.071	0.042	0.092	0.079	0.024					0.045							1	1
NADH-cytochrome b5 reductase 1	NB5R1_HUMAN	Q9UHQ9	34 kDa		#DIV/0!	#DIV/0!	3.66667	0	6							6	3	2	5	3					3			0		0		0.079	0.079	0.03	0.092	0.089					0.092			0.21		0.7		1	1
Propionyl-CoA carboxylase beta chain, mitochondrial	PCCB_HUMAN	P05166	58 kDa		#DIV/0!	#DIV/0!	3.66667	0	6							4	3		3	4	3				5							0.076	0.032		0.067	0.069	0.054				0.098							1	0.95
60S ribosomal protein L27	RL27_HUMAN	P61353	16 kDa		#DIV/0!	#DIV/0!	3.66667	0	6							1		4	12	1			2	2								0.066		0.13	0.48	0.066			0.15	0.15								0.97
Hepatoma-derived growth factor	HDGF_HUMAN	P51858	27 kDa		#DIV/0!	#DIV/0!	3.5	0	6							5	1	3	9				2	1				0		0		0.1	0.067	0.17	0.11	0			0.071	0.071				0.25		0.5		1	1
Guanylate kinase	KGUA_HUMAN	Q16774	22 kDa		#DIV/0!	#DIV/0!	3.5	0	6							9	2	4		2			2	2								0.23	0.056	0.14	0	0.056			0.11	0.2								1	1
Syntaxin-binding protein 5	STXB5_HUMAN	Q5T5C0	128 kDa		#DIV/0!	#DIV/0!	3.16667	0	6							6	3	3		2		1			4							0.023	0.01	0.023		0.01		0.01			0.01							1	0.96
Stromal cell-derived factor 2	SDF2_HUMAN	Q99470	23 kDa		#DIV/0!	#DIV/0!	3	0	6							7	5				2	2		1	1					0		0.28	0.19			0	0.071	0.11		0.11	0.071					0.54		1	1
AP-3 complex subunit sigma-1	AP3S1_HUMAN	Q92572	22 kDa		#DIV/0!	#DIV/0!	3	0	6							4	2		6	2				1	3							0.078	0.057		0.13	0.13				0.078	0.13							0.97	0.98
ATPase ASNA1	ASNA_HUMAN	O43681	39 kDa		#DIV/0!	#DIV/0!	2.83333	0	6							2	3	7	1	1	3											0.063	0.066	0.2	0.026	0.026	0.026				0							1	1
Protein MEMO1	MEMO1_HUMAN	Q9Y316	34 kDa		#DIV/0!	#DIV/0!	2.83333	0	6							4	2			1	3	5			2			0				0.047	0.091		0	0.024	0.051	0.12			0.024			0.22				0.95	1
Neuronal growth regulator 1	NEGR1_HUMAN	Q7Z3B1	39 kDa		#DIV/0!	#DIV/0!	2.83333	0	6							1		2	8		2	2			2							0.023	0	0.037	0.088	0	0.037	0.037			0.037							0.52	0.11
Ras-related protein Rap-2b	RAP2B_HUMAN	P61225	21 kDa		#DIV/0!	#DIV/0!	2.83333	0	6							2	1		2	3	4				5							0.077	0.06		0.06	0.11	0.06	0			0.13							1	0.96
Isocitrate dehydrogenase [NAD] subunit gamma, mitochondrial	IDH3G_HUMAN	P51553	43 kDa		#DIV/0!	#DIV/0!	2.66667	0	6							1			1	7	4	2			1							0.033			0.025	0.076	0.046	0.028			0.025							0.99
Acyl-coenzyme A thioesterase 9, mitochondrial	ACOT9_HUMAN	Q9Y305	50 kDa		#DIV/0!	#DIV/0!	2.33333	0	6							1		2	2	4	2				3							0.021		0.08	0.046	0.046	0.043				0.062							0.92
Hepatocyte growth factor-regulated tyrosine kinase substrate	HGS_HUMAN	O14964	86 kDa		#DIV/0!	#DIV/0!	2.16667	0	6							6		2	1	1				1	2	0				0		0.04		0.009	0.013	0.013				0.017	0.026	0.12				0.5		1
7,8-dihydro-8-oxoguanine triphosphatase	8ODP_HUMAN	P36639	23 kDa		#DIV/0!	#DIV/0!	2.16667	0	6							1	1		4				2	3	2							0.061	0.061		0.13				0.14	0.14	0.066							0.93	0.98
Ras GTPase-activating protein-binding protein 1	G3BP1_HUMAN	Q13283	52 kDa		#DIV/0!	#DIV/0!	1.33333	0	6							2	1	2					1	1	1							0.047	0.034	0.036					0.019	0.019	0.019							1	0.74
Collagen alpha-1(II) chain	CO2A1_HUMAN	P02458	142 kDa	0.0203572	-1.86673	111.6	30.6	5	5	162	82	134	30	150				2		75	48	8			20	0.22	0.12	0.13	0.055	0.17				0.017		0.13	0.057	0.011			0.035	1	1	1	1	1
Phospholipase A2, membrane associated	PA2GA_HUMAN	P14555	16 kDa	0.0372821	-1.77152	67.6	19.8	5	5	77	84	101	7	69						11	61	12	2		13	0.73	0.64	0.43	0.11	0.4						0.31	0.35	0.28	0.13		0.31	1	1	1	1	1
Hyaluronan and proteoglycan link protein 1	HPLN1_HUMAN	P10915	40 kDa	0.0790118	-2.6746	166	26	5	5	87	77	285	11	370				6		13	68	37			6	0.42	0.32	0.58	0.11	0.54		0		0.17		0.18	0.33	0.33			0.073	1	1	1	1	1		0.08
Phospholipase B-like 1	PLBL1_HUMAN	Q6P4A8	63 kDa	0.240227	-0.947533	5.4	2.8	5	5	12	3	7	2	3					2	1	2	6			3	0.12	0.024	0.092	0.022	0.022					0.013	0.013	0.013	0.031			0.04	1	0.95	1	0.95	0.96
Alpha-1-antichymotrypsin	AACT_HUMAN	P01011	48 kDa	0.403998	-0.479993	21.2	15.2	5	5	28	6	30	16	26		1				8	24	29			14	0.2	0.087	0.24	0.11	0.17		0.09			0	0.085	0.2	0.16			0.11	1	1	1	1	1		0.95
Phosphoglycerate kinase 2	PGK2_HUMAN	P07205	45 kDa	0.54238	0.314511	31.2	38.8	5	5	42	7	49	16	42		25	15			42		64			48	0.21	0.12	0.21	0.19	0.21		0.17	0.19			0.18		0.16			0.2	1	0.12	1	1	1		1	1
L-lactate dehydrogenase A-like 6A	LDH6A_HUMAN	Q6ZMR3	37 kDa	0.798944	0.103836	13.4	14.4	5	5	15	4	20	8	20		12		12	10	17					21	0.06	0.042	0.072	0.054	0.072		0.078		0.072	0.054	0.054					0.078	0.59	0.07	1	1	1		0.95
Putative speedy protein E5	SPDE5_HUMAN	A6NIY4	40 kDa	0.865115	0.125531	2.2	2.4	5	5	5	1	2	1	2		5	1	1	4	1						0.036	0.036	0.036	0.036	0.092		0.036	0.036	0.039	0.036	0.036						0.98	0.49	0.95	0.99	1		0.97	0.95
Alpha-mannosidase 2C1	MA2C1_HUMAN	Q9NTJ4	116 kDa	0.942573	0.0418202	6.8	7	5	5	13	4	6	1	10		12	3		4	7					9	0.076	0.019	0.034	0.0087	0.036		0.093	0.017	0	0.019	0.027				0	0.05	1	1	1	0.99	1		1	1
Endoplasmic reticulum mannosyl-oligosaccharide 1,2-alpha-mannosidase	MA1B1_HUMAN	Q9UKM7	80 kDa	0.0631154	-1.12928	5.25	2.4	4	5	7	3	6		5			1			6	2			1	2	0.08	0.027	0.067	0	0.031			0.027			0.043	0.014			0.024	0.04	1	1	1	0.6	1			0.95
Carbonyl reductase [NADPH] 3	CBR3_HUMAN	O75828	31 kDa	0.0934311	2.01306	5.5	22.2	4	5		2	8		2	10	46	32	6	17	10							0.087	0.076		0.029	0.14	0.62	0.23	0.13	0.17	0.029		0.029			0.029		0.97	0.98		0.97	1	1	1
Copper chaperone for superoxide dismutase	CCS_HUMAN	O14618	29 kDa	0.292352	0.584963	2	3	4	5	2	1	2		3		2		1	4	3					5	0.11	0.11	0.047		0.073		0.11	0	0.11	0.047	0.077	0				0.11	0.96	0.95	0.98		1		0.95	0.16
Type II inositol 3,4-bisphosphate 4-phosphatase	INP4B_HUMAN	O15327	105 kDa	0.328187	-0.491853	2.25	1.6	4	5		1	4	2	2		1	2	1		2					2		0.0097	0.026	0.0097	0.0097		0.0097	0.0097	0.0097	0	0.0097					0.0097		0.88	1	0.94	0.94		0.63	0.79
Vesicle-associated membrane protein-associated protein B/C	VAPB_HUMAN	O95292	27 kDa	0.36902	0.678072	2.75	4.4	4	5	2		4	1	4		1			7	6				1	7	0.086		0.11	0.049	0.14		0.078	0		0.12	0.11				0.058	0.12	1		0.98	0.24	1		0.95	0.15
Ribokinase	RBSK_HUMAN	Q9H477	34 kDa	0.377568	-0.321928	2.25	1.8	4	5	2		3	2	2		3			1	2		1			2	0.025		0.05	0.025	0.025		0.056			0.025	0.025		0.025			0.056	0.95		1	0.95	1		1
Aminoacylase-1	ACY1_HUMAN	Q03154	46 kDa	0.380616	0.835613	3.25	5.8	4	5	1		6	1	5		8	5			1		2			13	0.049		0.19	0.032	0.086		0.17	0.14			0.027		0.076			0.22	1		1	1	1		1	1
Alanine--glyoxylate aminotransferase 2-like 2	AT2L2_HUMAN	Q8IUZ5	50 kDa	0.387794	-0.321928	2.75	2.2	4	5	3		4	2	2		3	3			2			1		2	0.06		0.078	0.029	0.029		0.089	0.08			0.029			0.033		0.029	1		1	0.95	1		1	1
NHL repeat-containing protein 3	NHLC3_HUMAN	Q5JS37	38 kDa	0.497432	0.388565	2.75	3.6	4	5	3	2	1		5		3		1			4	6			4	0.084	0.035	0.04	0	0.12		0.092		0.046	0	0	0.04	0.12			0.075	1	0.95	0.96	0.3	1		1
Multiple epidermal growth factor-like domains protein 8	MEGF8_HUMAN	Q7Z7M0	303 kDa	0.878617	-0.0588937	1.25	1.2	4	5	2		1	1	1		1	1		1	1					2	0.0074	0	0.0021	0.0021	0.0021	0	0.0021	0.0021	0	0.0046	0.0021			0	0	0.0021	1	0.23	0.95	0.99	0.98	0.18	0.95	0.95
Toll-interacting protein	TOLIP_HUMAN	Q9H0E2	30 kDa	0.00452028	1.07039	2	4.2	3	5			2		2	2				5	4			3	4	5			0.047		0.033	0.047		0		0.062	0.033	0	0	0.047	0.047	0.08			0.99		1	0.98		0.21
NADH dehydrogenase [ubiquinone] flavoprotein 1, mitochondrial	NDUV1_HUMAN	P49821	51 kDa	0.0518859	0.910733	5	9.4	3	5	4		6		5			8		8	13	6	12				0.071		0.067		0.043			0.11	0	0.075	0.11	0.078	0.12				1		1		1			1
Tubulin-specific chaperone D	TBCD_HUMAN	Q9BTW9	133 kDa	0.112482	2.26303	1.66667	8	3	5	2	1				2	1		16	6	6					11	0.01	0.0076			0	0.013	0.032		0.11	0.018	0.032					0.067	0.96	0.95			0.16	0.92	0.94
Zinc transporter 7	ZNT7_HUMAN	Q8NEW0	42 kDa	0.118713	0.847997	1.33333	2.4	3	5	1		1		2		2	2			4				2	2	0.04		0.027		0.043		0.04	0.04			0.09			0	0.043	0.04	0.98		0.96		1		0.97	0.98
Centrosomal protein of 290 kDa	CE290_HUMAN	O15078	290 kDa	0.243737	-0.473931	1.66667	1.2	3	5	2			1	2		2	1	1		1					1	0.0052	0		0.0052	0.013		0.0077	0.0028	0.0061	0.0028	0.0044	0	0			0.0056	0.9	0.49		0.98	1		1	1
Ubiquitin fusion degradation protein 1 homolog	UFD1_HUMAN	Q92890	35 kDa	0.251868	1	2	4	3	5	2		1		3		5	3		2	2					8	0.049		0.042		0.065		0.13	0.11		0.049	0.042		0			0.14	0.98		0.99		0.98		1	1
14 kDa phosphohistidine phosphatase	PHP14_HUMAN	Q9NRX4	14 kDa	0.307836	0.847997	2	3.6	3	5	4		1		1		5	1						4	2	6	0.22		0.12		0.088		0.22	0.12						0.26	0.088	0.47	1		0.98		0.98		1	0.98
Cysteine-rich with EGF-like domain protein 1	CREL1_HUMAN	Q96HD1	45 kDa	0.310505	1.81762	2.66667	9.4	3	5			4	2	2					1	8	27	6			5			0.055	0.026	0.026					0.026	0.13	0.14	0.095			0.081			1	0.95	0.96
Enolase-phosphatase E1	ENOPH_HUMAN	Q9UHY7	29 kDa	0.347396	0.900464	3	5.6	3	5	2		5		2		10				2		4	2		10	0.027		0.18		0.096	0	0.21				0.027		0.13	0.08		0.18	0.95		1		1	0.2	1
Protein farnesyltransferase subunit beta	FNTB_HUMAN	P49356	49 kDa	0.349052	-0.358454	3.33333	2.6	3	5	4		3		3		3	3			1		2			4	0.14		0.041		0.041	0	0.089	0.089			0.021	0	0.021			0.076	1		1		1	0.34	1	1
Transferrin receptor protein 1	TFR1_HUMAN	P02786	85 kDa	0.354422	1.94111	3.33333	12.8	3	5	4		2		4			3	40	12	1					8	0.033		0.029		0.029			0.018	0.2	0.087	0.013	0				0.042	1		1		1			0.98
Spectrin beta chain, brain 3	SPTN4_HUMAN	Q9H254	289 kDa	0.384794	1.11103	1.66667	3.6	3	5			2	1	2			1	2	1	5					9			0.0043	0.0043	0.0074			0.013	0.012	0.012	0.0062					0.028			0.49	0.46	0.98			0.9
Endoplasmic reticulum metallopeptidase 1	ERMP1_HUMAN	Q7Z2K6	100 kDa	0.454744	-0.649503	5.33333	3.4	3	5		1	4		11			3	3	6		4		1			0	0.011	0.025		0.044		0	0.011	0.02	0.045	0	0.019		0.013			0.44	0.95	1		1		0.23	1
Acyl-coenzyme A thioesterase 13	ACO13_HUMAN	Q9NPJ3	15 kDa	0.632573	0.263034	3.66667	4.4	3	5			6	3	2		7		2	5	3					5			0.25	0.16	0.086		0.26		0.071	0.25	0.16					0.25			1	1	0.98		1
Acidic leucine-rich nuclear phosphoprotein 32 family member E	AN32E_HUMAN	Q9BTT0	31 kDa	0.63488	0.263034	2	2.4	3	5			1		1	4	2			3	2			3	2				0.022		0.022	0.052	0.022	0		0.067	0.022			0.12	0.052	0			0.74		0.75	0.99	0.8	0.14
OCIA domain-containing protein 1	OCAD1_HUMAN	Q9NX40	28 kDa	0.645796	0.263034	3.66667	4.4	3	5	6		3		2		5		1	6	4					6	0.11		0.15		0.078		0.082		0.049	0.12	0.082					0.15	1		1		1		1
Carnitine O-palmitoyltransferase 2, mitochondrial	CPT2_HUMAN	P23786	74 kDa	0.702386	-0.473931	5	3.6	3	5	1		13		1		1			1	8	6				2	0.023		0.14		0.015		0.011			0.012	0.074	0.065				0.038	0.95		1		0.99		0.54
Glycosaminoglycan xylosylkinase	XYLK_HUMAN	O75063	46 kDa	0.702386	-0.152003	2	1.8	3	5	2		3		1			1			2	2	2		2		0.024		0.039		0.024		0	0.051			0.024	0.049	0.046		0.046	0	1		1		0.96		0.06	0.71
Basement membrane-specific heparan sulfate proteoglycan core protein	PGBM_HUMAN	P98160	469 kDa	0.709142	0.36257	2.33333	3	3	5	3	1	3				6	1	6		1					1	0.0025	0.002	0.003		0		0.005	0.002	0.0087		0.0025					0.0025	0.95	0.95	0.97		0.12		1	0.53
FACT complex subunit SPT16	SP16H_HUMAN	Q9Y5B9	120 kDa	0.760615	-0.189478	4.33333	3.8	3	5			3	4	6		6	5			1	1				6			0.021	0.011	0.022		0.035	0.011	0		0.011	0.0086	0			0.021			0.96	0.95	1		1	1
Putative hydroxypyruvate isomerase	HYI_HUMAN	Q5T013	30 kDa	0.76405	-0.222392	2.33333	2	3	5			4	1		2	4			1		1	1	3					0.1	0.043	0	0.043	0.11			0.04		0.043	0.04	0.043	0	0			1	0.95	0.66	0.75	1
PITH domain-containing protein 1	PITH1_HUMAN	Q9GZP4	24 kDa	0.789587	-0.196397	3.66667	3.2	3	5			1	4	6		1		2	5	2					6			0.047	0.095	0.17		0.1		0.095	0.085	0.052					0.27			0.5	1	1		0.97
Trans-2,3-enoyl-CoA reductase	TECR_HUMAN	Q9NZ01	36 kDa	0.92945	0.0703893	4	4.2	3	5			5	2	5		1		1	6	4					9			0.12	0.023	0.052		0.029		0.032	0.13	0.12					0.15			1	1	1		1
Protein CutA	CUTA_HUMAN	O60888	19 kDa	1	0	2	2	3	5	2		2		2		3			3	1			1		2	0.078		0.078		0.078		0.23		0	0.078	0.078			0.1		0.078	0.98		0.98		0.98		1
Protein kinase C alpha type	KPCA_HUMAN	P17252	77 kDa		0.169925	8	9	2	5			10		6		2				12	7	10			14			0.052	0	0.091		0.052		0		0.083	0.079	0.068			0.052			1	0.33	1		1
Mitochondrial import receptor subunit TOM40 homolog	TOM40_HUMAN	O96008	38 kDa		-0.378512	6.5	5	2	5			3		10		6			2	7	3				7			0.017		0.14		0.042			0.042	0.047	0.069				0.047			0.98		1		1
EF-hand domain-containing protein D2	EFHD2_HUMAN	Q96C19	27 kDa		-0.415037	4	3	2	5					6	2	1		2	4	2					6					0.16	0.058	0.046		0.05	0.071	0.046				0	0.19					1	0.98	0.97
HLA class I histocompatibility antigen, A-2 alpha chain	1A02_HUMAN	P01892	41 kDa		1.48543	5	14	2	5	7			3				19	14		15	15	7				0.17			0.06				0.3	0.22		0.19	0.21	0.18				0.95			0.72				1
Peripheral plasma membrane protein CASK	CSKP_HUMAN	O14936	105 kDa		-0.0324215	4.5	4.4	2	5			8		1		3			1		11	2			5	0		0.043		0.0076		0.038			0.0076	0	0.036	0.014			0.027	0.39		1		0.66		1
Ubinuclein-2	UBN2_HUMAN	Q6ZU65	146 kDa		-1.49185	4.5	1.6	2	5				3	6		1		2	2	2					1	0		0	0.015	0.0074		0.0074	0	0.0074	0.0074	0.0074					0.0074	0.17		0.25	1	0.99		0.74	0.95
E3 ubiquitin-protein ligase HUWE1	HUWE1_HUMAN	Q7Z6Z7	482 kDa		0.201634	4	4.6	2	5			4		4		8	3	5			1				6			0.0043	0	0.0041		0.0043	0.0023	0.011			0.0023				0.0064			1	0.61	1		1	1
Steryl-sulfatase	STS_HUMAN	P08842	65 kDa		1.54314	3.5	10.2	2	5	6				1		5				22	12		2		10	0.1		0		0.01		0.098				0.13	0.13		0.019		0.06	1		0.08		0.99		1
Serine protease inhibitor Kazal-type 5	ISK5_HUMAN	Q9NQ38	121 kDa		-1.32193	3.5	1.4	2	5	1			6				3	1	1	1					1	0.028			0.035	0.0066		0.0047	0.0094	0.028	0.028	0.014					0.01	0.96			1	0.98		0.28	0.95
Delta-1-pyrroline-5-carboxylate synthase	P5CS_HUMAN	P54886	87 kDa		0.678072	3	4.8	2	5			1		5				2	7	5	1				9			0.02		0.044				0.023	0.064	0.016	0.011				0.055			1		1
Protein LYRIC	LYRIC_HUMAN	Q86UE4	64 kDa		0.415037	3	4	2	5			2		4		2		6	6	1					5			0.027		0.048		0.027		0.067	0.048	0.021					0.048			0.98		1		0.97
Lipid phosphate phosphohydrolase 1	LPP1_HUMAN	O14494	32 kDa		0.341037	3	3.8	2	5	1		5				1			2	4	4	8				0.032		0.07	0			0.035			0.07	0.067	0.032	0.1				0.95		0.98	0.1			0.65
Tubulin-folding cofactor B	TBCB_HUMAN	Q99426	27 kDa		0.0931094	3	3.2	2	5	2				4		5	1	3	5						2	0.041				0.15		0.078	0.041	0.07	0.11	0					0.074	0.98				1		1	0.98
Translin-associated protein X	TSNAX_HUMAN	Q99598	33 kDa		0.879706	2.5	4.6	2	5	2				3		10	5		3	1					4	0.028			0	0.093		0.29	0.19		0.048	0.034			0		0.13	0.98			0.36	1		1	1
Activated RNA polymerase II transcriptional coactivator p15	TCP4_HUMAN	P53999	14 kDa		0.0565835	2.5	2.6	2	5				1	4		2			5	2				2	2			0	0.087	0.24		0.2	0		0.31	0.087				0.087	0.13			0.27	0.97	1		1	0.07
Phosphoglycolate phosphatase	PGP_HUMAN	A6NDG6	34 kDa		-0.0588937	2.5	2.4	2	5	2		3				4	3		1			1			3	0.072		0.075	0			0.097	0.093		0.047			0.031			0.11	1		1	0.33			1	1
5-oxoprolinase	OPLA_HUMAN	O14841	137 kDa		-0.321928	2.5	2	2	5			1		4		2	2	1				1			4			0.01		0.023		0.01	0.013	0.013	0			0.017			0.013			0.8		1		0.93	0.95
Minor histocompatibility antigen H13	HM13_HUMAN	Q8TCT9	41 kDa		2.1375	2	8.8	2	5		1			3		10	10	13	10	1							0.024		0	0.045		0.098	0.056	0.1	0.088	0.024	0						0.59		0.64	0.99		1	1
Alkaline phosphatase, tissue-nonspecific isozyme	PPBT_HUMAN	P05186	57 kDa		1.43296	2	5.4	2	5	2			2			1	4		10	10	2					0.017			0.044			0.029	0.082		0.15	0.16	0.021					0.96			1			0.8	1
Solute carrier family 2, facilitated glucose transporter member 1	GTR1_HUMAN	P11166	54 kDa		1.37851	2	5.2	2	5		1			3		1	6	14	1						4		0.02			0.035		0.02	0.067	0.085	0.035	0	0				0.035		0.95			1		0.95	1
Retinol dehydrogenase 11	RDH11_HUMAN	Q8TC12	35 kDa		1.07039	2	4.2	2	5			2	2					3		8	5	2			3			0.041	0.041				0	0.085		0.085	0.12	0.038			0.041			0.96	0.97				0.24
Long-chain-fatty-acid--CoA ligase 3	ACSL3_HUMAN	O95573	80 kDa		0.847997	2	3.6	2	5			3		1				5	2	4	5				2			0.014		0.014		0		0.054	0.014	0.028	0.021				0.014			0.99		0.98		0.31
mRNA export factor	RAE1L_HUMAN	P78406	41 kDa		0.765535	2	3.4	2	5		2	2				7	5			1	3				1		0.024	0.043				0.09	0.068			0.035	0.071		0		0.024		0.95	1				1	1
Acyl-CoA dehydrogenase family member 9, mitochondrial	ACAD9_HUMAN	Q9H845	69 kDa		0.678072	2	3.2	2	5			2		2		2	3		2	4					5			0.018		0.018		0.04	0.04		0.032	0.029					0.016			0.98		0.98		0.95	1
RNA polymerase-associated protein CTR9 homolog	CTR9_HUMAN	Q6PD62	134 kDa		0.378512	2	2.6	2	5			1		3		3	2	3	3						2			0.012		0.027		0.0051	0.0051	0.013	0.0051				0		0.012			0.95		1		0.95	1
Vinexin	VINEX_HUMAN	O60504	75 kDa		-0.321928	1.5	1.2	2	5			2			1	1			1	1			1		2			0.015			0.015	0.022		0	0.019	0.015			0.015	0	0.033			0.89			0.77	0.97
Alpha-parvin	PARVA_HUMAN	Q9NVD7	42 kDa		1.848	1.5	5.4	2	5			2		1		3	1	5	17						1			0.051		0.022		0.038	0.022	0.075	0.099					0	0.022			1		0.98		0.97	0.95
Insulin-like growth factor-binding protein 3	IBP3_HUMAN	P17936	32 kDa		1.79355	1.5	5.2	2	5		1	2						6	7	6	5	2				0	0.027	0.027				0.017		0.086	0.065	0.086	0.086	0.058			0	0.11	0.95	0.98				0.83
Sorbin and SH3 domain-containing protein 2	SRBS2_HUMAN	O94875	124 kDa		1.73697	1.5	5	2	5	1			2			5		2	14	3					1	0.029		0	0.013	0		0.056		0.013	0.039	0.037					0.019	0.89		0.19	0.99	0.89		1
[Pyruvate dehydrogenase [lipoamide]] kinase isozyme 3, mitochondrial	PDK3_HUMAN	Q15120	47 kDa		1.61667	1.5	4.6	2	5	2	1						2		9	7	1				4	0.037	0.037					0	0.037		0.12	0.059	0.032				0.037	0.98	0.95					0.08	0.95
Phospholipid scramblase 4	PLS4_HUMAN	Q9NRQ2	37 kDa		1.18057	1.5	3.4	2	5			2		1		3	1			6	3				4			0.064		0.024		0.024	0.024			0.064	0.04	0			0.024			1		0.98		0.95	0.96
ATP synthase subunit e, mitochondrial	ATP5I_HUMAN	P56385	8 kDa		1.09311	1.5	3.2	2	5			2		1		5	4		3	2					2			0.1		0.1		0.29	0.29	0	0.25	0.1					0.1			1		0.96		1	1
Small nuclear ribonucleoprotein E	RUXE_HUMAN	P62304	11 kDa		0.678072	1.5	2.4	2	5	2		1				2	3	2	3						2	0.12		0.12		0		0.29	0.29	0.12	0.25					0	0.12	0.98		0.94		0.51		1	1
Spectrin beta chain, brain 4	SPTN5_HUMAN	Q9NRC6	417 kDa		0.0931094	1.5	1.6	2	5			2	1			2	1	2		1					2		0	0.0057	0.0033	0		0.0044	0.0035	0.0027		0.0016			0	0	0.013		0.19	0.89	0.99	0.14		0.95	0.73
Ryanodine receptor 3	RYR3_HUMAN	Q15413	552 kDa		-0.0995357	1.5	1.4	2	5			2		1			1	1	2	2					1			0.0043		0.0027		0	0.0031	0.0043	0.0066	0.0033					0.0023			1		0.83		0.07	0.68
Translational activator GCN1	GCN1L_HUMAN	Q92616	293 kDa		3.58496	1	12	2	5	1				1		8	7	36		7				2		0.0071				0.0071		0.02	0.031	0.058		0.011	0			0.0071	0	0.95				0.93		1	1
Heterogeneous nuclear ribonucleoprotein A3	ROA3_HUMAN	P51991	40 kDa		0.862496	5.5	10	2	5					1	10	9	15		6				7	13						0.032	0.11	0.15	0.24	0	0.026				0.082	0.17						0.99	1	1	1
U5 small nuclear ribonucleoprotein 200 kDa helicase	U520_HUMAN	O75643	245 kDa		3.23266	1	9.4	2	5	1		1				20	14	9	1						3	0.015		0.0084				0.044	0.031	0.03	0.0047					0	0.007	0.98		0.99				1	1
Exportin-2	XPO2_HUMAN	P55060	110 kDa		2.926	1	7.6	2	5	1				1		5	9	15	6	3						0.0082	0.0082		0.0082	0.0082		0.033	0.032	0.12	0.0082	0.0082	0			0.0082		0.89	0.96		0.97	0.85		1	1
RNA-binding motif protein, X chromosome	RBMX_HUMAN	P38159	42 kDa		1.67807	2	6.4	2	5			1			3	4	3	8	13					4				0.036			0.041	0.087	0.087	0.13	0.19					0.066				0.98			1	1	1
DnaJ homolog subfamily C member 13	DJC13_HUMAN	O75165	254 kDa		2.53605	1	5.8	2	5	1				1		4	5	16		2					2	0.0067	0	0	0	0.0049		0.016	0.0098	0.059	0	0.0049					0.0049	0.83	0.99	0.52	0.37	1		1	1
Heat shock protein 105 kDa	HS105_HUMAN	Q92598	97 kDa		2.53605	1	5.8	2	5			1		1		4	7	12	5	1								0.007		0.012		0.043	0.038	0.086	0.017	0.016								0.49		0.67		0.95	1
Probable E3 ubiquitin-protein ligase HERC4	HERC4_HUMAN	Q5GLZ8	119 kDa		2.32193	1	5	2	5				1		1	7	7	6				3			2				0.0076		0.015	0.036	0.075	0.039				0.026			0.0085				0.95		1	1	1
60S ribosomal protein L26	RL26_HUMAN	P61254	17 kDa		2.26303	1	4.8	2	5			1		1		3	2	2	16						1			0.048		0.062		0.097	0.062	0.11	0.43						0.048			0.98		0.48		1	0.98
3-mercaptopyruvate sulfurtransferase	THTM_HUMAN	P25325	33 kDa		2.20163	1	4.6	2	5	1		1							3	3	1	13			3	0.03		0.037				0			0.098	0.067	0.04	0.21			0.067	0.59		0.96				0.28
Cytoglobin	CYGB_HUMAN	Q8WWM9	21 kDa		2.20163	1	4.6	2	5	1				1		10	9			2			1		1	0.053		0		0.047		0.34	0.11			0.089			0.063		0.063	0.75		0.44		0.98		1	1
UMP-CMP kinase	KCY_HUMAN	P30085	22 kDa		1.07039	2	4.2	2	5					1	3	7	5		5				2	2						0.13	0.066	0.26	0.17		0.11				0.082	0.066						0.72	0.99	1	1
Importin subunit alpha-4	IMA4_HUMAN	O00629	58 kDa		0.604071	2.5	3.8	2	5	1					4	6	8					1	2	2		0.056					0.052	0.096	0.14		0			0.027	0.025	0.025	0	0.55					1	1	1
Nardilysin	NRDC_HUMAN	O43847	132 kDa		1.37851	1	2.6	2	5	1				1			2	7	2	1					1	0.0052				0.0087		0.0052	0.0052	0.044	0.011	0.0052					0.01	0.99				1		0.9	0.9
Triple functional domain protein	TRIO_HUMAN	O75962	347 kDa		-0.321928	2.5	2	2	5					1	4	1	1	5	1	2									0	0.0042	0.0042	0.014	0.0023	0.0087	0.0055	0.0097									0.81	0.98	0.97	0.95	0.95
UPF0515 protein C19orf66	CS066_HUMAN	Q9NUL5	33 kDa		0.847997	1	1.8	2	5		1	1				4				1	1	2			1		0.038	0.038				0.079				0.038	0.038	0.1			0.038		0.65	0.99				1
Nuclear autoantigenic sperm protein	NASP_HUMAN	P49321	85 kDa		0.485427	1	1.4	2	5	1		1				1		3	1	1					1	0.015		0.022		0		0.016		0.027	0.01	0.0089					0.0089	0.58		0.95		0.15		0.88
Tubulin beta-4A chain	TBB4A_HUMAN	P04350	50 kDa		0.756074	36	60.8	1	5						36	38	35	99					26	106							0.22	0.59	0.54	0.52					0.25	0.31							0.99	0.95	0.25
Tubulin beta-3 chain	TBB3_HUMAN	Q13509	50 kDa		0.0749621	45	47.4	1	5						45	20		99	60				27	31							0.14	0.31		0.37	0.33				0.18	0.18							0.59	0.95
Rho-related GTP-binding protein RhoC	RHOC_HUMAN	P08134	22 kDa		0.146221	15	16.6	1	5						15	15	13	8	27				20								0.27	0.37	0.44	0.22	0.23				0.35								0.63	1	1
LIM domain only protein 7	LMO7_HUMAN	Q8WWI1	193 kDa		3.88753	1	14.8	1	5			1				9		7	55	2					1	0		0.0089		0	0	0.047		0.036	0.078	0.0071					0.0089	0.06		1		0.39	0.75	1
40S ribosomal protein S3a	RS3A_HUMAN	P61247	30 kDa		2.51096	2	11.4	1	5			2				4		9	39	2					3			0.03		0		0.095	0	0.11	0.47	0.064					0.064			0.98		0.19		1	0.45
40S ribosomal protein S8	RS8_HUMAN	P62241	24 kDa		0.874469	6	11	1	5						6	2	2	15	33				3			0					0.13	0.072	0.072	0.24	0.38				0.072			0.47					1	0.97	0.98
Dipeptidyl peptidase 4	DPP4_HUMAN	P27487	88 kDa		2.29278	2	9.8	1	5						2	23	13	8	2					3							0.02	0.091	0.067	0.087	0.013					0.033							0.89	1	1
GTP:AMP phosphotransferase, mitochondrial	KAD3_HUMAN	Q9UIJ7	26 kDa		3.16993	1	9	1	5			1				18	7	2	15	3								0.044				0.48	0.19	0.11	0.52	0.088			0	0				0.93				1	1
Glycogen [starch] synthase, muscle	GYS1_HUMAN	P13807	84 kDa		1.51937	3	8.6	1	5					3		8	7			4		5			19			0		0.023		0.1	0.1			0.042	0	0.061		0	0.077			0.05		1		1	1
NEDD8-activating enzyme E1 catalytic subunit	UBA3_HUMAN	Q8TBC4	52 kDa		3.10434	1	8.6	1	5			1				8	22	1	9	3							0	0.032				0.11	0.32	0.032	0.1	0.039							0.45	0.96				1	1
Malignant T-cell-amplified sequence 1	MCTS1_HUMAN	Q9ULC4	21 kDa		1	4	8	1	5			4				20	9		4				3		4			0.25				0.67	0.41		0.15				0.16	0	0.22			1				1	1
GTP-binding protein SAR1a	SAR1A_HUMAN	Q9NR31	22 kDa		2.96347	1	7.8	1	5		1					6	5	6	19						3		0.056				0	0.21	0.15	0.17	0.22	0	0		0		0.056		0.96				0.7	1	1
Nuclear migration protein nudC	NUDC_HUMAN	Q9Y266	38 kDa		2.72247	1	6.6	1	5			1				8	3	9	11						2		0	0.024				0.085	0.085	0.11	0.12						0.057		0.52	0.98				1	1
Catechol O-methyltransferase	COMT_HUMAN	P21964	30 kDa		1.67807	2	6.4	1	5						2	9	6		3				7	7				0			0.085	0.19	0.085		0.1				0.15	0.2				0.15			0.99	1	1
Pyruvate carboxylase, mitochondrial	PYC_HUMAN	P11498	130 kDa		-0.222392	7	6	1	5			7				3		10	4	11					2	0		0.037				0.029		0.076	0.023	0.03	0				0.022	0.1		1				1
Eukaryotic peptide chain release factor subunit 1	ERF1_HUMAN	P62495	49 kDa		1.58496	2	6	1	5			2				4		5	13	3					5			0.023			0	0.059	0	0.069	0.16	0.053				0	0.076			0.98			0.55	1	0.48
CDP-diacylglycerol--inositol 3-phosphatidyltransferase	CDIPT_HUMAN	O14735	24 kDa		1.53605	2	5.8	1	5		2					8	7		7	2					5		0.052					0.16	0.13		0.099	0.047				0	0.22		0.96					1	1
Acidic leucine-rich nuclear phosphoprotein 32 family member A	AN32A_HUMAN	P39687	29 kDa		0.536053	4	5.8	1	5						4	9	8		5	2	5						0.032				0.064	0.24	0.24	0	0.076	0.072	0.12		0				0.49				0.56	1	1
Phenylalanine--tRNA ligase beta subunit	SYFB_HUMAN	Q9NSD9	66 kDa		1.43296	2	5.4	1	5						2	5		4	9				4	5							0.019	0.031	0	0.034	0.034				0.019	0.022							0.99	1	0.39
COP9 signalosome complex subunit 2	CSN2_HUMAN	P61201	52 kDa		0.378512	4	5.2	1	5						4	4	16	2	2					2							0.032	0.099	0.2	0.052	0.041				0	0.032							0.97	1	1
Ras-related GTP-binding protein A	RRAGA_HUMAN	Q7L523	37 kDa		2.26303	1	4.8	1	5	1						7	4	4	5	4						0.016	0		0.016	0.016		0.096	0.067	0.067	0.067	0.016					0.016	0.5	0.26		0.99	0.99		1	1
Elongation factor 1-beta	EF1B_HUMAN	P24534	25 kDa		2.26303	1	4.8	1	5		1					2		4	16				1	1			0.089					0.036		0.12	0.2				0.067	0.067			0.95					0.97
Carboxypeptidase A4	CBPA4_HUMAN	Q9UI42	47 kDa		2.26303	1	4.8	1	5				1			6		5	2		5				6			0	0.024			0.031		0.13	0.045		0.074	0			0.067			0.23	0.91			0.95
Matrin-3	MATR3_HUMAN	P43243	95 kDa		2.20163	1	4.6	1	5			1				11	4	1	6					1				0.021		0		0.066	0.054	0.021	0.039					0.021				0.97		0.22		1	1
Sorting nexin-6	SNX6_HUMAN	Q9UNH7	47 kDa		1.20163	2	4.6	1	5						2	3	2	3	13					2							0.037	0.037	0.037	0.069	0.12					0.037							0.98	1	0.96
Prostaglandin E synthase 3	TEBP_HUMAN	Q15185	19 kDa		1.1375	2	4.4	1	5						2	7	5	2	6					2							0.094	0.32	0.26	0.094	0.14				0	0.2							1	1	1
Interferon-induced guanylate-binding protein 1	GBP1_HUMAN	P32455	68 kDa		2.1375	1	4.4	1	5		1					9	2		3	1				7			0.014	0			0	0.12	0.042	0.0084	0.049	0.0084			0	0.027	0		0.92	0.06			0.34	1	1
40S ribosomal protein S25	RS25_HUMAN	P62851	14 kDa		2.1375	1	4.4	1	5			1				1		9	8	3					1			0.072				0.072		0.3	0.3	0.15					0.072			0.98				0.97
40S ribosomal protein S5	RS5_HUMAN	P46782	23 kDa		1	2	4	1	5						2	1	1	6	11						1						0.074	0.044	0.044	0.14	0.23						0.074						0.98	0.97	0.98
Poly [ADP-ribose] polymerase 4	PARP4_HUMAN	Q9UKK3	193 kDa		2	1	4	1	5	1						3	4	8	4						1	0.016						0.007	0.019	0.017	0.0058						0.0093	0.95						1	1
Tubulin-specific chaperone A	TBCA_HUMAN	O75347	13 kDa		1	2	4	1	5						2	3	1	7	6					3						0	0.27	0.19	0.093	0.36	0.42					0.27						0.37	1	1	0.98
Adenylosuccinate synthetase isozyme 2	PURA2_HUMAN	P30520	50 kDa		2	1	4	1	5						1	7	6	4	2					1							0.046	0.075	0.079	0.059	0.031					0.046							0.93	1	1
CCR4-NOT transcription complex subunit 1	CNOT1_HUMAN	A5YKK6	267 kDa		2	1	4	1	5			1				4	9	3	1	3								0.0042				0.008	0.008	0.0088	0.0046	0.008	0				0			0.95				1	1
Eukaryotic translation initiation factor 5	IF5_HUMAN	P55010	49 kDa		1.926	1	3.8	1	5						1	4	4	5	5				1								0.026	0.063	0.063	0.063	0.063				0.044								0.82	1	1
NADH dehydrogenase [ubiquinone] 1 alpha subcomplex subunit 9, mitochondrial	NDUA9_HUMAN	Q16795	43 kDa		1.926	1	3.8	1	5					1		1			3	9	4	2								0.027		0.034			0.088	0.22	0.088	0.064		0						1		0.95
Ketosamine-3-kinase	KT3K_HUMAN	Q9HA64	34 kDa		0.925999	2	3.8	1	5						2	6	3				2		4	4							0.039	0.16	0.061			0	0.039		0.039	0.039							0.99	1	1
RNA 3'-terminal phosphate cyclase	RTC1_HUMAN	O00442	39 kDa		1.926	1	3.8	1	5			1				7	8	2		1					1			0.027				0.16	0.19	0.066	0	0.027			0		0.027			0.98				1	1
Acylglycerol kinase, mitochondrial	AGK_HUMAN	Q53H12	47 kDa		0.180572	3	3.4	1	5			3				2			4	8	1				2			0.081				0.026	0		0.052	0.15	0.026			0	0.021			1				0.95	0.33
Propionyl-CoA carboxylase alpha chain, mitochondrial	PCCA_HUMAN	P05165	80 kDa		0.765535	2	3.4	1	5	2								2	2	6	4				3	0.026						0	0	0.027	0.014	0.082	0.04				0.023	1						0.06	0.07
Sorbitol dehydrogenase	DHSO_HUMAN	Q00796	38 kDa		1.76553	1	3.4	1	5		1							1	2	4		2			8		0.025	0						0.025	0.025	0.056		0.048			0.22		0.81	0.2
Inositol 1,4,5-trisphosphate receptor type 3	ITPR3_HUMAN	Q14573	304 kDa		0.678072	2	3.2	1	5			2				4		7		3	1	1						0.0079				0.013	0	0.011	0	0.0026	0.0026	0.0037			0			1				1	0.14
Dehydrogenase/reductase SDR family member 7	DHRS7_HUMAN	Q9Y394	38 kDa		0.0931094	3	3.2	1	5			3				6		2	3	2	3							0.083		0		0.053		0.044	0.083	0.024	0.024							1		0.62		1
DDB1- and CUL4-associated factor 8	DCAF8_HUMAN	Q5TAQ9	67 kDa		1.58496	1	3	1	5			1				5	1				2	5			2			0.018				0.065	0.015				0.013	0.045			0.018			0.95				1	1
Epidermal growth factor receptor substrate 15-like 1	EP15R_HUMAN	Q9UBC2	94 kDa		0.584963	2	3	1	5			2				2	1		3	3					6	0		0.013				0.028	0.025		0.019	0.024					0.036	0.38		1				1	0.8
Myosin phosphatase Rho-interacting protein	MPRIP_HUMAN	Q6WCQ1	117 kDa		1.48543	1	2.8	1	5						1	2			1				1	6	4		0				0.011	0.053		0	0.0098				0.011	0.025	0.026		0.06				0.78	1
Leiomodin-1	LMOD1_HUMAN	P29536	67 kDa		-0.621488	4	2.6	1	5						4	2	1		5				1	4				0	0		0.018	0.015	0.015	0	0.035				0.018	0.018	0			0.17	0.51		0.99	0.97	0.96
Nicotinamide phosphoribosyltransferase	NAMPT_HUMAN	P43490	56 kDa		-0.206451	3	2.6	1	5				3			3	2	3		3	2							0	0.041			0.045	0.02	0.088		0.024	0.024							0.21	1			1	0.96
Fibroblast growth factor 1	FGF1_HUMAN	P05230	17 kDa		0.378512	2	2.6	1	5	2						3	5		3				1		1	0.077		0				0.19	0.24		0.15				0.077		0.077	0.98		0.33				1	1
Adenylosuccinate lyase	PUR8_HUMAN	P30566	55 kDa		1.37851	1	2.6	1	5			1				1			4	3		1			4			0.023				0.072			0.041	0.064		0.019			0.023			0.7				0.69
Apolipoprotein B-100	APOB_HUMAN	P04114	516 kDa		1.26303	1	2.4	1	5					1		1		8	1	1					1				0	0.0024		0.002	0	0.013	0.0015	0.0024					0.0031				0.07	0.14		0.64	0.31
C-Jun-amino-terminal kinase-interacting protein 4	JIP4_HUMAN	O60271	146 kDa		0.263034	2	2.4	1	5					2		2	4	2	3						1				0	0.0076		0.0053	0.0053	0.02	0.011						0.0098				0.26	0.98		0.95	0.95
Tumor susceptibility gene 101 protein	TS101_HUMAN	Q99816	44 kDa		0.263034	2	2.4	1	5			2							1	2		2	2		5	0		0.069				0		0	0.026	0.026		0.026	0.044		0.11	0.07		1				0.98
Cullin-5	CUL5_HUMAN	Q93034	91 kDa		0.263034	2	2.4	1	5			2				2		2	3					1	4			0.024				0.024		0.013	0.024					0.015	0.046			1				0.95
ELMO domain-containing protein 2	ELMD2_HUMAN	Q8IZ81	35 kDa		0.263034	2	2.4	1	5			2				3	1		5	1					2	0	0	0.034				0.034	0.034		0.099	0.034					0.034	0.05	0.46	0.98				0.97	0.96
Protein mago nashi homolog 2	MGN2_HUMAN	Q96A72	17 kDa		0.263034	2	2.4	1	5						2	3		2	3				2	2							0.14	0.14		0.061	0.2				0.14	0.14							0.98	1
3-ketoacyl-CoA thiolase, peroxisomal	THIK_HUMAN	P09110	44 kDa		1.26303	1	2.4	1	5			1				2			3	4	2				1			0.021			0	0.054			0.045	0.052	0.031				0.045			0.89			0.37	0.97
40S ribosomal protein S7	RS7_HUMAN	P62081	22 kDa		1.1375	1	2.2	1	5						1	3	2		2				2		2						0.067	0.15	0.067	0	0.1				0.067	0	0.062						0.91	1	1
Serine/arginine-rich splicing factor 3	SRSF3_HUMAN	P84103	19 kDa		1.1375	1	2.2	1	5						1	4	2		2				2	1							0.13	0.18	0.14		0.14				0.13	0.13							0.91	1	1
ADP-ribosylation factor-like protein 1	ARL1_HUMAN	P40616	20 kDa		1.1375	1	2.2	1	5			1						2	1	3			2		3			0.061						0.05	0.05	0.11	0		0.094		0.11			0.98
Apoptosis-associated speck-like protein containing a CARD	ASC_HUMAN	Q9ULZ3	22 kDa		1.1375	1	2.2	1	5			1				4		2	2	2					1			0.056				0.12		0.097	0.056	0.056		0			0.056			0.99				1
Dolichol-phosphate mannosyltransferase subunit 3	DPM3_HUMAN	Q9P2X0	10 kDa		0.137504	2	2.2	1	5				2			1		2	3	2					3				0.11			0.13		0.11	0.24	0.11					0.24				0.97			0.97
26S protease regulatory subunit 6B	PRS6B_HUMAN	P43686	47 kDa		1	1	2	1	5			1				1	1	6	1						1			0.022			0	0.022	0.05	0.13	0.029				0		0.022			0.98			0.6	0.97	0.98
Probable cation-transporting ATPase 13A1	AT131_HUMAN	Q9HD20	133 kDa		0.847997	1	1.8	1	5			1				1	1	3	1						3	0	0	0.0058		0		0.0075	0.0058	0.02	0.0091	0					0.0058	0.14	0.27	0.48		0.29		1	0.96
Piezo-type mechanosensitive ion channel component 1	PIEZ1_HUMAN	Q92508	287 kDa		-0.152003	2	1.8	1	5					2		1				2	2	3			1					0.0071		0.0067			0	0.0056	0.0044	0.0071	0		0.0036					1		0.92
Elongation factor G, mitochondrial	EFGM_HUMAN	Q96RP9	83 kDa		0.678072	1	1.6	1	5	1						2	1		3	1					1	0.016	0		0	0		0.039	0.039		0.028	0.016					0.011	0.89	0.41		0.3	0.35		0.95	1
Leucine--tRNA ligase, cytoplasmic	SYLC_HUMAN	Q9P2J5	134 kDa		#DIV/0!	#DIV/0!	13.8	0	5							18	23	25	2	1							0					0.1	0.082	0.14	0.01	0.01					0		0.23					1	1
Ras-related protein Rab-5B	RAB5B_HUMAN	P61020	24 kDa		#DIV/0!	#DIV/0!	11	0	5							19	13	9	13				1									0.43	0.3	0.24	0.37				0.088									1	1
Golgin subfamily A member 3	GOGA3_HUMAN	Q08378	167 kDa		#DIV/0!	#DIV/0!	9	0	5							2	1	32	9				1					0.004				0.0053	0.0053	0.16	0.05		0		0.01	0				0.14				0.95	0.96
Putative pre-mRNA-splicing factor ATP-dependent RNA helicase DHX15	DHX15_HUMAN	O43143	91 kDa		#DIV/0!	#DIV/0!	8.8	0	5							7	21	2	11				3							0		0.052	0.086	0.015	0.073				0.031		0					0.16		1	1
Ubiquitin carboxyl-terminal hydrolase 5	UBP5_HUMAN	P45974	96 kDa		#DIV/0!	#DIV/0!	8.8	0	5							7	8	15	12					2			0					0.04	0.04	0.1	0.044					0.021			0.06					1	1
60S ribosomal protein L8	RL8_HUMAN	P62917	28 kDa		#DIV/0!	#DIV/0!	8.4	0	5							1	4	10	26	1												0.07	0.14	0.043	0.2	0.047												0.97	1
Myosin regulatory light polypeptide 9	MYL9_HUMAN	P24844	20 kDa		#DIV/0!	#DIV/0!	8	0	5								2		16	6			5	11									0.12		0.4	0.17			0.22	0.44									0.98
Cadherin-13	CAD13_HUMAN	P55290	78 kDa		#DIV/0!	#DIV/0!	7.8	0	5							11		7	4	6					11							0.1	0	0.052	0.036	0.027	0				0.056							1	0.06
Glutathione S-transferase kappa 1	GSTK1_HUMAN	Q9Y2Q3	25 kDa		#DIV/0!	#DIV/0!	7.6	0	5							10	4	4	14	6												0.27	0.097	0.13	0.19	0.19												1	1
Elongation factor 1-delta	EF1D_HUMAN	P29692	31 kDa		#DIV/0!	#DIV/0!	6.8	0	5									2	25				2	2	3									0.13	0.27				0.046	0.046	0.089
Succinyl-CoA ligase [ADP-forming] subunit beta, mitochondrial	SUCB1_HUMAN	Q9P2R7	50 kDa		#DIV/0!	#DIV/0!	6	0	5							3	1	1	9	16							0	0				0.054	0.03	0.013	0.12	0.15	0		0	0			0.06	0.29				1	0.95
Alpha-2-macroglobulin receptor-associated protein	AMRP_HUMAN	P30533	41 kDa		#DIV/0!	#DIV/0!	5.2	0	5							3	1	14	4				4									0.036	0.036	0.17	0.045				0.067									1	0.95
Far upstream element-binding protein 1	FUBP1_HUMAN	Q96AE4	68 kDa		#DIV/0!	#DIV/0!	5	0	5							10	6	2	5	2												0.076	0.05	0.016	0.048	0.016												1	1
26S protease regulatory subunit 4	PRS4_HUMAN	P62191	49 kDa		#DIV/0!	#DIV/0!	5	0	5							1		2	19	2					1							0.016	0	0.077	0.23	0.027					0.023							0.63	0.58
V-type proton ATPase 116 kDa subunit a isoform 3	VPP3_HUMAN	Q13488	93 kDa		#DIV/0!	#DIV/0!	4.8	0	5								4	9	4	5					2			0					0.013	0.052	0.051	0.035			0		0.0096			0.4					1
Glutathione S-transferase theta-1	GSTT1_HUMAN	P30711	27 kDa		#DIV/0!	#DIV/0!	4.8	0	5							8	4			6	2	4									0	0.24	0.13			0.13	0.029	0.092									0.98	1	1
Syntaxin-7	STX7_HUMAN	O15400	30 kDa		#DIV/0!	#DIV/0!	4.4	0	5							2		8	10	1				1								0.092		0.16	0.16	0.038				0.057								1
Secretory carrier-associated membrane protein 3	SCAM3_HUMAN	O14828	38 kDa		#DIV/0!	#DIV/0!	4.4	0	5							3	4	12	2				1									0.084	0.046	0.092	0.046		0		0.046									1	0.95
60S ribosomal protein L23	RL23_HUMAN	P62829	15 kDa		#DIV/0!	#DIV/0!	4	0	5							3	3	5	8						1							0.21	0.21	0.32	0.41						0.14							1	1
Cytochrome P450 20A1	CP20A_HUMAN	Q6UW02	52 kDa		#DIV/0!	#DIV/0!	4	0	5							4		1	1	2	12											0.024		0.026	0.017	0.017	0.091											1
Serine/arginine-rich splicing factor 1	SRSF1_HUMAN	Q07955	28 kDa		#DIV/0!	#DIV/0!	3.8	0	5							2	1	2	12					2				0				0.04	0.04	0.089	0.25				0	0.048				0.12				0.97	0.98
Metaxin-2	MTX2_HUMAN	O75431	30 kDa		#DIV/0!	#DIV/0!	3.6	0	5							7	1			3	6				1							0.15	0.072			0.08	0.13	0			0.038							1	0.96
Caprin-1	CAPR1_HUMAN	Q14444	78 kDa		#DIV/0!	#DIV/0!	3.4	0	5								1	6	7				1	2								0	0.025	0.032	0.032				0.027	0.025								0.4	0.95
Choline/ethanolamine kinase	CHKB_HUMAN	Q9Y259	45 kDa		#DIV/0!	#DIV/0!	3.4	0	5							6	6	3				1			1					0		0.084	0.091	0.013				0.035	0		0.035					0.17		1	1
Translocon-associated protein subunit gamma	SSRG_HUMAN	Q9UNL2	21 kDa		#DIV/0!	#DIV/0!	3.4	0	5							3	2	3	6				3						0	0		0.14	0.076	0.076	0.076				0.076						0.4	0.28		1	0.98
DnaJ homolog subfamily A member 1	DNJA1_HUMAN	P31689	45 kDa		#DIV/0!	#DIV/0!	3.2	0	5							6	4	1		3					2					0		0.093	0.058	0.033		0.033					0.033					0.55		1	1
Ras-related protein Rab-23	RAB23_HUMAN	Q9ULC3	27 kDa		#DIV/0!	#DIV/0!	3.2	0	5							3	2	1	9					1							0	0.08	0.038	0.068	0.16	0			0	0.068	0						0.46	1	0.98
Hydroxysteroid dehydrogenase-like protein 2	HSDL2_HUMAN	Q6YN16	45 kDa		#DIV/0!	#DIV/0!	3.2	0	5							6	3		4	1					2							0.041	0.041		0.081	0.022					0.022							0.97	0.96
5'-AMP-activated protein kinase subunit gamma-1	AAKG1_HUMAN	P54619	38 kDa		#DIV/0!	#DIV/0!	3.2	0	5							2	3	4	5						2							0.051	0.091	0.15	0.12						0.088							0.95	1
LIM domain and actin-binding protein 1	LIMA1_HUMAN	Q9UHB6	85 kDa		#DIV/0!	#DIV/0!	3	0	5							2		2	8					2	1			0		0	0	0.029	0	0.014	0.014	0				0.016	0.016			0.29		0.5	0.52	1	0.39
UPF0364 protein C6orf211	CF211_HUMAN	Q9H993	51 kDa		#DIV/0!	#DIV/0!	3	0	5							4						4	2	2	3							0.12	0			0		0.098	0.039	0.039	0.054							1	0.06
60S ribosomal protein L10	RL10_HUMAN	P27635	25 kDa		#DIV/0!	#DIV/0!	3	0	5							3	2	2	6						2							0.047	0.1	0.061	0.12						0.037							1	1
Uridine 5'-monophosphate synthase	UMPS_HUMAN	P11172	52 kDa		#DIV/0!	#DIV/0!	3	0	5							4	6	1	3				1									0.092	0.083	0.025	0.035				0.042	0								1	1
Poliovirus receptor-related protein 2	PVRL2_HUMAN	Q92692	58 kDa		#DIV/0!	#DIV/0!	3	0	5										2	6	2	2			3										0.015	0.019	0.015	0.05			0.015
Trafficking protein particle complex subunit 3	TPPC3_HUMAN	O43617	20 kDa		#DIV/0!	#DIV/0!	2.8	0	5							6		3	3					1	1							0.19		0.19	0.17					0.083	0.044							1
Prefoldin subunit 3	PFD3_HUMAN	P61758	23 kDa		#DIV/0!	#DIV/0!	2.8	0	5							5	2	1	3		3											0.18	0.051	0.051	0.096	0	0.086											1	1
Inosine triphosphate pyrophosphatase	ITPA_HUMAN	Q9BY32	21 kDa		#DIV/0!	#DIV/0!	2.8	0	5							7	4	1		1				1								0.23	0.18	0.041		0.041				0.082								1	1
NADH dehydrogenase [ubiquinone] 1 beta subcomplex subunit 4	NDUB4_HUMAN	O95168	15 kDa		#DIV/0!	#DIV/0!	2.8	0	5							5	5			2			1	1				0				0.3	0.26		0	0.18			0.093	0.093				0.42				1	1
Retinol dehydrogenase 14	RDH14_HUMAN	Q9HBH5	37 kDa		#DIV/0!	#DIV/0!	2.8	0	5							2	2			2	4				4		0	0				0.042	0.024		0	0.024	0.024				0.048		0.16	0.1				0.95	0.93
Probable proline racemase	PRCM_HUMAN	Q96EM0	38 kDa		#DIV/0!	#DIV/0!	2.8	0	5							2	2	4	3						3							0.028	0.04	0.11	0.088						0.071							1	0.96
Poly(U)-binding-splicing factor PUF60	PUF60_HUMAN	Q9UHX1	60 kDa		#DIV/0!	#DIV/0!	2.8	0	5							5	4		2		1			2						0		0.1	0.093		0.039		0.014			0.029						0.94		1	1
Thymidine kinase 2, mitochondrial	KITM_HUMAN	O00142	31 kDa		#DIV/0!	#DIV/0!	2.6	0	5							4	2			3		2			2				0			0.11	0.034			0.068	0	0.034			0.068				0.24			1	0.96
Cytochrome c oxidase subunit 6C	COX6C_HUMAN	P09669	9 kDa		#DIV/0!	#DIV/0!	2.6	0	5							1	3		5	3					1							0.093	0.2		0.36	0.2					0.11							0.98	1
Lysophosphatidylcholine acyltransferase 1	PCAT1_HUMAN	Q8NF37	59 kDa		#DIV/0!	#DIV/0!	2.6	0	5							2			3	4	2				2							0.062			0.041	0.022	0.019				0.019							1
Peroxisomal membrane protein 11B	PX11B_HUMAN	O96011	28 kDa		#DIV/0!	#DIV/0!	2.6	0	5							6	1		1	1					4					0		0.12	0.058		0.046	0.042					0.14					0.58		1	0.98
UPF0696 protein C11orf68	CK068_HUMAN	Q9H3H3	27 kDa		#DIV/0!	#DIV/0!	2.6	0	5							6	1		3	1		2										0.26	0.096		0.084	0.044		0.044										1	0.96
Vasodilator-stimulated phosphoprotein	VASP_HUMAN	P50552	40 kDa		#DIV/0!	#DIV/0!	2.6	0	5							5	3		1	1			3									0.11	0.058		0.034	0.032			0.066									1	1
L-aminoadipate-semialdehyde dehydrogenase-phosphopantetheinyl transferase	ADPPT_HUMAN	Q9NRN7	36 kDa		#DIV/0!	#DIV/0!	2.6	0	5							6	2	2	2	1												0.1	0.049	0.049	0.049	0.023												1	1
26S proteasome non-ATPase regulatory subunit 4	PSMD4_HUMAN	P55036	41 kDa		#DIV/0!	#DIV/0!	2.4	0	5							4	1	2	4						1							0.048	0.048	0.048	0.11					0	0.095							1	0.97
S-phase kinase-associated protein 1	SKP1_HUMAN	P63208	19 kDa		#DIV/0!	#DIV/0!	2.4	0	5							2	1		6	1	2							0.037				0.055	0.049	0.037	0.26	0.049	0.049							0.48				1	0.98
ADP-ribosylation factor-like protein 2	ARL2_HUMAN	P36404	21 kDa		#DIV/0!	#DIV/0!	2.4	0	5							1		1	6				1		3							0.071		0.054	0.3				0.054	0	0.11							0.97
MACRO domain-containing protein 1	MACD1_HUMAN	Q9BQ69	36 kDa		#DIV/0!	#DIV/0!	2.4	0	5							6	1		2				1	2								0.083	0.043		0.031				0.043	0.043								1	0.96
Coiled-coil domain-containing protein 47	CCD47_HUMAN	Q96A33	56 kDa		#DIV/0!	#DIV/0!	2	0	5								1		4	2	2		1						0		0	0	0.021	0	0.087	0.025	0.021		0.021		0				0.31		0.26	0.15	0.95
C1GALT1-specific chaperone 1	C1GLC_HUMAN	Q96EU7	36 kDa		#DIV/0!	#DIV/0!	2	0	5									1		1	5	1			2							0.019		0.016	0	0.031	0.097	0.066			0.069							0.53
Fragile X mental retardation syndrome-related protein 1	FXR1_HUMAN	P51114	70 kDa		#DIV/0!	#DIV/0!	2	0	5							1	3	3					1	2						0		0.013	0.042	0.056					0.029	0.029						0.4		0.97	1
Gap junction alpha-1 protein	CXA1_HUMAN	P17302	43 kDa		#DIV/0!	#DIV/0!	2	0	5							1	1			4	2				2							0.024	0.024		0	0.06	0.039				0.058							0.97	0.95
Ras-related GTP-binding protein C	RRAGC_HUMAN	Q9HB90	44 kDa		#DIV/0!	#DIV/0!	2	0	5								2	2	3	2			1									0	0.058	0.03	0.048	0.03			0.035									0.12	1
Polymerase delta-interacting protein 2	PDIP2_HUMAN	Q9Y2S7	42 kDa		#DIV/0!	#DIV/0!	2	0	5								1	5	2	1	1												0.043	0.098	0.033	0.033	0.033				0								0.49
Paraspeckle component 1	PSPC1_HUMAN	Q8WXF1	59 kDa		#DIV/0!	#DIV/0!	1.8	0	5							2	1				2		3		1							0.031	0.031				0.015		0.067		0.015							0.95	0.96
Myelin protein zero-like protein 1	MPZL1_HUMAN	O95297	29 kDa		#DIV/0!	#DIV/0!	1.6	0	5										1	3	2	1			1										0.041	0.048	0.082	0.048			0.12
SET and MYND domain-containing protein 5	SMYD5_HUMAN	Q6GMV2	47 kDa		#DIV/0!	#DIV/0!	1.6	0	5							1	3	1	1						2							0.026	0.043	0.022	0.022	0			0		0.022							1	1
Serum amyloid P-component	SAMP_HUMAN	P02743	25 kDa	0.008749	-2.64689	119	19	5	4	72	143	143	54	183						28	28	9			11	0.38	0.33	0.37	0.32	0.37						0.32	0.19	0.12			0.18	1	1	1	1	1
Proteoglycan 4	PRG4_HUMAN	Q92954	151 kDa	0.0681563	-4.20163	78.2	4.25	5	4	97	14	68	28	184				2		6	1				8	0.059	0.022	0.063	0.039	0.053		0		0.0043		0.019	0.005				0.023	1	1	1	1	1		0.1
Retinol-binding protein 4	RET4_HUMAN	P02753	23 kDa	0.168651	-1.6256	5.4	1.75	5	4	13	3	4	1	6		1					2		1		3	0.2	0.1	0.15	0.035	0.14		0.045		0			0.05		0.05		0.1	1	1	1	0.99	1		0.97
Adseverin	ADSV_HUMAN	Q9Y6U3	80 kDa	0.251702	0.880418	11	20.25	5	4	4	8	33	3	7						19	30	23			9	0.05	0.055	0.14	0.032	0.062				0.007		0.12	0.12	0.095			0.097	1	1	1	1	1
Vitronectin	VTNC_HUMAN	P04004	54 kDa	0.280357	-1.9693	37.2	9.5	5	4	8	5	59	5	109				3		6	20				9	0.071	0.042	0.13	0.075	0.17				0.052		0.04	0.094	0.048			0.05	0.99	0.95	1	1	1
Phosphotriesterase-related protein	PTER_HUMAN	Q96BW5	39 kDa	0.308396	0.643856	5.6	8.75	5	4	2	2	10	5	9						4	6	15			10	0.02	0.032	0.077	0.032	0.086						0.02	0.077	0.15			0.08	1	0.9	1	0.95	1
Matrix Gla protein	MGP_HUMAN	P08493	12 kDa	0.310745	-0.900464	4.2	2.25	5	4	1	4	6	1	9						3	2	1			3	0.11	0.13	0.24	0.11	0.32						0.23	0.11	0.13			0.23	0.98	0.98	1	0.97	1
Cystathionine gamma-lyase	CGL_HUMAN	P32929	45 kDa	0.553426	0.321928	5	6.25	5	4	7	2	5	4	7						4	2	10			9	0.067	0.027	0.091	0.049	0.086						0.069	0.027	0.14			0.18	1	0.95	1	1	1
Diphosphoinositol polyphosphate phosphohydrolase 1	NUDT3_HUMAN	O95989	19 kDa	0.677194	0.321928	1.6	2	5	4	1	1	2	2	2					1	1				1	5	0.19	0.058	0.058	0.058	0.081					0.081	0.058				0.081	0.29	0.86	0.96	0.95	0.97	0.98
Beta-mannosidase	MANBA_HUMAN	O00462	101 kDa	0.733628	-0.263034	6	5	5	4	14	2	9	1	4		3	5			6					6	0.093	0.015	0.05	0.01	0.017		0.024	0.042			0.053					0.032	1	0.95	1	1	1		1	1
Gremlin-1	GREM1_HUMAN	O60565	21 kDa	0.00332583	-1.19265	4	1.75	4	4	5	3	4		4			2		2	1					2	0.17	0.18	0.18		0.14			0.082		0.082	0.082					0.082	1	1	1		1			0.98
Echinoderm microtubule-associated protein-like 3	EMAL3_HUMAN	Q32P44	95 kDa	0.0224873	1.36257	1.75	4.5	4	4	2	2	2	1			3				7		4			4	0.011	0.011	0.012	0.012			0.011				0.036		0.012			0.028	0.93	1	0.96	0.93			0.95
Integrin alpha-1	ITA1_HUMAN	P56199	131 kDa	0.132073	1.20163	2.5	5.75	4	4	2	3	1		4			7		4	10	2					0.014	0.014	0.014		0.028		0	0.02		0.016	0.05	0.0059					1	1	0.99		1		0.07	1
Ribonuclease UK114	UK114_HUMAN	P52758	14 kDa	0.147042	0.719892	4.25	7	4	4	4		7	4	2		10			6	4					8	0.15		0.41	0.15	0.12		0.42			0.27	0.27				0	0.41	1		1	1	1		1
Prolargin	PRELP_HUMAN	P51888	44 kDa	0.172073	-1.78427	69.75	20.25	4	4	2	35	117		125						6	34	1			40	0.024	0.17	0.3		0.21						0.052	0.1	0.024			0.13	0.98	1	1		1
Prostaglandin reductase 2	PTGR2_HUMAN	Q8N8N7	38 kDa	0.248858	-1	6.5	3.25	4	4	1		11	4	10		3				1		5			4	0.031		0.16	0.077	0.18		0.051			0	0.026		0.13	0		0.083	0.95		1	1	1		1
Protein S100-A1	S10A1_HUMAN	P23297	11 kDa	0.312549	-0.691878	5.25	3.25	4	4	6		8	1	6		3				1			3		6	0.27		0.46	0.11	0.16		0.16				0.11			0.16		0.49	1		1	0.87	1		0.97
Fatty acid-binding protein, heart	FABPH_HUMAN	P05413	15 kDa	0.349887	0.777608	3.5	6	4	4	2		9	2	1		6		10					2		6	0.068		0.38	0.075	0.068		0.23		0.37	0				0.11		0.31	0.98		1	1	0.98		1
Fibrillin-1	FBN1_HUMAN	P35555	312 kDa	0.450106	1.89812	11	41	4	4	1	2	23		18				2			151	10			1	0.0031	0.0059	0.017		0.01				0.0063			0.061	0.007			0.0031	1	1	1		1
Carboxypeptidase M	CBPM_HUMAN	P14384	51 kDa	0.507379	-0.440573	4.75	3.5	4	4	3		2	5	9					1	4	4				5	0.018	0	0.023	0.038	0.088					0.018	0.038	0.023				0.068	0.95	0.07	1	1	1
Liver carboxylesterase 1	EST1_HUMAN	P23141	63 kDa	0.775381	0.338802	8.5	10.75	4	4	3		24		5	2				5	7	27			4		0.053		0.19		0.046	0.035				0.062	0.078	0.26	0		0.086		1		1		1	1
Metallothionein-2	MT2_HUMAN	P02795	6 kDa	0.80593	0.160465	4.25	4.75	4	4	6		6	1	4				2		5		3			9	0.2		0.33	0.2	0.2				0.2		0.2		0.21			0.33	0.98		1	0.97	1
Glutaminyl-peptide cyclotransferase-like protein	QPCTL_HUMAN	Q9NXS2	43 kDa	1	0	3	3	4	4		1	4	1	6			1			5	3				3		0.029	0.071	0.029	0.073			0.029			0.099	0.021				0.076		0.94	1	0.51	1			0.96
Tumor suppressor candidate 3	TUSC3_HUMAN	Q13454	40 kDa	1	0	2.75	2.75	4	4	1	4	4		2						3	2	2			4	0.026	0.029	0.083		0.026						0.072	0.063	0.029			0.055	0.95	0.95	1		0.96
Synaptogyrin-1	SNG1_HUMAN	O43759	25 kDa	0.00465327	1.90689	1	3.75	3	4	1	1	1				3			3	4					5	0.052	0.052	0.052				0.1			0.1	0.1				0	0.1	0.98	0.96	0.98				1
Peroxisomal acyl-coenzyme A oxidase 1	ACOX1_HUMAN	Q15067	74 kDa	0.0257964	1.67243	1.33333	4.25	3	4	1		2	1							5	2	5			5	0.021		0.026	0.014	0						0.064	0.029	0.091			0.036	0.95		0.95	0.95	1
Serine protease HTRA1	HTRA1_HUMAN	Q92743	51 kDa	0.0333105	-1.83727	22.3333	6.25	3	4		10	26		31				8		4	9				4		0.1	0.12		0.12				0.042		0.046	0.035	0			0.031		1	1		1
Cysteine-rich with EGF-like domain protein 2	CREL2_HUMAN	Q6UXH1	38 kDa	0.285591	0.36257	2.33333	3	3	4			2	2	3						4	2	3			3			0.045	0.045	0.065						0.045	0.045	0.068			0.065			0.95	0.95	1
Pre-mRNA-processing factor 40 homolog A	PR40A_HUMAN	O75400	109 kDa	0.285591	1	1	2	3	4		1			1	1	2	4							1	1		0.014			0.0094	0.017	0.026	0.045							0.017	0.01		0.95			0.64	0.9	1	1
Aspartyl aminopeptidase	DNPEP_HUMAN	Q9ULA0	52 kDa	0.334272	0.880418	3.66667	6.75	3	4	2			2	7					5	8		12			2	0.025			0.025	0.08					0.038	0.11		0.15			0.025	0.95			0.95	1
Tetratricopeptide repeat protein 38	TTC38_HUMAN	Q5R3I4	53 kDa	0.436588	-0.192645	2	1.75	3	4	2		2		2				1	2	2		2				0.043		0.043		0.019				0.019	0.019	0.023		0.019				1		1		0.98
Up-regulated during skeletal muscle growth protein 5	USMG5_HUMAN	Q96IX5	6 kDa	0.67738	0.169925	2	2.25	3	4	1		3		2					3	2				2	2	0.28		0.43		0.26	0				0.43	0.26				0.28	0.26	0.75		1		0.98	0.24
Nucleolysin TIAR	TIAR_HUMAN	Q01085	42 kDa	0.707382	0.237039	2.33333	2.75	3	4	3			1	3		2	1		4						4	0.064			0.029	0.064		0.029	0.024		0.029						0.064	1			0.63	1		0.97	0.96
Methylmalonyl-CoA mutase, mitochondrial	MUTA_HUMAN	P22033	83 kDa	0.718319	-0.254573	5.66667	4.75	3	4	2		9		6						5	5	1			8	0.027		0.097		0.071				0		0.057	0.059	0.017		0	0.032	1		1		1
Carboxypeptidase D	CBPD_HUMAN	O75976	153 kDa	0.720971	-0.152003	1.66667	1.5	3	4	2		1		2			2	2		1	1					0.0072		0.0087		0.0087		0	0.0072	0.016		0.0087	0.0087					0.95		0.95		0.98		0.33	0.95
Ufm1-specific protease 2	UFSP2_HUMAN	Q9NUQ7	53 kDa	0.81441	0.115477	3	3.25	3	4		4	4			1					4	3	2			4		0.075	0.075			0.043					0.075	0.043	0.043			0.075		1	1			0.52
Asparagine synthetase [glutamine-hydrolyzing]	ASNS_HUMAN	P08243	64 kDa	0.946766	0.0703893	5	5.25	3	4	2	2	11					2	2		6					11	0.052	0.025	0.12			0		0.025	0.016		0.087		0			0.14	1	0.95	1			0.43		0.95
Geranylgeranyl transferase type-2 subunit beta	PGTB2_HUMAN	P53611	37 kDa		-1.22239	3.5	1.5	2	4		5	2				1			1			1			3		0.066	0.033				0.033			0.033	0		0.033			0.066		1	0.96				1
U1 small nuclear ribonucleoprotein 70 kDa	RU17_HUMAN	P08621	52 kDa		2.43296	2.5	13.5	2	4		3				2	27	20						2	5			0.043				0.023	0.23	0.13						0.023	0.053			1				0.99	1	1
Extracellular superoxide dismutase [Cu-Zn]	SODE_HUMAN	P08294	26 kDa		1.66297	3	9.5	2	4			4		2						2	27	5			4			0.15		0.067						0.087	0.3	0.067			0.067			1		0.99
Deoxyuridine 5'-triphosphate nucleotidohydrolase, mitochondrial	DUT_HUMAN	P33316	27 kDa		0.378512	2.5	3.25	2	4	2				3				2	8	2					1	0.067				0.12		0		0.032	0.12	0.032					0.032	0.98				1		0.31
Coiled-coil domain-containing protein 73	CCD73_HUMAN	Q6ZRK6	124 kDa		0.263034	2.5	3	2	4	1		4				1			2	6					3	0.037		0.019		0		0.014	0	0	0.0093	0.0093					0.0093	0.96		1		0.6		0.95	0.34
FACT complex subunit SSRP1	SSRP1_HUMAN	Q08945	81 kDa		0.137504	2.5	2.75	2	4			4		1		1	2				5				3			0.027		0.021	0	0.024	0.021	0		0	0.027				0.027			1		0.99	0.37	0.52	0.95
Mitochondrial chaperone BCS1	BCS1_HUMAN	Q9Y276	48 kDa		0.137504	2.5	2.75	2	4			3		2					2	5	2				2			0.072		0.024					0.024	0.069	0.024				0.048			1		0.98
Peptidyl-prolyl cis-trans isomerase-like 1	PPIL1_HUMAN	Q9Y3C6	18 kDa		0	2.5	2.5	2	4	2				3		2	1		2						5	0.1				0.14		0.15	0.048		0.16					0	0.31	1				1		1	0.98
Nucleoprotein TPR	TPR_HUMAN	P12270	267 kDa		1.70044	2	6.5	2	4			3		1		2	6	16	2									0.0034	0	0.0051		0.0042	0.021	0.033	0.0042			0						0.98	0.94	0.84		0.95	1
Inverted formin-2	INF2_HUMAN	Q27J81	136 kDa		0.836501	3.5	6.25	2	4			2			5	12	2	8	3									0.01			0.012	0.082	0.01	0.05	0.022						0			0.99			0.97	1	0.96
Nesprin-2	SYNE2_HUMAN	Q8WXH0	796 kDa		1.08746	2	4.25	2	4			3	1			3	4	1		9						0		0.0022	0.0015	0	0	0.0013	0.0052	0.0016	0	0				0	0	0.15		1	1	0.99	0.57	1	1
26S proteasome non-ATPase regulatory subunit 9	PSMD9_HUMAN	O00233	25 kDa		0.906891	2	3.75	2	4	2				2		1		2	6						6	0.054				0.049		0.054		0.04	0.18						0.15	0.98				0.98		0.97
Fatty acid-binding protein, epidermal	FABP5_HUMAN	Q01469	15 kDa		0.321928	2	2.5	2	4			2		2		2		2	5	1							0	0.067	0	0.067		0.067		0.067	0.15	0.067					0		0.46	0.98	0.13	0.98		0.86
Putative deoxyribonuclease TATDN1	TATD1_HUMAN	Q6P1N9	34 kDa		0.321928	2	2.5	2	4			3	1			1				2		2			5			0.067	0.074			0.024				0.037		0.034			0.077			1	0.87			0.97
UPF0172 protein FAM158A	F158A_HUMAN	Q9Y3B6	23 kDa		-0.678072	2	1.25	2	4	2		2				1				2	1				1	0.062		0.062				0.062				0.11	0.062				0.062	0.95		0.99				0.97
NADH dehydrogenase [ubiquinone] flavoprotein 2, mitochondrial	NDUV2_HUMAN	P19404	27 kDa		1.11548	1.5	3.25	2	4			2		1					3	7	2	1						0.052		0.048					0.18	0.092	0.044	0.04						0.99		0.98
FYVE and coiled-coil domain-containing protein 1	FYCO1_HUMAN	Q9BQS8	167 kDa		0.736966	1.5	2.5	2	4	1		2				3	2	4		1						0.0054		0.0054		0		0.0074	0.0074	0.018	0	0.0054					0	0.71		0.95		0.74		0.97	0.95
UPF0670 protein C8orf55	CH055_HUMAN	Q8WUY1	24 kDa		0.736966	1.5	2.5	2	4			1		2		2	3			2					3			0.038		0.082		0.077	0.082		0	0.077					0.087			0.98		1		1	1
FAS-associated factor 2	FAF2_HUMAN	Q96CS3	53 kDa		0.736966	1.5	2.5	2	4	2		1				2	2	1							5	0.034		0.034		0		0.047	0.034	0.02							0.076	0.98		0.83		0.3		0.97	0.98
LDLR chaperone MESD	MESD_HUMAN	Q14696	26 kDa		-0.263034	1.5	1.25	2	4				1	2		1	1		2						1				0.081	0.064		0.038	0.038		0.043					0	0.026				0.99	1		0.97	0.96
NEDD8-activating enzyme E1 regulatory subunit	ULA1_HUMAN	Q13564	60 kDa		3	1.5	12	2	4					1	2	16	22		8	2							0		0	0.022	0.03	0.18	0.34		0.06	0.021			0				0.09		0.36	0.98	0.64	1	1
60S ribosomal protein L19	RL19_HUMAN	P84098	23 kDa		2.70044	1	6.5	2	4	1	1						1	8	16						1	0.051	0.051				0		0.051	0.17	0.2		0				0.046	0.86	0.78				0.24		0.92
Tropomodulin-3	TMOD3_HUMAN	Q9NYL9	40 kDa		1.80735	1.5	5.25	2	4			1			2	6	4		9				2					0.02			0.057	0.15	0.085		0.16				0.057	0	0			0.84			0.98	1	1
Thyroid receptor-interacting protein 11	TRIPB_HUMAN	Q15643	228 kDa		2.24793	1	4.75	2	4		1			1			1	2		15					1	0	0.0051		0.003	0.0056		0	0.0035	0.0096	0	0				0	0.0061	0.37	0.81		0.91	1		0.27	1
Splicing factor 3B subunit 1	SF3B1_HUMAN	O75533	146 kDa		2.24793	1	4.75	2	4	1			1			2	14	2	1							0.0054			0.013			0.011	0.071	0.019	0.0054							0.96			0.99			1	1
Immunity-related GTPase family Q protein	IRGQ_HUMAN	Q8WZA9	63 kDa		1.80735	1	3.5	2	4	1		1				4	5					2			3	0.018		0.019				0.037	0.061			0	0	0.019			0.037	0.95		0.99				1	1
EH domain-containing protein 4	EHD4_HUMAN	Q9H223	61 kDa		1.11548	1.5	3.25	2	4					1	2	3			6	3				1						0.041	0.022	0.05		0.05	0.076	0.0092			0	0.022						0.78	0.94	0.97
SWI/SNF complex subunit SMARCC2	SMRC2_HUMAN	Q8TAQ2	133 kDa		1.16993	1	2.25	2	4	1		1				4	3		1						1	0.016		0.0074		0	0	0.016	0.016		0.0082						0.0099	0.62		0.96		0.79	0.14	1	1
Kinesin light chain 1	KLC1_HUMAN	Q07866	65 kDa		0.415037	1.5	2	2	4				1		2	1	1						4	2					0.026	0	0.024	0.019	0.038	0					0.051	0.024					0.88	0.96	0.95	0.95	1
RNA-binding protein FUS	FUS_HUMAN	P35637	53 kDa		0.415037	1.5	2	2	4				1		2	2	2		2					2					0.038		0.032	0.027	0.027		0.027				0	0.063	0				0.97		1	0.97	0.98
Caldesmon	CALD1_HUMAN	Q05682	93 kDa		5.32193	1	40	1	4					1		2		17	140						1				0	0.011		0.054		0.1	0.22	0					0.011				0.52	0.94		1
Glutamine synthetase	GLNA_HUMAN	P15104	42 kDa		3.61471	1	12.25	1	4			1				23	15		5					6			0	0.027				0.23	0.19		0.13	0			0	0.1			0.08	0.66				1	1
60S ribosomal protein L3	RL3_HUMAN	P39023	46 kDa		3.42626	1	10.75	1	4				1			5	1	14	23										0.045			0.082	0.03	0.17	0.15					0					0.84			1	0.98
Astrocytic phosphoprotein PEA-15	PEA15_HUMAN	Q15121	15 kDa		3.16993	1	9	1	4						1			5	8				11	12				0			0.11			0.17	0.31				0.22	0.37				0.06			0.81
Eukaryotic translation elongation factor 1 epsilon-1	MCA3_HUMAN	O43324	20 kDa		1.85798	2	7.25	1	4		2					14	6	4	5								0.063					0.27	0.11	0.12	0.18								0.97					1	1
DNA repair protein RAD50	RAD50_HUMAN	Q92878	154 kDa		2.80735	1	7	1	4		1					6	5	5		12							0.0099	0				0.023	0.047	0.023	0	0							0.62	0.37				1	1
WASH complex subunit strumpellin	STRUM_HUMAN	Q12768	134 kDa		2.64386	1	6.25	1	4				1			6	3	15	1										0.015			0.046	0.019	0.082	0.0069										0.97			1	1
Transmembrane 4 L6 family member 1	T4S1_HUMAN	P30408	22 kDa		2.64386	1	6.25	1	4					1		13	4		3						5	0				0.045		0.084	0.045		0.045						0.045	0.37				0.98		1	0.96
Golgin subfamily B member 1	GOGB1_HUMAN	Q14789	376 kDa		2.52356	1	5.75	1	4	1							3	14	5	1						0.0052		0.0018	0	0.0018			0.0086	0.018	0.0098	0.0031	0					0.98		0.15	0.31	0.55			1
Ceroid-lipofuscinosis neuronal protein 5	CLN5_HUMAN	O75503	41 kDa		0.201634	5	5.75	1	4					5						1	8	11			3			0		0.081						0.025	0.12	0.12			0.05			0.13		1
Pantothenate kinase 4	PANK4_HUMAN	Q9NVE7	86 kDa		1.45943	2	5.5	1	4			2				7	8			4		3						0.018				0.098	0.088			0.018		0.013			0			0.95				1	1
Ubiquitin carboxyl-terminal hydrolase isozyme L1	UCHL1_HUMAN	P09936	25 kDa		0.807355	3	5.25	1	4						3	12	4							1	4						0.11	0.28	0.14	0					0	0.049	0.072						1	1	1
Epiplakin	EPIPL_HUMAN	P58107	556 kDa		2.32193	1	5	1	4				1			9	8	2		1						0	0		0.0014	0		0.012	0.0092	0.01		0.0026					0	0.42	0.16		0.88	0.76		0.99	0.26
Heterogeneous nuclear ribonucleoprotein A/B	ROAA_HUMAN	Q99729	36 kDa		2.24793	1	4.75	1	4						1	9	8	1					1							0	0.045	0.11	0.099	0.03					0.045							0.2	0.88	1	1
Protein CREG1	CREG1_HUMAN	O75629	24 kDa		0.662965	3	4.75	1	4	3							2					13		3	1	0.055						0	0.095		0			0.15	0	0.095	0.027	1						0.59	0.96
Regulator of microtubule dynamics protein 1	RMD1_HUMAN	Q96DB5	36 kDa		2.24793	1	4.75	1	4			1						1	7	3	8					0		0.035						0.035	0.17	0.057	0.12					0.08		0.69
COP9 signalosome complex subunit 8	CSN8_HUMAN	Q99627	23 kDa		1.16993	2	4.5	1	4						2	9	5						1	3							0.062	0.23	0.2						0.1	0.16							1	1	1
Peroxidasin homolog	PXDN_HUMAN	Q92626	165 kDa		2.16993	1	4.5	1	4			1					1	15	1	1						0		0.014		0		0	0.0061	0.038	0.0088	0.0081					0	0.05		0.95		0.31		0.05	0.95
Intercellular adhesion molecule 1	ICAM1_HUMAN	P05362	58 kDa		2.08746	1	4.25	1	4			1				4	2	10	1									0.041				0.034	0.015	0.13	0.026									0.96				0.95	0.96
Tensin-1	TENS1_HUMAN	Q9HBL0	186 kDa		2	1	4	1	4					1		6	2	1	7									0		0.004		0.021	0.018	0.0063	0.0075									0.53		0.8		1	1
Aminoacyl tRNA synthase complex-interacting multifunctional protein 2	AIMP2_HUMAN	Q13155	35 kDa		2	1	4	1	4			1				6	4	4	2									0.028		0		0.091	0.078	0.16	0.078									0.93		0.23		1	1
LETM1 and EF-hand domain-containing protein 1, mitochondrial	LETM1_HUMAN	O95202	83 kDa		2	1	4	1	4			1						4	5	3	4							0.023		0		0		0.039	0.035	0.016	0.034							0.96		0.48		0.07
Centromere protein F	CENPF_HUMAN	P49454	368 kDa		1.90689	1	3.75	1	4				1				3	2		9					1			0	0.0053		0	0	0.0047	0.0069	0	0.0019				0	0.004			0.12	0.99		0.07	0.33	1
Dynamin-1-like protein	DNM1L_HUMAN	O00429	82 kDa		1.90689	1	3.75	1	4					1		5	7	2						1						0.015		0.035	0.053	0.026	0					0.019						0.98		1	1
IST1 homolog	IST1_HUMAN	P53990	40 kDa		1.90689	1	3.75	1	4						1	9			4				1	1		0					0.036	0.16			0.049				0.052	0.036		0.06					0.89	1
Nucleotide exchange factor SIL1	SIL1_HUMAN	Q9H173	52 kDa		1.90689	1	3.75	1	4			1						6		3	5				1			0.017				0		0.074		0.017	0.028				0.037			0.91				0.12
Reticulocalbin-3	RCN3_HUMAN	Q96D15	37 kDa		1.80735	1	3.5	1	4					1				9	2		2		1							0.043				0.22	0.098		0.043	0	0.052							0.98
Nucleoside diphosphate kinase 3	NDK3_HUMAN	Q13232	19 kDa		1.80735	1	3.5	1	4			1				1		2	5						6			0.047				0.25		0.059	0.21						0.25			0.85				0.95
Ubiquitin-like modifier-activating enzyme 6	UBA6_HUMAN	A0AVT1	118 kDa		1.70044	1	3.25	1	4	1						4	3	5						1		0.013			0			0.022	0.026	0.049						0.013		0.91			0.84			1	1
Ankycorbin	RAI14_HUMAN	Q9P0K7	110 kDa		1.70044	1	3.25	1	4	1						7	2	2	2							0.0092			0	0	0	0.035	0.026	0.0092	0.015							0.52			0.39	0.2	0.06	1	1
Transmembrane protein 173	TM173_HUMAN	Q86WV6	42 kDa		1.70044	1	3.25	1	4					1		5		4		1	3									0.034		0.15	0	0.13		0.024	0.024			0	0					0.98		1	0.17
UPF0587 protein C1orf123	CA123_HUMAN	Q9NWV4	18 kDa		1.70044	1	3.25	1	4						1	6			4					1	2						0.11	0.19		0	0.26				0	0.11	0.19						0.75	1
Nuclear pore complex protein Nup155	NU155_HUMAN	O75694	155 kDa		1.58496	1	3	1	4			1					2	3			2				5			0.0079		0			0.013	0.019			0.013				0.012			0.93		0.6			0.96
ERI1 exoribonuclease 3	ERI3_HUMAN	O43414	37 kDa		1.58496	1	3	1	4	1						4	2				2	4				0.027		0				0.059	0.045			0	0.027	0.027				1		0.98				1	1
DCN1-like protein 1	DCNL1_HUMAN	Q96GG9	30 kDa		1.58496	1	3	1	4	1						8	1			1					2	0.031				0		0.14	0.066			0.039					0.035	0.98				0.7		1	0.96
V-type proton ATPase subunit H	VATH_HUMAN	Q9UI12	56 kDa		1.58496	1	3	1	4	1						4	2	5	1							0.031						0.048	0.048	0.072	0.019						0	0.9						0.97	0.96
Eukaryotic translation initiation factor 5B	IF2P_HUMAN	O60841	139 kDa		1.45943	1	2.75	1	4			1				4	2	2							3		0	0.016				0.021	0.036	0.016							0.016		0.1	0.95				1	1
Osteoclast-stimulating factor 1	OSTF1_HUMAN	Q92882	24 kDa		-0.125531	3	2.75	1	4			3				4	3			1					3			0.056				0.29	0.16			0.037				0	0.056			0.99				1	1
Translocating chain-associated membrane protein 1	TRAM1_HUMAN	Q15629	43 kDa		0.459432	2	2.75	1	4			2						1	4	2					4			0.037		0				0.019	0.048	0.019					0.056			0.98		0.68
TAR DNA-binding protein 43	TADBP_HUMAN	Q13148	45 kDa		1.45943	1	2.75	1	4						1	6	2	1	2												0.029	0.082	0.041	0.029	0.051												0.82	1	1
Platelet-derived growth factor receptor alpha	PGFRA_HUMAN	P16234	123 kDa		1.45943	1	2.75	1	4				1			3		6	1	1									0.016	0.012		0.022		0.022	0.012	0.01									0.92	0.56		0.97
Ubiquitin-conjugating enzyme E2 D2	UB2D2_HUMAN	P62837	17 kDa		-0.540568	4	2.75	1	4	4						5	3		2	1						0.11						0.18	0.11		0.12	0.041						1						1	1
Serine/threonine-protein kinase N1	PKN1_HUMAN	Q16512	104 kDa		1.32193	1	2.5	1	4				1			2	5		1	2								0	0.011			0.018	0.045	0	0.012	0.0053								0.16	0.99			1	1
Vesicle transport protein GOT1B	GOT1B_HUMAN	Q9Y3E0	15 kDa		0.321928	2	2.5	1	4		2						2	3		3					2		0.094			0		0	0.094	0.2	0	0.065					0.065		0.95			0.44		0.12	0.95
Dihydroorotate dehydrogenase (quinone), mitochondrial	PYRD_HUMAN	Q02127	43 kDa		1.32193	1	2.5	1	4	1						1	1			2					6	0.035						0.091	0.018			0.025					0.084	0.95						0.97	0.48
Inositol monophosphatase 3	IMPA3_HUMAN	Q9NX62	39 kDa		0.321928	2	2.5	1	4					2		3	3		3	1										0.028		0.045	0.047		0.047	0.028										0.98		1	1
Phosphatidylinositol 4-kinase type 2-alpha	P4K2A_HUMAN	Q9BTU6	54 kDa		1.32193	1	2.5	1	4			1					2	4	3						1			0.019				0	0.019	0.073	0.035						0.019			0.98				0.25	0.95
ADP-ribosylation factor-like protein 6-interacting protein 1	AR6P1_HUMAN	Q15041	23 kDa		-0.415037	3	2.25	1	4					3		5	1			1					2					0.069		0.099	0.049			0.049					0.089					1		1	0.98
Coatomer subunit zeta-1	COPZ1_HUMAN	P61923	20 kDa		0.169925	2	2.25	1	4	2								4	2					1	2	0.079		0			0	0		0.14	0.12	0				0.085	0.14	0.98		0.19			0.48	0.18
ATP synthase subunit epsilon, mitochondrial	ATP5E_HUMAN	P56381	6 kDa		1.16993	1	2.25	1	4			1				3			1	4					1			0.16				0.55			0.16	0.45					0.16			0.98				1
GH3 domain-containing protein	GHDC_HUMAN	Q8N2G8	58 kDa		1.16993	1	2.25	1	4	1						1					2	4			2	0.015		0	0			0.023					0.015	0.038			0.015	1		0.14	0.44			0.95
Pterin-4-alpha-carbinolamine dehydratase	PHS_HUMAN	P61457	12 kDa		0.169925	2	2.25	1	4						2	2			1					3	3						0.13	0.29			0.096					0.13	0.23						0.98	1
E3 ubiquitin-protein ligase RBX1	RBX1_HUMAN	P62877	12 kDa		1.16993	1	2.25	1	4			1				2			3	1					3		0	0.19				0.18			0.25	0.074					0.31		0.29	0.88				0.84
ATP-binding cassette sub-family E member 1	ABCE1_HUMAN	P61221	67 kDa		1.16993	1	2.25	1	4	1						5			1	1					2	0.01						0.05			0.02	0.028					0.03	0.86						1
Uncharacterized glycosyltransferase AER61	AER61_HUMAN	Q5NDL2	62 kDa		1.16993	1	2.25	1	4					1					4	2	2				1					0.021		0			0.04	0.017	0.034				0.021					0.82		0.17
General transcription factor II-I	GTF2I_HUMAN	P78347	112 kDa		1	1	2	1	4					1					2	1				4	1					0.019		0	0	0	0.021	0.019	0.007		0	0.044	0.015					0.96		0.36	0.35
TLD domain-containing protein KIAA1609	K1609_HUMAN	Q6P9B6	51 kDa		1	1	2	1	4						1	2	3						1	2							0.035	0.044	0.059						0.035	0.035							0.93	0.95	1
E3 ubiquitin-protein ligase synoviolin	SYVN1_HUMAN	Q86TM6	68 kDa		-0.192645	2	1.75	1	4					2		2	2			1					2					0.015		0.016	0.015			0.015					0.015					0.98		1	0.95
Kynurenine--oxoglutarate transaminase 1	KAT1_HUMAN	Q16773	48 kDa		-0.192645	2	1.75	1	4			2				1	1					3			2	0		0.045				0.04	0.064				0	0.076			0.052	0.31		1				0.95	0.86
5'-AMP-activated protein kinase catalytic subunit alpha-1	AAPK1_HUMAN	Q13131	64 kDa		0.807355	1	1.75	1	4			1				2			1	1					3	0		0.014				0.039	0		0.014	0.014					0.047	0.41		0.98				1	0.13
NEDD8 ultimate buster 1	NUB1_HUMAN	Q9Y5A7	71 kDa		0.584963	1	1.5	1	4					1		3		1	1						1			0		0.023		0.042		0.024	0.023						0.0081			0.11		0.94		1
Intron-binding protein aquarius	AQR_HUMAN	O60306	171 kDa		0.584963	1	1.5	1	4				1			1	1	3							1		0		0.01			0.014	0.01	0.01							0.013		0.34		0.99			0.95	0.52
Wolframin	WFS1_HUMAN	O76024	100 kDa		0.584963	1	1.5	1	4					1				2	2	1					1	0				0.028		0		0.025	0.011	0.009					0.013	0.19				0.84		0.22
Mitochondrial import inner membrane translocase subunit TIM50	TIM50_HUMAN	Q3ZCQ8	40 kDa		-0.415037	2	1.5	1	4	2							1	1	2	2						0.045						0	0.045	0.042	0.071	0.048						0.98						0.17	0.96
Importin subunit alpha-3	IMA3_HUMAN	O00505	58 kDa		0.584963	1	1.5	1	4						1		2	1	2				1								0.027		0.081	0.017	0.025				0.027	0							0.18		1
NADH dehydrogenase [ubiquinone] 1 alpha subcomplex subunit 2	NDUA2_HUMAN	O43678	11 kDa		0.584963	1	1.5	1	4	1						2	1		2	1						0.1						0.1	0.1		0.19	0.1						0.98						0.97	0.98
Rab3 GTPase-activating protein catalytic subunit	RB3GP_HUMAN	Q15042	111 kDa		0.321928	1	1.25	1	4					1		1	1	2		1										0.012		0.025	0.017	0.033		0.01										0.84		0.95	1
Tubulin beta-6 chain	TBB6_HUMAN	Q9BUF5	50 kDa		#DIV/0!	#DIV/0!	46.5	0	4							27	12	69	78													0.22	0.22	0.48	0.23													1	0.95
Polyadenylate-binding protein 4	PABP4_HUMAN	Q13310	71 kDa		#DIV/0!	#DIV/0!	20	0	4							28	21	14	17													0.18	0.19	0.15	0.12													1	1
Microtubule-actin cross-linking factor 1, isoform 4	MACF4_HUMAN	Q96PK2	670 kDa		#DIV/0!	#DIV/0!	18.75	0	4							25	22	26	2													0.015	0.031	0.023	0.01													1	1
Protein kinase C delta-binding protein	PRDBP_HUMAN	Q969G5	28 kDa		#DIV/0!	#DIV/0!	18	0	4							38	23		8	3										0	0	0.34	0.26		0.13	0.1				0						0.13	0.65	1	1
Heterogeneous nuclear ribonucleoprotein U-like protein 2	HNRL2_HUMAN	Q1KMD3	85 kDa		#DIV/0!	#DIV/0!	15.5	0	4							17	21	1	23								0					0.075	0.14	0.0094	0.14		0						0.39					1	1
Ras-related protein Rab-5A	RAB5A_HUMAN	P20339	24 kDa		#DIV/0!	#DIV/0!	15.5	0	4							19	14	11	18													0.24	0.18	0.36	0.31													1	1
High mobility group protein B2	HMGB2_HUMAN	P26583	24 kDa		#DIV/0!	#DIV/0!	12.25	0	4							30	9		7					3								0.38	0.22		0.15					0.15								1	1
cAMP-dependent protein kinase catalytic subunit beta	KAPCB_HUMAN	P22694	41 kDa		#DIV/0!	#DIV/0!	10.5	0	4								24	9					7		2								0.27	0.11					0.11		0.063								1
Coronin-2B	COR2B_HUMAN	Q9UQ03	55 kDa		#DIV/0!	#DIV/0!	9.25	0	4							18	17		1	1						0						0.21	0.21		0.025	0.031				0		0.3						1	1
Importin-9	IPO9_HUMAN	Q96P70	116 kDa		#DIV/0!	#DIV/0!	9.25	0	4							11	11	13	2													0.046	0.073	0.085	0.02				0									1	1
Dual specificity mitogen-activated protein kinase kinase 2	MP2K2_HUMAN	P36507	44 kDa		#DIV/0!	#DIV/0!	8.75	0	4							11	13	10		1											0	0.06	0.27	0.1		0.018			0								0.2	1	1
DCC-interacting protein 13-beta	DP13B_HUMAN	Q8NEU8	74 kDa		#DIV/0!	#DIV/0!	8.75	0	4							21	7			1				6							0	0.14	0.071	0	0	0.011			0	0.11							0.25	1	1
6-phosphofructokinase, muscle type	K6PF_HUMAN	P08237	85 kDa		#DIV/0!	#DIV/0!	8.75	0	4									7	13	4					11								0.023	0.045	0.076	0.027					0.05								0.2
Atrial natriuretic peptide receptor 3	ANPRC_HUMAN	P17342	60 kDa		#DIV/0!	#DIV/0!	8.5	0	4							1	2	1	30													0.018	0.037	0.015	0.2						0							0.97	1
Cytoplasmic aconitate hydratase	ACOC_HUMAN	P21399	98 kDa		#DIV/0!	#DIV/0!	7.75	0	4								7	13	8			3						0		0			0.043	0.11	0.031			0.025						0.13		0.45			1
Switch-associated protein 70	SWP70_HUMAN	Q9UH65	69 kDa		#DIV/0!	#DIV/0!	7.75	0	4							17	12		1	1												0.2	0.14		0.017	0.017												1	1
Transcriptional activator protein Pur-beta	PURB_HUMAN	Q96QR8	33 kDa		#DIV/0!	#DIV/0!	6.5	0	4							14	7		3						2							0.39	0.17	0	0.071						0.048							1	1
Nuclear mitotic apparatus protein 1	NUMA1_HUMAN	Q14980	238 kDa		#DIV/0!	#DIV/0!	6.25	0	4							2	3	9	11										0	0		0.0038	0.0095	0.033	0.018	0			0		0				0.69	0.44		0.99	1
Vascular cell adhesion protein 1	VCAM1_HUMAN	P19320	81 kDa		#DIV/0!	#DIV/0!	6	0	4							2	2	1	19													0.024	0.026	0.02	0.12													1	1
Glucose 1,6-bisphosphate synthase	PGM2L_HUMAN	Q6PCE3	70 kDa		#DIV/0!	#DIV/0!	5.5	0	4							10	10		1				1								0	0.066	0.13		0.014	0			0.018								0.08	1	1
YTH domain family protein 3	YTHD3_HUMAN	Q7Z739	64 kDa		#DIV/0!	#DIV/0!	5.25	0	4							12	4		4						1							0.051	0.056	0	0.038						0.015							1	1
Medium-chain specific acyl-CoA dehydrogenase, mitochondrial	ACADM_HUMAN	P11310	47 kDa		#DIV/0!	#DIV/0!	5.25	0	4							1			6	7	7					0		0				0.026			0.11	0.095	0.083	0				0.98		0.56				0.76
Hsp90 co-chaperone Cdc37	CDC37_HUMAN	Q16543	44 kDa		#DIV/0!	#DIV/0!	5.25	0	4							3		7	9				2									0.069		0.12	0.16				0.042		0							1
Leucine-rich repeat-containing protein 47	LRC47_HUMAN	Q8N1G4	63 kDa		#DIV/0!	#DIV/0!	5	0	4							13	4				2		1									0.13	0.053				0.021		0.033	0								1	1
Eukaryotic translation initiation factor 3 subunit H	EIF3H_HUMAN	O15372	40 kDa		#DIV/0!	#DIV/0!	5	0	4							6	3	5	6													0.18	0.085	0.14	0.17													1	1
Developmentally-regulated GTP-binding protein 1	DRG1_HUMAN	Q9Y295	41 kDa		#DIV/0!	#DIV/0!	5	0	4							9	7	3	1													0.12	0.076	0.082	0.041	0												1	1
Sorting nexin-1	SNX1_HUMAN	Q13596	59 kDa		#DIV/0!	#DIV/0!	5	0	4							2	2	2	14													0.031	0.031	0.033	0.14													0.95	0.96
Charged multivesicular body protein 2a	CHM2A_HUMAN	O43633	25 kDa		#DIV/0!	#DIV/0!	4.75	0	4							11	1	4	3													0.15	0.036	0.13	0.041													1	0.96
BRO1 domain-containing protein BROX	BROX_HUMAN	Q5VW32	46 kDa		#DIV/0!	#DIV/0!	4.75	0	4							9	6	3	1													0.19	0.092	0.073	0.017	0				0								1	1
Adenylyl cyclase-associated protein 2	CAP2_HUMAN	P40123	53 kDa		#DIV/0!	#DIV/0!	4.75	0	4								3		3	3					10							0	0.044		0.031	0.042					0.086							0.98	1
Microsomal glutathione S-transferase 1	MGST1_HUMAN	P10620	18 kDa		#DIV/0!	#DIV/0!	4.5	0	4									1	12					4	1	0								0.1	0.27				0	0.1	0.1	0.21
GMP synthase [glutamine-hydrolyzing]	GUAA_HUMAN	P49915	77 kDa		#DIV/0!	#DIV/0!	4.5	0	4							3	8		6	1												0.019	0.11		0.049	0.019				0								0.97	1
Reversion-inducing cysteine-rich protein with Kazal motifs	RECK_HUMAN	O95980	106 kDa		#DIV/0!	#DIV/0!	4.5	0	4							1		12	3						2	0				0		0.013		0.079	0.019						0.011	0.14				0.51		0.69
Probable ubiquitin carboxyl-terminal hydrolase FAF-X	USP9X_HUMAN	Q93008	292 kDa		#DIV/0!	#DIV/0!	4.25	0	4								1	13						1	2				0	0			0.0058	0.019	0	0				0.0074	0.0074				0.81	0.4			0.98
Serine/arginine-rich splicing factor 2	SRSF2_HUMAN	Q01130	25 kDa		#DIV/0!	#DIV/0!	4.25	0	4							5	1	4	7													0.063	0.036	0.063	0.19													1	1
Dolichol-phosphate mannosyltransferase	DPM1_HUMAN	O60762	30 kDa		#DIV/0!	#DIV/0!	4.25	0	4							6	4		4	3												0.16	0.11		0.085	0.085												1	1
Dynactin subunit 3	DCTN3_HUMAN	O75935	21 kDa		#DIV/0!	#DIV/0!	4.25	0	4							4	5	2	6													0.13	0.19	0.091	0.19													1	1
Acyl-protein thioesterase 2	LYPA2_HUMAN	O95372	25 kDa		#DIV/0!	#DIV/0!	4	0	4							8	5		2	1												0.13	0.11	0	0.035	0.035												1	1
Delta-1-pyrroline-5-carboxylate dehydrogenase, mitochondrial	AL4A1_HUMAN	P30038	62 kDa		#DIV/0!	#DIV/0!	4	0	4							4			6	2	4											0.05	0		0.089	0.037	0.05											1	0.42
Solute carrier family 2, facilitated glucose transporter member 3	GTR3_HUMAN	P11169	54 kDa		#DIV/0!	#DIV/0!	4	0	4							2	8	5	1													0.022	0.048	0.044	0.018													0.95	1
Copine-2	CPNE2_HUMAN	Q96FN4	61 kDa		#DIV/0!	#DIV/0!	4	0	4							4	6			4					2							0.033	0.089			0.04					0.033							0.95	1
Methionine--tRNA ligase, cytoplasmic	SYMC_HUMAN	P56192	101 kDa		#DIV/0!	#DIV/0!	3.75	0	4							5	5	4							1			0		0		0.029	0.029	0.043							0.0078			0.28		0.21		1	1
NADH dehydrogenase [ubiquinone] 1 alpha subcomplex subunit 12	NDUAC_HUMAN	Q9UI09	17 kDa		#DIV/0!	#DIV/0!	3.75	0	4							2	2		5	6												0.062	0.062		0.26	0.21												0.92	1
60S ribosomal protein L28	RL28_HUMAN	P46779	16 kDa		#DIV/0!	#DIV/0!	3.5	0	4							2	1	4	7													0.058	0.066	0.21	0.28													1	0.82
Proteasomal ubiquitin receptor ADRM1	ADRM1_HUMAN	Q16186	42 kDa		#DIV/0!	#DIV/0!	3.5	0	4							3			1		3				7							0.052			0.02		0.015				0.11							1
Syntaxin-12	STX12_HUMAN	Q86Y82	32 kDa		#DIV/0!	#DIV/0!	3.5	0	4							2		8	3					1								0.08		0.32	0.062	0				0.062								1
40S ribosomal protein S26	RS26_HUMAN	P62854	13 kDa		#DIV/0!	#DIV/0!	3.5	0	4							3	2	2	7													0.11	0.078	0.21	0.55													1	0.98
Serine incorporator 1	SERC1_HUMAN	Q9NRX5	50 kDa		#DIV/0!	#DIV/0!	3.5	0	4							3	4	6	1													0.029	0.029	0.075	0.029													0.97	0.95
Major prion protein	PRIO_HUMAN	P04156	28 kDa		#DIV/0!	#DIV/0!	3.5	0	4							1			3	1					9							0.032			0.079	0.047		0			0.079							0.58
Acyl-CoA dehydrogenase family member 11	ACD11_HUMAN	Q709F0	87 kDa		#DIV/0!	#DIV/0!	3.25	0	4									3	1	8					1									0.024	0.015	0.024					0.01
Mitochondrial import receptor subunit TOM70	TOM70_HUMAN	O94826	67 kDa		#DIV/0!	#DIV/0!	3.25	0	4							5	4						2	2								0.061	0.044						0.03	0.041								1	1
Eukaryotic translation initiation factor 2 subunit 2	IF2B_HUMAN	P20042	38 kDa		#DIV/0!	#DIV/0!	3.25	0	4							4	2	1	6													0.14	0.069	0.045	0.093													1	1
Phospholipid scramblase 1	PLS1_HUMAN	O15162	35 kDa		#DIV/0!	#DIV/0!	3.25	0	4											6	2	2			3											0.072	0.041	0.041			0.072
Phosphoserine phosphatase	SERB_HUMAN	P78330	25 kDa		#DIV/0!	#DIV/0!	3.25	0	4							1			5				2		5							0.04	0		0.19				0.062		0.21							0.97	0.36
Dynein heavy chain 12, axonemal	DYH12_HUMAN	Q6ZR08	357 kDa		#DIV/0!	#DIV/0!	3	0	4							1	1			6					4	0	0	0		0		0.0016	0.0055	0	0	0					0.0068	0.1	0.34	0.2		0.17		1	0.56
Cyclin-dependent kinase 13	CDK13_HUMAN	Q14004	165 kDa		#DIV/0!	#DIV/0!	3	0	4							2			1	6					3		0			0		0.0053	0	0	0.0053	0.0053					0.024		0.53			0.47		1	0.06
Structural maintenance of chromosomes protein 1A	SMC1A_HUMAN	Q14683	143 kDa		#DIV/0!	#DIV/0!	3	0	4							7		1	1		3								0	0		0.026	0	0.0081	0.0057	0	0.0065								0.08	0.18		1	0.98
Liprin-beta-1	LIPB1_HUMAN	Q86W92	114 kDa		#DIV/0!	#DIV/0!	3	0	4							5	3	3	1											0		0.035	0.028	0.012	0.012						0					0.18		1	1
LIM and senescent cell antigen-like-containing domain protein 1	LIMS1_HUMAN	P48059	37 kDa		#DIV/0!	#DIV/0!	3	0	4							6			1	2					3			0				0.058		0	0.037	0.037					0.037			0.72				1
Prostaglandin E synthase	PTGES_HUMAN	O14684	17 kDa		#DIV/0!	#DIV/0!	3	0	4							2			2	4					4							0.066			0.13	0.13					0.13							0.97
Hydrocephalus-inducing protein homolog	HYDIN_HUMAN	Q4G0P3	576 kDa		#DIV/0!	#DIV/0!	2.75	0	4							2	1	1		7								0		0	0	0.0078	0.0027	0.00098	0	0								0.1		0.1	0.15	1	0.99
Actin-like protein 6A	ACL6A_HUMAN	O96019	47 kDa		#DIV/0!	#DIV/0!	2.75	0	4							1	4		4	2												0.03	0.065		0.023	0.023	0			0								0.67	1
Argininosuccinate synthase	ASSY_HUMAN	P00966	47 kDa		#DIV/0!	#DIV/0!	2.75	0	4							3		2	4						2							0.029	0	0.032	0.056						0.019							0.97	0.22
Eukaryotic translation initiation factor 4E	IF4E_HUMAN	P06730	25 kDa		#DIV/0!	#DIV/0!	2.75	0	4							3	4	1	3													0.037	0.037	0.037	0.1													0.97	0.96
Uncharacterized protein C9orf142	CI142_HUMAN	Q9BUH6	22 kDa		#DIV/0!	#DIV/0!	2.75	0	4							6	1		2						2					0		0.12	0.059		0.12						0.059					0.2		1	0.98
Signal recognition particle 68 kDa protein	SRP68_HUMAN	Q9UHB9	71 kDa		#DIV/0!	#DIV/0!	2.5	0	4							1	5		3					1		0				0	0	0.021	0.069		0.014				0	0.026		0.21				0.16	0.73	0.97	1
Transducin beta-like protein 2	TBL2_HUMAN	Q9Y4P3	50 kDa		#DIV/0!	#DIV/0!	2.5	0	4							3		4	2	1												0.031		0.058	0.029	0.027												1
Exportin-7	XPO7_HUMAN	Q9UIA9	124 kDa		#DIV/0!	#DIV/0!	2.5	0	4							1	4	1	4													0.01	0.067	0.014	0.023													1	1
Probable aminopeptidase NPEPL1	PEPL1_HUMAN	Q8NDH3	56 kDa		#DIV/0!	#DIV/0!	2.5	0	4										1		1	4			4					0					0.023		0.023	0.046			0.023					0.09
Serine/threonine-protein phosphatase 2A 56 kDa regulatory subunit epsilon isoform	2A5E_HUMAN	Q16537	55 kDa		#DIV/0!	#DIV/0!	2.5	0	4							3	5		1					1								0.047	0.077		0.019	0				0.03	0							1	1
Serine/threonine-protein phosphatase 2A 55 kDa regulatory subunit B alpha isoform	2ABA_HUMAN	P63151	52 kDa		#DIV/0!	#DIV/0!	2.5	0	4							1		2	5				2									0.025		0.025	0.051				0.025	0								0.95
Dual specificity protein phosphatase 3	DUS3_HUMAN	P51452	20 kDa		#DIV/0!	#DIV/0!	2.5	0	4							3	2	3						2								0.092	0.07	0.14						0.07								0.97	0.98
Transcription elongation regulator 1	TCRG1_HUMAN	O14776	124 kDa		#DIV/0!	#DIV/0!	2.25	0	4							6		1		1				1								0.039		0.011		0.015				0.01								1
Cullin-1	CUL1_HUMAN	Q13616	90 kDa		#DIV/0!	#DIV/0!	2.25	0	4								4				1	1			3					0		0	0.046				0.01	0.01			0.022					0.07		0.12	1
Dehydrogenase/reductase SDR family member 4	DHRS4_HUMAN	Q9BTZ2	30 kDa		#DIV/0!	#DIV/0!	2.25	0	4									1	4	3	1													0.032	0.061	0.032	0.032
Apoptosis inhibitor 5	API5_HUMAN	Q9BZZ5	59 kDa		#DIV/0!	#DIV/0!	2.25	0	4							1	3	1	4													0.038	0.071	0.025	0.046					0								0.94	1
COP9 signalosome complex subunit 7a	CSN7A_HUMAN	Q9UBW8	30 kDa		#DIV/0!	#DIV/0!	2.25	0	4							3	3		1	2												0.095	0.044		0.044	0.095												1	0.96
Monocarboxylate transporter 1	MOT1_HUMAN	P53985	54 kDa		#DIV/0!	#DIV/0!	2.25	0	4							4	1	1	3									0		0		0.082	0.04	0.024	0.04					0	0			0.19		0.09		1	0.95
NADH dehydrogenase [ubiquinone] 1 alpha subcomplex subunit 10, mitochondrial	NDUAA_HUMAN	O95299	41 kDa		#DIV/0!	#DIV/0!	2.25	0	4							4	2		2		1											0.062	0.062		0.051		0.025											0.95	0.95
Quinone oxidoreductase-like protein 1	QORL1_HUMAN	O95825	39 kDa		#DIV/0!	#DIV/0!	2.25	0	4							6	1		1						1							0.17	0.057		0.032						0.032							1	0.95
Galectin-8	LEG8_HUMAN	O00214	36 kDa		#DIV/0!	#DIV/0!	2.25	0	4							1			3	1					4			0		0		0.032	0		0.06	0.032					0.073			0.28		0.56		0.97	0.31
Glycoprotein-N-acetylgalactosamine 3-beta-galactosyltransferase 1	C1GLT_HUMAN	Q9NS00	42 kDa		#DIV/0!	#DIV/0!	2.25	0	4										1	2	4	2						0							0.036	0.052	0.091	0.03						0.39
UPF0468 protein C16orf80	CP080_HUMAN	Q9Y6A4	23 kDa		#DIV/0!	#DIV/0!	2.25	0	4							3	2		2						2							0.11	0.11		0.12						0.12							1	1
Serine palmitoyltransferase 1	SPTC1_HUMAN	O15269	53 kDa		#DIV/0!	#DIV/0!	2.25	0	4							4		2	2	1						0						0.051		0.03	0.03	0.019						0.28						1
AP-1 complex subunit sigma-1A	AP1S1_HUMAN	P61966	19 kDa		#DIV/0!	#DIV/0!	2.25	0	4							2		2	3						2							0.1		0.1	0.15						0.11							0.97
Tumor suppressor p53-binding protein 1	TP53B_HUMAN	Q12888	214 kDa		#DIV/0!	#DIV/0!	2	0	4							4		1		1					2	0	0					0.021		0.0035		0					0.0061	0.94	0.09					1
Sorting nexin-9	SNX9_HUMAN	Q9Y5X1	67 kDa		#DIV/0!	#DIV/0!	2	0	4							1	1	3	3									0	0			0.02	0.02	0.059	0.047					0				0.09	0.49			0.95	1
Endothelial differentiation-related factor 1	EDF1_HUMAN	O60869	16 kDa		#DIV/0!	#DIV/0!	2	0	4							3			1				2	2							0	0.19	0	0	0.1				0.1	0.1							0.4	1	0.32
Phosphatidylinositide phosphatase SAC1	SAC1_HUMAN	Q9NTJ5	67 kDa		#DIV/0!	#DIV/0!	2	0	4								1	3	2		2											0	0.014	0.031	0.017		0.019											0.13	0.96
Transportin-3	TNPO3_HUMAN	Q9Y5L0	104 kDa		#DIV/0!	#DIV/0!	2	0	4							4						1	2	1							0	0.059			0			0.014	0.016	0.016							0.29	1
Vacuolar protein sorting-associated protein 45	VPS45_HUMAN	Q9NRW7	65 kDa		#DIV/0!	#DIV/0!	2	0	4							1	2						2	3								0.014	0.023						0.026	0.051								0.91	0.95
Cell differentiation protein RCD1 homolog	RCD1_HUMAN	Q92600	34 kDa		#DIV/0!	#DIV/0!	2	0	4							4	1		2	1												0.12	0.06		0.04	0.037												1	1
Sickle tail protein homolog	SKT_HUMAN	Q5T5P2	214 kDa		#DIV/0!	#DIV/0!	2	0	4							3	1		3	1								0		0		0.022	0.023		0.011	0.0041								0.14		0.26		1	0.95
Prefoldin subunit 2	PFD2_HUMAN	Q9UHV9	17 kDa		#DIV/0!	#DIV/0!	2	0	4							1		2	4					1								0.091		0.078	0.17					0.091								0.97
Armadillo repeat-containing protein 10	ARM10_HUMAN	Q8N2F6	38 kDa		#DIV/0!	#DIV/0!	2	0	4							4	2			1					1							0.061	0.058			0.032	0				0.05							1	0.96
Transmembrane protein C2orf18	CB018_HUMAN	Q8N357	40 kDa		#DIV/0!	#DIV/0!	2	0	4							2	2	2	2													0.067	0.032	0.032	0.032													1	1
Synaptobrevin homolog YKT6	YKT6_HUMAN	O15498	22 kDa		#DIV/0!	#DIV/0!	2	0	4							1		1	4					2								0.045		0.04	0.19					0.11								0.94
Mannose-P-dolichol utilization defect 1 protein	MPU1_HUMAN	O75352	27 kDa		#DIV/0!	#DIV/0!	2	0	4							1	2	2	3													0.04	0.04	0.04	0.081													0.54	0.61
Transmembrane protein 111	TM111_HUMAN	Q9P0I2	30 kDa		#DIV/0!	#DIV/0!	2	0	4							3	3		1						1				0			0.12	0.096		0.031						0.065				0.5			1	1
Ribulose-phosphate 3-epimerase	RPE_HUMAN	Q96AT9	25 kDa		#DIV/0!	#DIV/0!	1.75	0	4							3	1				2				1							0.075	0.031				0.031				0.044							1	1
WD repeat-containing protein 18	WDR18_HUMAN	Q9BV38	47 kDa		#DIV/0!	#DIV/0!	1.75	0	4										3	1		2			1										0.046	0.025		0.025			0.023
Enoyl-CoA hydratase domain-containing protein 3, mitochondrial	ECHD3_HUMAN	Q96DC8	33 kDa		#DIV/0!	#DIV/0!	1.75	0	4							1				2	2	2										0.033				0.043	0.066	0.11										0.95
Ragulator complex protein LAMTOR1	LTOR1_HUMAN	Q6IAA8	18 kDa		#DIV/0!	#DIV/0!	1.75	0	4									3	2	1				1										0.15	0.081	0.081			0	0.19
CCA tRNA nucleotidyltransferase 1, mitochondrial	TRNT1_HUMAN	Q96Q11	50 kDa		#DIV/0!	#DIV/0!	1.75	0	4							2	2		2	1												0.016	0.058		0.035	0.032												0.85	1
Phosphatidylinositol 4-kinase alpha	PI4KA_HUMAN	P42356	231 kDa		#DIV/0!	#DIV/0!	1.5	0	4							2	1	2		1												0.0083	0.0044	0.015		0.0093			0	0	0							1	0.96
Calcium uniporter protein, mitochondrial	MCU_HUMAN	Q8NE86	40 kDa		#DIV/0!	#DIV/0!	1.5	0	4							2			2		1		1							0		0.034	0		0.068		0.028		0.037							0.47		0.95	0.21
Cytochrome b-c1 complex subunit 8	QCR8_HUMAN	O14949	10 kDa		#DIV/0!	#DIV/0!	1.5	0	4							3	1		1	1												0.3	0.16		0.085	0.16												1	1
Replication protein A 32 kDa subunit	RFA2_HUMAN	P15927	29 kDa		#DIV/0!	#DIV/0!	1.5	0	4							1			1	1					3							0.044			0.03	0.03					0.074							0.95
Protein tyrosine phosphatase type IVA 2	TP4A2_HUMAN	Q12974	19 kDa		#DIV/0!	#DIV/0!	1.5	0	4							2			2	1				1								0.048			0.13	0.048				0.084								0.97
28S ribosomal protein S22, mitochondrial	RT22_HUMAN	P82650	41 kDa		#DIV/0!	#DIV/0!	1.25	0	4									1	1	1					2			0				0	0	0.033	0.022	0.033			0		0.028			0.98				0.58	0.06
Protein kinase C-binding protein 1	PKCB1_HUMAN	Q9ULU4	132 kDa		#DIV/0!	#DIV/0!	1.25	0	4							2	1		1	1												0.027	0.019	0	0.014	0.014												1	0.95
RNA-binding protein Raly	RALY_HUMAN	Q9UKM9	32 kDa		#DIV/0!	#DIV/0!	1.25	0	4							1	1	1	2													0.039	0.039	0.039	0.075													0.97	0.91
39S ribosomal protein L23, mitochondrial	RM23_HUMAN	Q16540	18 kDa		#DIV/0!	#DIV/0!	1.25	0	4							2			1	1					1							0.12			0.098	0.052					0.13							1
Clusterin	CLUS_HUMAN	P10909	52 kDa		-4.39232	56	2.66667	5	3	7	86	98	2	87				4			1				3	0.018	0.16	0.14	0.018	0.17				0.051			0.051				0.024	1	1	1	0.99	1
Collagen alpha-2(XI) chain	COBA2_HUMAN	P13942	172 kDa		-0.847997	7.2	4	5	3	4	3	17	4	8						9	2				1	0.0086	0.011	0.04	0.0092	0.014		0		0	0	0.0092	0.0092				0.0058	1	1	1	1	1		0.09
Protein sidekick-2	SDK2_HUMAN	Q58EX2	239 kDa		-0.632268	7.75	5	4	3	12		3	1	15					1	9	5					0.049		0.0078	0.0046	0.029		0			0.0078	0.019	0.011			0		1		1	0.99	1		0.09
Apolipoprotein A-IV	APOA4_HUMAN	P06727	45 kDa		-1.58496	4	1.33333	4	3	2	2	9		3				1			1				2	0.023	0.023	0.076		0.028				0.028			0.023				0.023	0.95	1	1		0.98
V-type proton ATPase subunit E 1	VATE1_HUMAN	P36543	26 kDa		1.41504	2.5	6.66667	4	3			2	3	3	2	4		4	12							0		0.031	0.031	0.031	0.062	0.097	0	0.031	0.26						0	0.13		0.95	0.99	0.99	0.98	1	0.07
Selenide, water dikinase 1	SPS1_HUMAN	P49903	43 kDa		-0.0995357	2.5	2.33333	4	3	2		2	3	3			2		2						3	0.054		0.054	0.054	0.069		0	0.084	0	0.031			0		0	0.092	0.95		0.96	0.95	1		0.91	1
Isochorismatase domain-containing protein 2, mitochondrial	ISOC2_HUMAN	Q96AB3	22 kDa		1.90046	2.5	9.33333	4	3	2		2		3	3	16	7								5	0.044	0	0.029		0.11	0.073	0.63	0.25			0					0.2	0.95	0.24	0.96		1	0.97	1	1
1-phosphatidylinositol 3-phosphate 5-kinase	FYV1_HUMAN	Q9Y2I7	237 kDa		-0.169925	2.25	2	4	3	4	2	2	1			3		2		1						0.0071	0.0071	0.0071	0.0071	0		0.017		0.0062	0	0.0071						1	0.95	0.9	0.98	0.66		1
Striatin	STRN_HUMAN	O43815	86 kDa		-0.169925	1.5	1.33333	4	3	2		2	1	1		1						2			1	0.017		0.038	0.014	0.017		0.017				0		0.022			0.022	0.95		1	0.95	0.86		0.95
Adenylosuccinate synthetase isozyme 1	PURA1_HUMAN	Q8N142	50 kDa		-0.830075	10.6667	6	3	3	1		16		15			2					7			9	0.024		0.079		0.16			0.024					0.077			0.079	0.95		1		1			1
Acetolactate synthase-like protein	ILVBL_HUMAN	A1L0T0	68 kDa		-1	4.66667	2.33333	3	3	8	2			4		1	1				5					0.066	0.036	0		0.063		0.027	0.027	0	0	0	0.097				0	1	0.95	0.1		1		0.95	0.95
Regucalcin	RGN_HUMAN	Q15493	33 kDa		0.241008	3.66667	4.33333	3	3			4	4	3						2		4			7			0.13	0.077	0.13						0.077		0.09			0.18			1	1	1
Kynurenine--oxoglutarate transaminase 3	KAT3_HUMAN	Q6YP21	51 kDa		0.152003	3	3.33333	3	3	6	2	1				3			5	2						0.15	0.026	0.033				0.018	0		0.11	0.059		0				1	0.95	1				0.95	0.07
Peroxisome proliferator-activated receptor gamma coactivator-related protein 1	PPRC1_HUMAN	Q5VV67	178 kDa		-0.169925	3	2.66667	3	3	3	2	4							2	1					5	0.009	0.006	0.006				0	0	0	0.006	0.006					0.011	1	0.95	0.96				0.14	0.08
Proteasome inhibitor PI31 subunit	PSMF1_HUMAN	Q92530	30 kDa		-0.36257	3	2.33333	3	3	5		2		2		3							1		3	0.15		0.063		0.055		0.096							0.055		0.12	1		0.98		0.98		1
Cytochrome b-c1 complex subunit Rieske, mitochondrial	UCRI_HUMAN	P47985	30 kDa		1.65208	2.33333	7.33333	3	3	1		2		4		6	8		8							0.026		0.077		0.08		0.091	0.12		0.14		0		0			1		0.98		1		1	1
Dystrophin	DMD_HUMAN	P11532	427 kDa		0	2	2	3	3			1	2	3				1		2					3	0	0	0.0019	0.0033	0.0054		0	0	0.0046	0	0.0035					0.0052	0.97	0.95	0.86	0.98	1		0.24	0.33
Peptidyl-prolyl cis-trans isomerase F, mitochondrial	PPIF_HUMAN	P30405	22 kDa		0.678072	1.66667	2.66667	3	3	2		2		1			3		3						2	0.12		0.058		0.039			0.17		0.097						0.058	1		1		0.98			1
Fibronectin type-III domain-containing protein 3A	FND3A_HUMAN	Q9Y2H6	132 kDa		0	1.66667	1.66667	3	3	2	2			1		1				2					2	0.0092	0.018			0.0092		0.0092				0.017	0				0.0092	1	1			0.87		1
Protein Niban	NIBAN_HUMAN	Q9BZQ8	103 kDa		0.584963	1.33333	2	3	3	1	1	2						2		3					1	0.023	0.011	0.022	0		0	0		0.015	0.0065	0.016			0		0.011	0.87	0.7	1	0.41		0.16	0.15
Dynamin-like 120 kDa protein, mitochondrial	OPA1_HUMAN	O60313	112 kDa		2.41504	1	5.33333	3	3			1	1	1				2	13	1								0.014	0.0094	0.0083				0.045	0.1	0.011								0.98	0.87	0.98
Vacuolar protein-sorting-associated protein 25	VPS25_HUMAN	Q9BRG1	21 kDa		1.41504	1	2.66667	3	3		1	1		1		6	1			1						0	0.062	0.057		0.057		0.21	0.11			0.057						0.2	0.58	0.95		0.65		1	0.98
Protein transport protein Sec61 subunit beta	SC61B_HUMAN	P60468	10 kDa		1	1	2	3	3	1		1		1			1	1	4							0.1		0.1		0.1			0.1	0.1	0.38							0.98		0.98		0.98			0.98
Citron Rho-interacting kinase	CTRO_HUMAN	O14578	231 kDa		0.736966	1	1.66667	3	3	1	1			1		2	1	2								0.0099	0.0054	0		0.0039		0.012	0.0039	0.014	0		0				0	0.73	1	0.25		0.98		0.95	0.95
Lactotransferrin	TRFL_HUMAN	P02788	78 kDa		-0.373458	9.5	7.33333	2	3			8		11			6	14			2							0.049		0.049			0.041	0.061			0.017		0					0.95		0.99			0.07
Suppressor of G2 allele of SKP1 homolog	SUGT1_HUMAN	Q9Y2Z0	41 kDa		-0.947533	4.5	2.33333	2	3			2		7		1			2						4			0.03		0.13		0.025			0.033	0			0		0.099			0.98		1		0.95
Beta-1,4-galactosyltransferase 7	B4GT7_HUMAN	Q9UBV7	37 kDa		-1.07039	3.5	1.66667	2	3			2		5				2		1	2							0.058		0.058		0		0.024		0.024	0.052				0			1		1		0.1
VIP36-like protein	LMA2L_HUMAN	Q9H0V9	40 kDa		1	2	4	2	3					3	1	1					6	5								0.086	0.032	0.023					0.1	0.12								1	0.72	0.94
Ubiquilin-2	UBQL2_HUMAN	Q9UHD9	66 kDa		0.152003	3	3.33333	2	3	2				4					3	2					5	0.026				0.046					0.053	0.026					0.077	0.98				1
Low-density lipoprotein receptor-related protein 2	LRP2_HUMAN	P98164	522 kDa		-0.169925	3	2.66667	2	3	3	3					3	1								4	0.0017	0.0017	0				0.0017	0.0017								0.012	1	0.75	0.21				0.93	0.85
Prostaglandin G/H synthase 2	PGH2_HUMAN	P35354	69 kDa		-0.847997	3	1.66667	2	3	5		1								3	1	1				0.045		0.015								0.017	0.015	0.015			0	1		0.95
Collagen alpha-1(XV) chain	COFA1_HUMAN	P39059	142 kDa		1	2.5	5	2	3	4				1						2		2			11	0.019		0		0.0065		0.0036			0	0		0.012			0.026	1		0.66		1		0.79
Ankyrin repeat domain-containing protein 36C	AN36C_HUMAN	Q5JPF3	200 kDa		-0.0995357	2.5	2.33333	2	3			2		3					2	3					2			0.0067		0.0067			0		0.0096	0.018					0.0067			0.95		1			0.08
Caveolin-2	CAV2_HUMAN	P51636	18 kDa		-0.0995357	2.5	2.33333	2	3			3		2		2			2						3			0.21		0.21		0.099	0		0.099						0.28			1		1		0.97	0.28
Protein FAM162A	F162A_HUMAN	Q96A26	17 kDa		-1.32193	2.5	1	2	3			1		4				1	1	1						0		0.071		0.23				0.071	0.071	0.071					0	0.27		0.98		1
ADP-ribosylation factor GTPase-activating protein 3	ARFG3_HUMAN	Q9NP61	57 kDa		1	2	4	2	3	2				2		4	6								2	0.027		0		0.016		0.027	0.039								0.035	0.98		0.39		0.98		1	1
WW domain-binding protein 2	WBP2_HUMAN	Q969T9	28 kDa		0.415037	2	2.66667	2	3			1		3				1		1					6			0.038		0.092				0.038	0	0.038			0		0.15			0.84		1
HHIP-like protein 2	HIPL2_HUMAN	Q6UWX4	81 kDa		0.222392	2	2.33333	2	3	1		3									2	4			1	0.017		0.026		0							0.012	0.025			0.025	0.95		1		0.11
Beta-1,4-galactosyltransferase 5	B4GT5_HUMAN	O43286	45 kDa		-0.263034	2	1.66667	2	3	1				3		1		3							1	0.021		0		0.059		0.021	0.021	0.021	0		0				0.021	0.82		0.4		1		0.95	0.95
Carbonic anhydrase 13	CAH13_HUMAN	Q8N1Q1	29 kDa		0.830075	1.5	2.66667	2	3	1		2								1		1			6	0.034		0.099		0						0.034		0.095			0.14	0.55		1		0.17
CDGSH iron-sulfur domain-containing protein 2	CISD2_HUMAN	Q8N5K1	15 kDa		0.830075	1.5	2.66667	2	3			2		1					4	1					3			0.1		0.052					0.25	0.052					0.19			0.98		0.98
Enoyl-CoA delta isomerase 2, mitochondrial	ECI2_HUMAN	O75521	44 kDa		0.63743	1.5	2.33333	2	3	2		1						2	4				1			0.018		0.043						0.066	0.066	0			0.038			0.95		0.96
Xin actin-binding repeat-containing protein 2	XIRP2_HUMAN	A4UGR9	382 kDa		0.152003	1.5	1.66667	2	3			1		2				3		1					1	0		0.0041	0	0.0018		0	0	0.0098	0	0.0053		0			0.0015	0.97		0.99	0.62	0.98		0.3	0.15
Kinetochore-associated protein 1	KNTC1_HUMAN	P50748	251 kDa		-0.169925	1.5	1.33333	2	3				2	1		1		2							1				0.019	0.0032		0.019	0	0.014							0.0032				1	0.82		0.99	0.23
Rho GTPase-activating protein 30	RHG30_HUMAN	Q7Z6I6	119 kDa		-0.169925	1.5	1.33333	2	3				2	1				2	1						1			0	0.027	0.013				0.013	0.015						0.014			0.14	1	0.98
UPF0366 protein C11orf67	CK067_HUMAN	Q9H7C9	13 kDa		2.11548	1	4.33333	2	3				1	1					3	3					7				0.074	0.13					0.16	0.16					0.25				0.97	0.79
NADH dehydrogenase [ubiquinone] 1 alpha subcomplex subunit 4-like 2	NUA4L_HUMAN	Q9NRX3	10 kDa		2	1	4	2	3			1		1		2			4						6	0		0.092		0.092		0.092	0		0.3	0					0.38	0.65		0.77		0.96		0.97	0.69
Clathrin light chain A	CLCA_HUMAN	P09496	27 kDa		1.87447	1	3.66667	2	3					1	1			2	8				1							0.036	0.044			0.036	0.11				0.044							0.98	0.92
Cullin-3	CUL3_HUMAN	Q13618	89 kDa		1.73697	1	3.33333	2	3	1			1			4	5	1								0.014			0.014	0		0.03	0.04	0.017	0	0						0.73			0.99	0.15		1	1
Kinesin-like protein KIF13A	KI13A_HUMAN	Q9H1H9	202 kDa		1.58496	1	3	2	3		1			1		5	2	2									0.0072			0.0083		0.018	0.0072	0.011									0.89			0.98		1	0.98
1-phosphatidylinositol 4,5-bisphosphate phosphodiesterase gamma-1	PLCG1_HUMAN	P19174	149 kDa		1.58496	1	3	2	3			1		1		2	2	5										0.012		0.012		0.007	0.007	0.043	0									0.68		0.96		0.99	1
Oxidoreductase HTATIP2	HTAI2_HUMAN	Q9BUP3	27 kDa		1.41504	1	2.66667	2	3			1		1				1		4					3			0.054	0	0.033				0.054		0.054	0				0.13			0.96	0.29	0.96
Lipopolysaccharide-responsive and beige-like anchor protein	LRBA_HUMAN	P50851	319 kDa		1.22239	1	2.33333	2	3	1				1		3	3								1	0.0035				0.0038		0.0045	0.0087							0	0.0031	0.9				0.94		0.95	1
39S ribosomal protein L43, mitochondrial	RM43_HUMAN	Q8N983	23 kDa		1.22239	1	2.33333	2	3	1				1		1			1	5						0.033			0	0.033		0.033	0	0	0.051	0.17						0.95			0.38	0.98		0.96	0.18
WD repeat-containing protein 87	WDR87_HUMAN	Q6ZQQ6	333 kDa		0.736966	1	1.66667	2	3	1				1			3		1	1						0.0094		0		0.0038		0	0.008	0	0.0045	0.0035					0	0.98		0.46		0.98		0.38	1
DNA (cytosine-5)-methyltransferase 1	DNMT1_HUMAN	P26358	183 kDa		0.736966	1	1.66667	2	3			1		1				1	3	1								0.011		0.0087				0.0087	0.021	0.0062	0			0	0			0.95		0.98
WD repeat-containing protein 26	WDR26_HUMAN	Q9H7D7	72 kDa		0.415037	1	1.33333	2	3	1				1			2		1	1						0.015				0.015	0	0	0.038		0.015	0.015					0	0.95				0.96	0.38	0.99	1
Fibrinogen alpha chain	FIBA_HUMAN	P02671	95 kDa		-0.13179	42	38.3333	1	3					42						8	80				27					0.042						0.024	0.051				0.065					1
Plasma membrane calcium-transporting ATPase 1	AT2B1_HUMAN	P20020	139 kDa		4.5025	1	22.6667	1	3				1			22	18	28										0.014	0.017		0	0.063	0.073	0.095										0.09	0.99		0.14	1	0.95
CAP-Gly domain-containing linker protein 1	CLIP1_HUMAN	P30622	162 kDa		3.36923	1	10.3333	1	3					1		1		23	7							0				0.0035		0.013		0.12	0.039							0.09				0.94		0.74
Laminin subunit beta-1	LAMB1_HUMAN	P07942	198 kDa		2	2	8	1	3				2				1	12		11						0		0	0.0078	0		0.0028	0.0084	0.025	0.0028	0.0028					0.0028	0.37		0.12	0.98	0.19		0.95	0.95
Hexokinase-2	HXK2_HUMAN	P52789	102 kDa		2.9386	1	7.66667	1	3				1			1	11	11											0.012			0.037	0.082	0.076					0						0.43			0.84	1
CD166 antigen	CD166_HUMAN	Q13740	65 kDa		1.35364	3	7.66667	1	3						3			12	10				1								0.048		0	0.07	0.079				0.024								1		0.18
Protein RCC2	RCC2_HUMAN	Q9P258	56 kDa		2.9386	1	7.66667	1	3					1		16	5							2						0.031		0.15	0.067		0				0	0.029						0.96		1	1
Mitogen-activated protein kinase 14	MK14_HUMAN	Q16539	41 kDa		1.22239	3	7	1	3						3	7	8	6													0.083	0.14	0.2	0.044	0												1	1	1
Protein PRRC1	PRRC1_HUMAN	Q96M27	47 kDa		2.73697	1	6.66667	1	3	1						9	7		4							0.018	0					0.085	0.054		0.063	0					0	0.58	0.17					1	1
Proline synthase co-transcribed bacterial homolog protein	PROSC_HUMAN	O94903	30 kDa		2.66297	1	6.33333	1	3			1				13	4								2			0.047				0.33	0.17	0		0					0.047			0.98				1	1
Omega-amidase NIT2	NIT2_HUMAN	Q9NQR4	31 kDa		1.66297	2	6.33333	1	3				2			6	1		12										0.054			0.18	0.062		0.39						0				0.95			1	0.96
Secernin-2	SCRN2_HUMAN	Q96FV2	47 kDa		1.66297	2	6.33333	1	3			2				10	8		1									0.026	0			0.19	0.2		0.045				0	0				0.95	0.3			1	1
Protein MON2 homolog	MON2_HUMAN	Q7Z3U7	190 kDa		2.58496	1	6	1	3				1			4	8	6								0		0	0.0081		0	0.017	0.0064	0.029					0			0.67		0.59	0.89		0.16	0.99	0.96
NAD kinase domain-containing protein 1	NAKD1_HUMAN	Q4G0N4	49 kDa		1.58496	2	6	1	3			2							6	6	6							0.032	0			0			0.11	0.1	0.072							1	0.41			0.14
Ubiquitin-conjugating enzyme E2 variant 2	UB2V2_HUMAN	Q15819	16 kDa		1.58496	2	6	1	3		2					5	6								7		0.069					0.29	0.28								0.31		0.98					1	1
Glutathione S-transferase Mu 1	GSTM1_HUMAN	P09488	26 kDa		-0.4975	8	5.66667	1	3			8				12	3						2					0.29				0.36	0.18						0.14	0.055				1				1	1
Dual specificity mitogen-activated protein kinase kinase 1	MP2K1_HUMAN	Q02750	43 kDa		2.5025	1	5.66667	1	3						1	8	3	6													0.031	0.092	0.12	0.099	0												0.73	0.95	0.96
Protein NOXP20	NXP20_HUMAN	Q8IWE2	61 kDa		1.41504	2	5.33333	1	3						2	7		4	5												0.03	0.12		0.03	0.11												1	1
V-type proton ATPase 116 kDa subunit a isoform 1	VPP1_HUMAN	Q93050	96 kDa		2.32193	1	5	1	3					1		1		10	4											0.012		0.012	0	0.072	0.059											0.85		0.99	0.33
Histidine triad nucleotide-binding protein 1	HINT1_HUMAN	P49773	14 kDa		1.32193	2	5	1	3			2				13				1			1					0.056				0.63	0			0.071			0.19	0	0			0.96				1	0.31
40S ribosomal protein S12	RS12_HUMAN	P25398	15 kDa		2.32193	1	5	1	3						1			7	7	1											0.11			0.51	0.34	0.076											0.89
Dynein light chain 2, cytoplasmic	DYL2_HUMAN	Q96FJ2	10 kDa		1.32193	2	5	1	3			2							2				4		9			0.13							0.26				0.26		0.28			1
Signal transducer and activator of transcription 2	STAT2_HUMAN	P52630	98 kDa		2.11548	1	4.33333	1	3					1		4	4	5								0				0.0082		0.012	0.0059	0.024	0.0059	0			0		0.0059	0.06				0.98		0.95	0.96
TBC1 domain family member 15	TBC15_HUMAN	Q8TC07	79 kDa		2.11548	1	4.33333	1	3						1	4	8								1						0.022	0.038	0.081							0	0.0072						0.61	1	1
Nicotinate phosphoribosyltransferase	PNCB_HUMAN	Q6XQN6	58 kDa		0	4	4	1	3		4					5	6								1		0.035					0.091	0.067								0.022		1					1	1
Cleft lip and palate transmembrane protein 1	CLPT1_HUMAN	O96005	76 kDa		0.415037	3	4	1	3					3				5		5	2									0.03			0	0.04		0.024	0.024			0						0.99			0.17
Phosphoribosyl pyrophosphate synthase-associated protein 2	KPRB_HUMAN	O60256	41 kDa		2	1	4	1	3			1				7	3	2										0.038				0.14	0.043	0.073										0.98				1	1
Ras GTPase-activating protein 1	RASA1_HUMAN	P20936	116 kDa		2	1	4	1	3			1				3	6								3			0.021				0.02	0.053								0.02			0.97				1	1
Rab3 GTPase-activating protein non-catalytic subunit	RBGPR_HUMAN	Q9H2M9	156 kDa		1.87447	1	3.66667	1	3			1						6		1					4	0		0.0057		0				0.038		0.0079					0.026	0.26		0.75		0.16
Protein FAM98A	FA98A_HUMAN	Q8NCA5	55 kDa		1.87447	1	3.66667	1	3						1	7	2		2												0.029	0.058	0.023	0	0.027												0.69	1	0.96
Filaggrin-2	FILA2_HUMAN	Q5D862	248 kDa		1.87447	1	3.66667	1	3		1					9		1	1								0.005					0.015		0.0071	0.0046								0.95					1
Transmembrane protein 14C	TM14C_HUMAN	Q9P0S9	12 kDa		1.87447	1	3.66667	1	3					1				1	7						3					0.089				0.089	0.24						0.24					0.98
40S ribosomal protein S23	RS23_HUMAN	P62266	16 kDa		1.87447	1	3.66667	1	3			1						1	8						2			0.077						0.077	0.33						0.077			0.98
Eukaryotic translation initiation factor 4 gamma 3	IF4G3_HUMAN	O43432	177 kDa		1.73697	1	3.33333	1	3					1		7	1			2										0.0095		0.024	0.016	0		0										0.96		1	0.86
Drebrin-like protein	DBNL_HUMAN	Q9UJU6	48 kDa		0.736966	2	3.33333	1	3						2				5				2	3							0.037	0			0.12				0.037	0.037							0.98	0.06
Phospholipase A-2-activating protein	PLAP_HUMAN	Q9Y263	87 kDa		0.152003	3	3.33333	1	3	3						5								1	4	0.01		0			0	0.03								0.021	0.011	1		0.23			0.46	1
Cold shock domain-containing protein E1	CSDE1_HUMAN	O75534	89 kDa		1.73697	1	3.33333	1	3					1		4	2	4												0.018		0.026	0.011	0.044	0											0.96		1	0.95
ATP synthase subunit delta, mitochondrial	ATPD_HUMAN	P30049	17 kDa		0.152003	3	3.33333	1	3			3						3	4	3								0.14						0.14	0.14	0.14					0			1
ATP-binding cassette sub-family F member 2	ABCF2_HUMAN	Q9UG63	71 kDa		0.584963	2	3	1	3						2	4							2	3							0.024	0.042		0					0.024	0.024							0.96	1
KIF1-binding protein	KBP_HUMAN	Q96EK5	72 kDa		1.58496	1	3	1	3			1				3	4			2								0.016				0.087	0.082		0	0.011								0.93				1	1
Pirin	PIR_HUMAN	O00625	32 kDa		1.58496	1	3	1	3					1					1	2					6			0		0.024					0.031	0.062					0.17			0.2		0.98
Uveal autoantigen with coiled-coil domains and ankyrin repeats	UACA_HUMAN	Q9BZF9	163 kDa		1.41504	1	2.66667	1	3					1			3	4	1									0		0.011			0.02	0.023	0.011									0.28		0.92			1
Sorting nexin-2	SNX2_HUMAN	O60749	58 kDa		1.41504	1	2.66667	1	3					1				3	4	1										0.025				0.067	0.052	0.029										0.82
Geranylgeranyl transferase type-1 subunit beta	PGTB1_HUMAN	P53609	42 kDa		-0.169925	3	2.66667	1	3			3							1	4					3	0		0.048		0		0			0.056	0.074					0.072	0.46		1		0.49		0.98
NADH dehydrogenase [ubiquinone] iron-sulfur protein 5	NDUS5_HUMAN	O43920	13 kDa		0.415037	2	2.66667	1	3			2				2			3	3								0.066		0		0.075			0.19	0.14					0			0.97		0.27		0.97
Epoxide hydrolase 2	HYES_HUMAN	P34913	63 kDa		1.41504	1	2.66667	1	3			1				4	3				1							0.02			0	0.076	0.04				0.014							0.5			0.47	1	1
NADH dehydrogenase [ubiquinone] 1 alpha subcomplex subunit 13	NDUAD_HUMAN	Q9P0J0	17 kDa		1.41504	1	2.66667	1	3				1						5	2			1						0.12						0.21	0.13			0.09						0.98
Glyceraldehyde-3-phosphate dehydrogenase, testis-specific	G3PT_HUMAN	O14556	45 kDa		-0.169925	3	2.66667	1	3	3						4	2				2					0.044		0.017	0.017			0.078	0.044				0.017					0.95		0.26	0.8			1	0.96
Regulation of nuclear pre-mRNA domain-containing protein 1B	RPR1B_HUMAN	Q9NQG5	37 kDa		1.41504	1	2.66667	1	3						1	4							2	2				0			0.046	0.12							0.046	0.046				0.07			0.92	1
Small nuclear ribonucleoprotein-associated proteins B and B'	RSMB_HUMAN	P14678	25 kDa		0.415037	2	2.66667	1	3			2				1			5						2			0.033				0.058			0.067						0.033			1				0.97
Vacuolar protein sorting-associated protein 13C	VP13C_HUMAN	Q709C8	422 kDa		1.22239	1	2.33333	1	3					1		3	3	1										0		0.0019		0.0035	0.0051	0.0013	0						0			0.29		0.97		0.95	1
Coiled-coil domain-containing protein 6	CCDC6_HUMAN	Q16204	53 kDa		1.22239	1	2.33333	1	3				1				1	2	4										0.059				0.025	0.03	0.065										0.99				0.77
Inactive tyrosine-protein kinase 7	PTK7_HUMAN	Q13308	118 kDa		1.22239	1	2.33333	1	3				1						5	1					1				0.02					0	0.031	0.0075					0.0093				0.89
NudC domain-containing protein 2	NUDC2_HUMAN	Q8WVJ2	18 kDa		1.22239	1	2.33333	1	3					1					3	1					3					0.13					0.13	0.057					0.13					0.92
Peflin	PEF1_HUMAN	Q9UBV8	30 kDa		0.222392	2	2.33333	1	3		2						1		2	4							0.032						0.039		0.039	0.039		0					0.95						0.96
Beta-crystallin S	CRBS_HUMAN	P22914	21 kDa		1.22239	1	2.33333	1	3					1							1	5			1			0		0.039							0.067	0.16			0.062			0.28		0.69
MOB-like protein phocein	PHOCN_HUMAN	Q9Y3A3	26 kDa		1.22239	1	2.33333	1	3			1				3					2	2				0		0.062				0.15					0.04	0.04			0	0.09		0.62				1
Eukaryotic translation initiation factor 4H	IF4H_HUMAN	Q15056	27 kDa		1.22239	1	2.33333	1	3	1								1	4					2		0.036							0	0.048	0.14					0.052		0.95							0.05
Abl interactor 1	ABI1_HUMAN	Q8IZP0	55 kDa		1.22239	1	2.33333	1	3					1		4	1		2											0.026		0.091	0.028		0.049				0	0						0.85		1	0.62
Dynein light chain Tctex-type 1	DYLT1_HUMAN	P63172	12 kDa		0.222392	2	2.33333	1	3						2				2				2	3							0.16				0.23				0.16	0.3							0.98
E3 UFM1-protein ligase 1	UFL1_HUMAN	O94874	90 kDa		1.22239	1	2.33333	1	3			1				2		2	3									0.025				0.02		0.02	0.024									0.98				0.97
NADH dehydrogenase [ubiquinone] 1 alpha subcomplex subunit 5	NDUA5_HUMAN	Q16718	13 kDa		0.222392	2	2.33333	1	3			2						1	5	1								0.086						0.086	0.16	0.086								0.98
Sister chromatid cohesion protein PDS5 homolog A	PDS5A_HUMAN	Q29RF7	151 kDa		1	1	2	1	3					1		1	4	1												0.006		0.0097	0.034	0.0075												0.87		0.94	1
Septin-5	SEPT5_HUMAN	Q99719	43 kDa		-0.584963	3	2	1	3			3						1			2				3			0.024						0.024	0.024	0	0.024				0.06			0.99
Phosphoglucomutase-like protein 5	PGM5_HUMAN	Q15124	62 kDa		-0.584963	3	2	1	3						3	4		1					1								0.062	0.056		0.018					0.032								1	1
Methylcrotonoyl-CoA carboxylase beta chain, mitochondrial	MCCB_HUMAN	Q9HCC0	61 kDa		-0.584963	3	2	1	3			3							4	1	1						0	0.023							0.055	0.021	0.025						0.38	0.98
Transcription factor p65	TF65_HUMAN	Q04206	60 kDa		1	1	2	1	3					1					2	1					3					0.025					0.025	0.025				0	0.04					1
60S ribosomal protein L36	RL36_HUMAN	Q9Y3U8	12 kDa		1	1	2	1	3					1		2	1		3											0.13		0.19	0.057	0	0.29				0							0.81		1	1
Prefoldin subunit 6	PFD6_HUMAN	O15212	15 kDa		-0.584963	3	2	1	3						3	2			2					2							0.093	0.18			0.16				0	0.093							0.98	0.97
Transmembrane protein 126A	T126A_HUMAN	Q9H061	22 kDa		1	1	2	1	3					1		4				1					1					0.046		0.25				0.051					0.046					0.98		1
60S ribosomal protein L27a	RL27A_HUMAN	P46776	17 kDa		1	1	2	1	3					1		1		2	3											0.11		0.074	0	0.074	0.21											0.86		0.97	0.23
Ferrochelatase, mitochondrial	HEMH_HUMAN	P22830	48 kDa		1	1	2	1	3					1		2			2	2										0.019		0.017			0.033	0.064										0.84		0.73
Translocating chain-associated membrane protein 2	TRAM2_HUMAN	Q15035	43 kDa		0.736966	1	1.66667	1	3					1				2	2	1										0.027				0.043	0.016	0.024										0.98
Galactosylgalactosylxylosylprotein 3-beta-glucuronosyltransferase 3	B3GA3_HUMAN	O94766	37 kDa		-0.263034	2	1.66667	1	3					2			2			1	2									0.027			0.1			0.027	0.027									1			1
PDZ and LIM domain protein 4	PDLI4_HUMAN	P50479	35 kDa		0.736966	1	1.66667	1	3				1			2	1		2										0.064			0.045	0.03	0	0.03										0.99			1	0.98
U6 snRNA-associated Sm-like protein LSm6	LSM6_HUMAN	P62312	9 kDa		-0.263034	2	1.66667	1	3					2			1		2						2					0.087			0.11		0.24						0.087					0.98			0.86
NADH dehydrogenase [ubiquinone] 1 alpha subcomplex subunit 8	NDUA8_HUMAN	P51970	20 kDa		0.736966	1	1.66667	1	3					1					1	2			2							0.076					0.047	0.087			0.076		0					0.9
Transcription elongation factor B polypeptide 1	ELOC_HUMAN	Q15369	12 kDa		0.736966	1	1.66667	1	3			1								1				2	2			0.12		0						0.08				0.11	0.21			0.98		0.1
39S ribosomal protein L1, mitochondrial	RM01_HUMAN	Q9BYD6	37 kDa		-0.584963	2	1.33333	1	3			2							1	2		1					0	0.037							0.037	0.068		0.037					0.06	0.96
28S ribosomal protein S27, mitochondrial	RT27_HUMAN	Q92552	48 kDa		-1.58496	4	1.33333	1	3			4				1			1			2						0.048		0		0.029			0.027			0.027						1		0.47		0.95
Brefeldin A-inhibited guanine nucleotide-exchange protein 3	BIG3_HUMAN	Q5TH69	241 kDa		-1	2	1	1	3				2				1	1	1										0.015			0	0.006	0.0096	0.0028										1			0.14	0.55
Trinucleotide repeat-containing gene 18 protein	TNC18_HUMAN	O15417	315 kDa		-1	2	1	1	3	2						1	1								1	0.012		0		0		0.0054	0.0054			0					0.0044	1		0.43		0.96		0.81	0.99
Haloacid dehalogenase-like hydrolase domain-containing protein 3	HDHD3_HUMAN	Q9BSH5	28 kDa		-1.58496	3	1	1	3			3				1				1	1							0.092				0.064	0			0.064	0.028							1				1	0.47
Histone H1.5	H15_HUMAN	P16401	23 kDa		#DIV/0!	#DIV/0!	16.6667	0	3								3	17	30														0.15	0.17	0.18	0													1
Heterogeneous nuclear ribonucleoprotein H2	HNRH2_HUMAN	P55795	49 kDa		#DIV/0!	#DIV/0!	16.3333	0	3							17	19		13													0.16	0.19		0.12													0.97	1
Histone H1.2	H12_HUMAN	P16403	21 kDa		#DIV/0!	#DIV/0!	15.3333	0	3								3	9	34														0.099	0.099	0.27														1
40S ribosomal protein S18	RS18_HUMAN	P62269	18 kDa		#DIV/0!	#DIV/0!	14	0	3							7		13	22													0.26		0.45	0.49	0					0							1
Non-POU domain-containing octamer-binding protein	NONO_HUMAN	Q15233	54 kDa		#DIV/0!	#DIV/0!	12	0	3							23	6		7								0		0			0.15	0.11		0.04								0.33		0.4			1	1
KH domain-containing, RNA-binding, signal transduction-associated protein 1	KHDR1_HUMAN	Q07666	48 kDa		#DIV/0!	#DIV/0!	10	0	3							20	8		2											0		0.099	0.063	0	0.032											0.18		1	1
HLA class I histocompatibility antigen, A-68 alpha chain	1A68_HUMAN	P01891	41 kDa		#DIV/0!	#DIV/0!	9.66667	0	3											4	22	3														0.16	0.3	0.1
Histone H2A.V	H2AV_HUMAN	Q71UI9	14 kDa		#DIV/0!	#DIV/0!	8.33333	0	3								4		15	6												0.13	0.16	0.13	0.31	0.23												0.14	0.95
Ras-related protein Rab-8A	RAB8A_HUMAN	P61006	24 kDa		#DIV/0!	#DIV/0!	8.33333	0	3							1		12	12													0.053		0.14	0.14													0.13
Importin subunit alpha-7	IMA7_HUMAN	O60684	60 kDa		#DIV/0!	#DIV/0!	7.66667	0	3							10	12	1													0	0.1	0.17	0.013	0												0.21	1	1
Charged multivesicular body protein 1b	CHM1B_HUMAN	Q7LBR1	22 kDa		#DIV/0!	#DIV/0!	7	0	3							15	4		2									0	0	0		0.21	0.16		0.045						0			0.33	0.54	0.48		1	1
UPF0585 protein C16orf13	CP013_HUMAN	Q96S19	23 kDa		#DIV/0!	#DIV/0!	7	0	3							11	9							1								0.28	0.24							0.083								1	1
GPI transamidase component PIG-T	PIGT_HUMAN	Q969N2	66 kDa		#DIV/0!	#DIV/0!	6.66667	0	3											12	7				1									0		0.092	0.067				0.01
Nuclease-sensitive element-binding protein 1	YBOX1_HUMAN	P67809	36 kDa		#DIV/0!	#DIV/0!	6.66667	0	3							2		2	16													0.11		0.059	0.11													0.97
Transportin-2	TNPO2_HUMAN	O14787	101 kDa		#DIV/0!	#DIV/0!	6.66667	0	3							13	3							4								0.042	0.046							0.028								0.95	1
Apolipoprotein A-I	APOA1_HUMAN	P02647	31 kDa		#DIV/0!	#DIV/0!	6.33333	0	3											2	9				8									0		0.049	0.12				0.16
Myristoylated alanine-rich C-kinase substrate	MARCS_HUMAN	P29966	32 kDa		#DIV/0!	#DIV/0!	6.33333	0	3									15	2	2														0.23	0.033	0.045
Urea transporter 1	UT1_HUMAN	Q13336	43 kDa		#DIV/0!	#DIV/0!	6	0	3							6	9				3											0.064	0.12				0.039											1	1
Histone H1.0	H10_HUMAN	P07305	21 kDa		#DIV/0!	#DIV/0!	5.66667	0	3							4	7		6													0.12	0.37		0.21													1	1
Rho guanine nucleotide exchange factor 2	ARHG2_HUMAN	Q92974	112 kDa		#DIV/0!	#DIV/0!	5.33333	0	3							5	10								1							0.05	0.042	0	0					0	0.0071							1	1
LIM and SH3 domain protein 1	LASP1_HUMAN	Q14847	30 kDa		#DIV/0!	#DIV/0!	5.33333	0	3										6	3					7										0.11	0.088					0.13
Calcium-binding mitochondrial carrier protein Aralar1	CMC1_HUMAN	O75746	75 kDa		#DIV/0!	#DIV/0!	5	0	3										9	4					2							0.012			0.091	0.041					0.044							0.08
Rho-associated protein kinase 1	ROCK1_HUMAN	Q13464	158 kDa		#DIV/0!	#DIV/0!	4.66667	0	3							2	5	7														0.021	0.03	0.044							0							1	1
Myb-binding protein 1A	MBB1A_HUMAN	Q9BQG0	149 kDa		#DIV/0!	#DIV/0!	4.33333	0	3									10		1					2							0	0	0.069		0.0045					0.02							0.25	0.16
Protein S100-A13	S10AD_HUMAN	Q99584	11 kDa		#DIV/0!	#DIV/0!	4.33333	0	3									2	9					2								0		0.23	0.48					0.12								0.49
CD276 antigen	CD276_HUMAN	Q5ZPR3	57 kDa		#DIV/0!	#DIV/0!	4.33333	0	3									11	1			1												0.088	0.034			0.026
Tensin-3	TENS3_HUMAN	Q68CZ2	155 kDa		#DIV/0!	#DIV/0!	4.33333	0	3							9	3								1							0.035	0.026								0.0083							1	1
CUGBP Elav-like family member 1	CELF1_HUMAN	Q92879	52 kDa		#DIV/0!	#DIV/0!	4	0	3							6	5		1													0.11	0.066		0.016													1	1
DnaJ homolog subfamily B member 1	DNJB1_HUMAN	P25685	38 kDa		#DIV/0!	#DIV/0!	4	0	3							9	2		1													0.14	0.029		0.021													1	0.98
Signal peptide peptidase-like 2A	SPP2A_HUMAN	Q8TCT8	58 kDa		#DIV/0!	#DIV/0!	4	0	3									1			5	6												0.012	0		0.044	0.044
Tyrosine-protein kinase Yes	YES_HUMAN	P07947	61 kDa		#DIV/0!	#DIV/0!	4	0	3							4	5		3													0.033	0.07		0.042													1	1
Vacuolar protein sorting-associated protein 26B	VP26B_HUMAN	Q4G0F5	39 kDa		#DIV/0!	#DIV/0!	4	0	3							8			2						2		0					0.13			0.071						0.039		0.13					1
Sialidase-1	NEUR1_HUMAN	Q99519	45 kDa		#DIV/0!	#DIV/0!	4	0	3							6	2		4													0.058	0.024		0.08													1	0.96
NADH dehydrogenase [ubiquinone] 1 alpha subcomplex subunit 6	NDUA6_HUMAN	P56556	18 kDa		#DIV/0!	#DIV/0!	4	0	3							1			6	5												0.052			0.23	0.19												0.94
Golgin subfamily A member 4	GOGA4_HUMAN	Q13439	261 kDa		#DIV/0!	#DIV/0!	3.66667	0	3								5	5	1							0		0		0		0	0.017	0.017	0.004				0	0	0	0.13		0.5		0.22		0.18	1
Microtubule-associated protein 1A	MAP1A_HUMAN	P78559	305 kDa		#DIV/0!	#DIV/0!	3.66667	0	3							7	2		2											0	0.0036	0.026	0.0089		0.0071											0.37	0.3	1	0.98
Alpha-mannosidase 2	MA2A1_HUMAN	Q16706	131 kDa		#DIV/0!	#DIV/0!	3.66667	0	3							2	2	7								0						0.0087	0.0087	0.055		0						0.05						1	0.95
Delta(24)-sterol reductase	DHC24_HUMAN	Q15392	60 kDa		#DIV/0!	#DIV/0!	3.66667	0	3							1		7	3													0.029	0	0.072	0.035				0									0.95	0.07
Cytochrome b reductase 1	CYBR1_HUMAN	Q53TN4	32 kDa		#DIV/0!	#DIV/0!	3.66667	0	3							4		2	5													0.045		0.035	0.098													1
SPRY domain-containing protein 4	SPRY4_HUMAN	Q8WW59	23 kDa		#DIV/0!	#DIV/0!	3.33333	0	3												5	1			4								0		0		0.15	0.048			0.19								0.26
GTPase KRas	RASK_HUMAN	P01116	22 kDa		#DIV/0!	#DIV/0!	3.33333	0	3							5	4		1													0.12	0.037	0	0.058		0											1	0.98
Transcription factor A, mitochondrial	TFAM_HUMAN	Q00059	29 kDa		#DIV/0!	#DIV/0!	3.33333	0	3										1	5	4														0.041	0.069	0.069
STAM-binding protein	STABP_HUMAN	O95630	48 kDa		#DIV/0!	#DIV/0!	3.33333	0	3											1		4			5											0.026	0	0.045			0.078
Sorting nexin-12	SNX12_HUMAN	Q9UMY4	20 kDa		#DIV/0!	#DIV/0!	3.33333	0	3							3		1	6													0.12		0.052	0.3													1
Disabled homolog 2	DAB2_HUMAN	P98082	82 kDa		#DIV/0!	#DIV/0!	3.33333	0	3							1		4	5													0.012		0.027	0.042													0.97
Sepiapterin reductase	SPRE_HUMAN	P35270	28 kDa		#DIV/0!	#DIV/0!	3.33333	0	3							4	1		5													0.14	0.038		0.2													1	0.96
NADH dehydrogenase [ubiquinone] iron-sulfur protein 7, mitochondrial	NDUS7_HUMAN	O75251	24 kDa		#DIV/0!	#DIV/0!	3.33333	0	3							1			6	3												0.075			0.15	0.11												1
BTB/POZ domain-containing protein KCTD12	KCD12_HUMAN	Q96CX2	36 kDa		#DIV/0!	#DIV/0!	3	0	3							4	2								3							0.086	0.04							0	0.065							1	1
N-alpha-acetyltransferase 15, NatA auxiliary subunit	NAA15_HUMAN	Q9BXJ9	101 kDa		#DIV/0!	#DIV/0!	3	0	3							3	4	2										0				0.024	0.021	0.038		0								0.11				1	0.95
Methionine aminopeptidase 2	AMPM2_HUMAN	P50579	53 kDa		#DIV/0!	#DIV/0!	3	0	3							3	4								2					0		0.084	0.11		0						0.036					0.46		1	1
Glutaredoxin-3	GLRX3_HUMAN	O76003	37 kDa		#DIV/0!	#DIV/0!	3	0	3								7	1	1														0.099	0.033	0.033														1
Replication protein A 70 kDa DNA-binding subunit	RFA1_HUMAN	P27694	68 kDa		#DIV/0!	#DIV/0!	3	0	3							6			2						1				0			0.075			0.021						0.019				0.98			1
HD domain-containing protein 2	HDDC2_HUMAN	Q7Z4H3	23 kDa		#DIV/0!	#DIV/0!	3	0	3							2			5	2												0.069		0	0.19	0.064					0							0.95
Dehydrogenase/reductase SDR family member 7B	DRS7B_HUMAN	Q6IAN0	35 kDa		#DIV/0!	#DIV/0!	3	0	3							4	1		4													0.071	0.028		0.08													1	0.96
Na(+)/H(+) exchange regulatory cofactor NHE-RF1	NHRF1_HUMAN	O14745	39 kDa		#DIV/0!	#DIV/0!	2.66667	0	3							4	1		3													0.061	0.028	0	0.039					0								1	0.68
60S ribosomal protein L9	RL9_HUMAN	P32969	22 kDa		#DIV/0!	#DIV/0!	2.66667	0	3							1		2	5													0.057		0.052	0.089						0							0.97
Dynactin subunit 4	DCTN4_HUMAN	Q9UJW0	52 kDa		#DIV/0!	#DIV/0!	2.66667	0	3							5						1			2							0.039	0					0.028			0.028							1	0.57
Low molecular weight phosphotyrosine protein phosphatase	PPAC_HUMAN	P24666	18 kDa		#DIV/0!	#DIV/0!	2.66667	0	3							2	1		5													0.1	0.044		0.25				0									1	0.98
Protein LSM12 homolog	LSM12_HUMAN	Q3MHD2	22 kDa		#DIV/0!	#DIV/0!	2.66667	0	3							3	4							1								0.11	0.11						0	0.067								1	1
Polypyrimidine tract-binding protein 2	PTBP2_HUMAN	Q9UKA9	57 kDa		#DIV/0!	#DIV/0!	2.66667	0	3							1			5	2												0.015		0.015	0.024	0.026												0.97
Galactokinase	GALK1_HUMAN	P51570	42 kDa		#DIV/0!	#DIV/0!	2.66667	0	3							2		4							2							0.051	0	0.056							0.028							1	0.44
U2 small nuclear ribonucleoprotein B''	RU2B_HUMAN	P08579	25 kDa		#DIV/0!	#DIV/0!	2.66667	0	3							3	1		4													0.058	0.036		0.13													1	0.98
Coiled-coil domain-containing protein 80	CCD80_HUMAN	Q76M96	108 kDa		#DIV/0!	#DIV/0!	2.33333	0	3								2	4	1											0			0.013	0.02	0.022											0.13			0.95
RAC-alpha serine/threonine-protein kinase	AKT1_HUMAN	P31749	56 kDa		#DIV/0!	#DIV/0!	2.33333	0	3							4	2		1													0.052	0.071		0.038													1	1
WD repeat-containing protein 11	WDR11_HUMAN	Q9BZH6	137 kDa		#DIV/0!	#DIV/0!	2.33333	0	3							3	2			2										0		0.0098	0.019		0	0			0	0						0.2		0.97	1
Complement decay-accelerating factor	DAF_HUMAN	P08174	41 kDa		#DIV/0!	#DIV/0!	2.33333	0	3											1	3				3	0		0								0.031	0.052				0.05	0.12		0.07
Eukaryotic translation initiation factor 2A	EIF2A_HUMAN	Q9BY44	65 kDa		#DIV/0!	#DIV/0!	2.33333	0	3							2	3								2							0.046	0.058			0					0.015							1	1
Mitochondrial import inner membrane translocase subunit TIM44	TIM44_HUMAN	O43615	51 kDa		#DIV/0!	#DIV/0!	2.33333	0	3										3	3					1									0	0.075	0.062					0.024
Proteasome subunit beta type-10	PSB10_HUMAN	P40306	29 kDa		#DIV/0!	#DIV/0!	2.33333	0	3							5	1	1													0	0.11	0.04	0.062						0							0.5	1	0.57
Secretory carrier-associated membrane protein 4	SCAM4_HUMAN	Q969E2	26 kDa		#DIV/0!	#DIV/0!	2.33333	0	3							1	2	4														0.035	0.052	0.1														1	0.99
Syndecan-2	SDC2_HUMAN	P34741	22 kDa		#DIV/0!	#DIV/0!	2.33333	0	3							1		5	1													0.1		0.09	0.075	0					0							0.67
Histone deacetylase 2	HDAC2_HUMAN	Q92769	55 kDa		#DIV/0!	#DIV/0!	2.33333	0	3							3	3		1													0.055	0.061		0.025													1	1
Oxysterol-binding protein 1	OSBP1_HUMAN	P22059	89 kDa		#DIV/0!	#DIV/0!	2.33333	0	3							1					4		2									0.024					0.031		0.016									0.95
N-alpha-acetyltransferase 50	NAA50_HUMAN	Q9GZZ1	19 kDa		#DIV/0!	#DIV/0!	2.33333	0	3							5	1		1													0.33	0.071		0.071				0									1	0.98
Heterogeneous nuclear ribonucleoprotein D-like	HNRDL_HUMAN	O14979	46 kDa		#DIV/0!	#DIV/0!	2.33333	0	3							1	3		3									0				0.024	0.071		0.043									0.14				0.97	1
Vacuolar protein-sorting-associated protein 36	VPS36_HUMAN	Q86VN1	44 kDa		#DIV/0!	#DIV/0!	2	0	3								2		2	2										0			0.08	0	0.054	0.016					0					0.35			1
DNA damage-binding protein 2	DDB2_HUMAN	Q92466	48 kDa		#DIV/0!	#DIV/0!	2	0	3								3			1					2								0.026	0		0.044		0			0.035								1
Anoctamin-10	ANO10_HUMAN	Q9NW15	76 kDa		#DIV/0!	#DIV/0!	2	0	3								1	4	1									0		0			0.018	0.03	0.018						0			0.1		0.49			0.93
60S ribosomal protein L17	RL17_HUMAN	P18621	21 kDa		#DIV/0!	#DIV/0!	2	0	3							1	1		4													0.049	0.049		0.16													0.82	0.95
Glutamine and serine-rich protein 1	QSER1_HUMAN	Q2KHR3	190 kDa		#DIV/0!	#DIV/0!	2	0	3							2	1								3			0				0.0075	0.0075			0					0.016			0.21				0.93	0.98
Protein KIAA1967	K1967_HUMAN	Q8N163	103 kDa		#DIV/0!	#DIV/0!	2	0	3							2	1		3													0.0098	0.0098	0	0.02													0.95	0.96
Deoxyribonucleoside 5'-monophosphate N-glycosidase	RCL_HUMAN	O43598	19 kDa		#DIV/0!	#DIV/0!	2	0	3							2	2		2									0				0.04	0.14		0.046				0					0.2				0.7	1
Methionine aminopeptidase 1	AMPM1_HUMAN	P53582	43 kDa		#DIV/0!	#DIV/0!	2	0	3												1	1			4							0				0	0.028	0.052			0.088							0.38
Sentrin-specific protease 8	SENP8_HUMAN	Q96LD8	24 kDa		#DIV/0!	#DIV/0!	2	0	3							2				2		2						0				0.066				0.066		0.033						0.4				0.97
Pre-mRNA branch site protein p14	PM14_HUMAN	Q9Y3B4	15 kDa		#DIV/0!	#DIV/0!	2	0	3							2	2		2													0.064	0.064	0	0.14						0							0.97	0.9
FERM, RhoGEF and pleckstrin domain-containing protein 1	FARP1_HUMAN	Q9Y4F1	119 kDa		#DIV/0!	#DIV/0!	1.66667	0	3								1	1		3												0	0.021	0.012		0.018					0							0.19	0.86
Vesicle-associated membrane protein 7	VAMP7_HUMAN	P51809	25 kDa		#DIV/0!	#DIV/0!	1.66667	0	3								1	3							1								0.041	0.077		0					0.041								0.96
Retinol dehydrogenase 10	RDH10_HUMAN	Q8IZV5	38 kDa		#DIV/0!	#DIV/0!	1.66667	0	3									1		1					3									0.023		0.023	0				0.05
Lysocardiolipin acyltransferase 1	LCLT1_HUMAN	Q6UWP7	49 kDa		#DIV/0!	#DIV/0!	1.66667	0	3									2	2	1												0.012		0.024	0.043	0.024												0.76
39S ribosomal protein L38, mitochondrial	RM38_HUMAN	Q96DV4	45 kDa		#DIV/0!	#DIV/0!	1.66667	0	3									1	3	1													0	0.018	0.071	0.018	0	0											0.3
ATP-dependent RNA helicase SUPV3L1, mitochondrial	SUV3_HUMAN	Q8IYB8	88 kDa		#DIV/0!	#DIV/0!	1.66667	0	3							1	3			1								0				0.024	0.034			0.013								0.47				0.87	1
Transmembrane protein 87A	TM87A_HUMAN	Q8NBN3	63 kDa		#DIV/0!	#DIV/0!	1.66667	0	3							2	1		2													0.02	0.02		0.034													0.95	0.87
40S ribosomal protein S27	RS27_HUMAN	P42677	9 kDa		#DIV/0!	#DIV/0!	1.66667	0	3									1	3	1														0.095	0.25	0.15
Prenylated Rab acceptor protein 1	PRAF1_HUMAN	Q9UI14	21 kDa		#DIV/0!	#DIV/0!	1.66667	0	3							2				1					2			0				0.11				0.032			0	0	0.11			0.24				1
Dynactin subunit 5	DCTN5_HUMAN	Q9BTE1	20 kDa		#DIV/0!	#DIV/0!	1.66667	0	3							3	1			1												0.18	0.044			0.06												1	0.75
Short/branched chain specific acyl-CoA dehydrogenase, mitochondrial	ACDSB_HUMAN	P45954	47 kDa		#DIV/0!	#DIV/0!	1.66667	0	3							1		1	3													0.051		0.039	0.049													0.95
Nuclear pore complex protein Nup205	NU205_HUMAN	Q92621	228 kDa		#DIV/0!	#DIV/0!	1.33333	0	3									2	1	1														0.012	0.0075	0.0075
Protein PML	PML_HUMAN	P29590	98 kDa		#DIV/0!	#DIV/0!	1.33333	0	3							1	1			2										0		0.014	0.052	0		0.026										0.25		0.95	0.95
Kinesin-like protein KIF27	KIF27_HUMAN	Q86VH2	160 kDa		#DIV/0!	#DIV/0!	1.33333	0	3								1	2	1							0		0				0	0.029	0.02	0.0064							0.25		0.3				0.51	0.67
Drebrin	DREB_HUMAN	Q16643	71 kDa		#DIV/0!	#DIV/0!	1.33333	0	3									1					1	2										0.025	0	0			0.031	0.054
Dipeptidyl peptidase 8	DPP8_HUMAN	Q6V1X1	103 kDa		#DIV/0!	#DIV/0!	1.33333	0	3							1				2					1							0.012	0			0.019					0.0078							0.51	0.07
N-acetylserotonin O-methyltransferase-like protein	ASML_HUMAN	O95671	69 kDa		#DIV/0!	#DIV/0!	1.33333	0	3							1	2			1												0.014	0.026			0.014												1	1
Protein phosphatase methylesterase 1	PPME1_HUMAN	Q9Y570	42 kDa		#DIV/0!	#DIV/0!	1.33333	0	3							1	2	1										0				0.031	0.047	0.023							0			0.44				1	1
Ceramide synthase 2	CERS2_HUMAN	Q96G23	45 kDa		#DIV/0!	#DIV/0!	1.33333	0	3								2	1						1									0.042	0.024						0.047									1
Heat shock protein beta-6	HSPB6_HUMAN	O14558	17 kDa		#DIV/0!	#DIV/0!	1.33333	0	3									1	2	1														0.062	0.14	0
Ubiquitin domain-containing protein UBFD1	UBFD1_HUMAN	O14562	33 kDa		#DIV/0!	#DIV/0!	1.33333	0	3							1	1		2													0.061	0.039		0.074													0.75	0.84
GTP-binding protein Di-Ras3	DIRA3_HUMAN	O95661	26 kDa		#DIV/0!	#DIV/0!	1.33333	0	3							2	1		1													0.1	0.12		0.039													1	0.95
Transthyretin	TTHY_HUMAN	P02766	16 kDa		-4.82782	42.6	1.5	5	2	1	50	92	4	66		2				1						0.041	0.33	0.78	0.082	0.69		0.041			0	0.041						0.98	1	1	1	1		0.97
Complement component C9	CO9_HUMAN	P02748	63 kDa		-3.08746	17	2	5	2	27	7	6	5	40							2				2	0.13	0.043	0.038	0.032	0.14							0.016				0.016	1	1	1	1	1
Desmoplakin	DESP_HUMAN	P15924	332 kDa		-1.67807	3.2	1	5	2	3	7	2	2	2					1	1						0.0049	0.019	0.0073	0.0031	0.0028		0.0021	0.0021	0.0021	0.0021	0.0031				0	0	1	1	0.98	0.98	1		0.87	0.77
Protein FAM210A	F210A_HUMAN	Q96ND0	31 kDa		0.206451	2.6	3	5	2	2	2	1	6	2		3									3	0.022	0.022	0.022	0.022	0.022		0.022	0			0					0.077	0.98	0.72	0.62	0.95	0.98		0.97	0.23
Cartilage intermediate layer protein 1	CILP1_HUMAN	O75339	133 kDa		-4.63333	136.5	5.5	4	2		171	214	3	158							10	1				0	0.2	0.16	0.032	0.14		0					0.042	0.0084				0.63	1	1	1	1		0.38
Metalloproteinase inhibitor 3	TIMP3_HUMAN	P35625	24 kDa		-2.96347	39	5	4	2	5	22	71		58							2				8	0.11	0.28	0.4	0	0.44							0.043				0.27	1	1	1	0.4	1
Complement C1q tumor necrosis factor-related protein 3	C1QT3_HUMAN	Q9BXJ4	27 kDa		0.830075	2.25	4	4	2	1		2	4	2							4				4	0.041		0.028	0.028	0.073							0.028				0.085	0.95		0.99	0.97	1
Cartilage intermediate layer protein 2	CILP2_HUMAN	Q8IUL8	126 kDa		-3.38466	15.6667	1.5	3	2		19	10		18							1			2		0	0.12	0.023		0.051		0					0.01			0.012		0.3	1	1		1		0.33
Serotransferrin	TRFE_HUMAN	P02787	77 kDa		-0.415037	6	4.5	3	2	12	4			2		4	5									0.056	0.053		0.017	0.024		0.024	0.043				0.017					1	0.73		0.07	0.22		0.9	0.99
Coagulation factor XIII A chain	F13A_HUMAN	P00488	83 kDa		-1.41504	5.33333	2	3	2	3		9		4						2					2	0.031	0	0.04		0.04						0.023					0.04	1	0.47	1		1
Hornerin	HORN_HUMAN	Q86YZ3	282 kDa		0.263034	5	6	3	2	1	13			1		4	8									0.007	0.02			0.0067		0.01	0.017									0.76	1			0.96		1	1
Fibromodulin	FMOD_HUMAN	Q06828	43 kDa		-2	4	1	3	2		1	4		7						1	1						0.013	0.035		0.035						0.029	0.021				0		0.59	1		1
Translocon-associated protein subunit beta	SSRB_HUMAN	P43308	20 kDa		1.67243	2.66667	8.5	3	2	4		2		2		7	10									0.06		0.033		0.033		0.12	0.12		0	0					0	1		0.98		0.97		1	1
Golgi integral membrane protein 4	GOLI4_HUMAN	O00461	82 kDa		0.169925	2.66667	3	3	2			3	1	4						4	2							0.033	0.013	0.033				0		0.05	0.02							1	0.95	1
Pantetheinase	VNN1_HUMAN	O95497	57 kDa		-1.22239	2.33333	1	3	2	5		1		1			1	1								0.053		0.014		0.018			0.037	0.023								1		0.96		0.99			0.85
Chitinase-3-like protein 2	CH3L2_HUMAN	Q15782	44 kDa		2.80735	2	14	3	2		2	1		3							10	18					0.028	0.028		0.028							0.13	0.12					0.95	0.99		0.96
Androglobin	ADGB_HUMAN	Q8N7X0	190 kDa		1.72247	1.66667	5.5	3	2			2	1	2						8					3	0		0.0048	0.0084	0.016		0.003		0	0	0			0		0.0078	0.45		0.94	0.98	0.91		0.85
WASH complex subunit 7	WASH7_HUMAN	Q2M389	136 kDa		2.2854	1.33333	6.5	3	2			2	1	1		3		10										0.016	0.0077	0.0077		0.016	0.0051	0.057										0.9	0.99	0.68		0.95	0.73
Anosmin-1	KALM_HUMAN	P23352	76 kDa		-2.11548	6.5	1.5	2	2		5	8								1	2					0	0.015	0.065								0.015	0.018					0.34	1	1
Vacuolar protein sorting-associated protein 18 homolog	VPS18_HUMAN	Q9P253	110 kDa		-0.847997	4.5	2.5	2	2			4		5			2								3			0.0062		0.0062		0	0.0072								0.044			0.97		0.97		0.37	0.95
Keratin, type I cytoskeletal 18	K1C18_HUMAN	P05783	48 kDa		-0.807355	3.5	2	2	2				4	3					3						1				0.065	0.044					0.049						0.016				1	1
U6 snRNA-associated Sm-like protein LSm3	LSM3_HUMAN	P62310	12 kDa		-0.736966	2.5	1.5	2	2				2	3						1					2				0.059	0.18						0.12					0.18				0.97	1
Short-chain specific acyl-CoA dehydrogenase, mitochondrial	ACADS_HUMAN	P16219	44 kDa		1	2	4	2	2			2		2				4	4									0.017	0	0.017		0		0.017	0.053									0.83	0.18	0.98		0.09
Cadherin EGF LAG seven-pass G-type receptor 3	CELR3_HUMAN	Q9NYQ7	358 kDa		0	2	2	2	2			2	2					2		2						0	0	0.0054	0.0054			0	0	0.0054		0.0085					0	0.34	0.19	0.84	0.99			0.06	0.1
[truncated: 441 more rows]
[truncated: 8 more columns]

## Sheet: Unique IDs in OA
Total Protein Identified										Quantitative Value (Spectral Counting)																Percentage Coverage																Protein Identification Propability
										Controls						OA										Controls						OA										Controls						OA
Protein Name	Gene Name	Uniprot Acc Number	MW	t-test p-value	Log2 Fold Change (OA/Control)	Average Quantitative value in Controls	Average Quantitative value in OA	Frequency in Controls	Frequency in OA	150A	151A	152A	153A	154A	175A	520OA	524OA	393OA	332OA	526OA	529OA	530OA	532OA	533OA	525OA	150A	151A	152A	153A	154A	175A	520OA	524OA	393OA	332OA	526OA	529OA	530OA	532OA	533OA	525OA	150A	151A	152A	153A	154A	175A	520OA	524OA
T-complex protein 1 subunit zeta	TCPZ_HUMAN	P40227	58 kDa				13.6667	0	9							44	16	24	27	1	2		4	3	2			0			0	0.44	0.26	0.18	0.22	0.017	0.023		0.058	0.053	0.053			0.44			0.29	1	1
Estradiol 17-beta-dehydrogenase 12	DHB12_HUMAN	Q53GQ0	34 kDa				8	0	9							16	8	12	7	9	5		2	4	9			0			0	0.23	0.13	0.31	0.15	0.099	0.064		0.048	0.099	0.12			0.26			0.47	1	1
Catenin beta-1	CTNB1_HUMAN	P35222	85 kDa				7.77778	0	9							12	1	1	13	22	6	5		1	9			0	0	0		0.063	0.013	0.009	0.058	0.099	0.04	0.038	0	0.018	0.037			0.17	0.4	0.75		1	0.95
Phosphoribosylformylglycinamidine synthase	PUR4_HUMAN	O15067	145 kDa				5.11111	0	9							10	18	5	1	1		3	2	4	2		0			0	0	0.049	0.056	0.024	0.01	0.0082	0	0.0075	0.016	0.031	0.0052		0.06			0.32	0.07	1	1
Cell cycle control protein 50A	CC50A_HUMAN	Q9NV96	41 kDa				2.77778	0	9							5	2		3	2	3	2	1	1	6							0.094	0.05		0.083	0.036	0.069	0.036	0.033	0.033	0.058							1	1
Cullin-4B	CUL4B_HUMAN	Q13620	104 kDa				17	0	8							24	46	10	30	8		6		3	9					0		0.19	0.29	0.081	0.2	0.025		0.026	0	0.049	0.043					0.42		1	1
Vesicle-trafficking protein SEC22b	SC22B_HUMAN	O75396	25 kDa				12.25	0	8							24	15	20	26	5			2	3	3		0					0.37	0.33	0.38	0.34	0.2			0.093	0.18	0.11		0.36					1	1
Polypeptide N-acetylgalactosaminyltransferase 1	GALT1_HUMAN	Q10472	64 kDa				10.125	0	8							7	9	4	18	20	9	3			11					0		0.048	0.16	0.038	0.17	0.15	0.064	0.029			0.082					0.49		1	1
Mitotic checkpoint protein BUB3	BUB3_HUMAN	O43684	37 kDa				6.125	0	8							14	16	2	8	4	3	1			1			0			0	0.34	0.33	0.043	0.19	0.12	0.034	0.04	0		0.043			0.17			0.29	1	1
Eukaryotic translation initiation factor 4 gamma 2	IF4G2_HUMAN	P78344	102 kDa				5.875	0	8							12	14	4	4	3		5	2		3			0	0	0	0	0.049	0.083	0.033	0.028	0.022	0	0.033	0.017		0.025			0.36	0.27	0.19	0.3	1	1
Cytochrome P450 1B1	CP1B1_HUMAN	Q16678	61 kDa				5.875	0	8							7	2	2	14	8	7	2			5							0.044	0.022	0.015	0.096	0.05	0.035	0.02			0.035							1	0.96
60S ribosomal protein L35a	RL35A_HUMAN	P18077	13 kDa				4.75	0	8							11	6	4	10	1			2	2	2			0				0.54	0.31	0.23	0.49	0.091			0.091	0.091	0.15			0.21				1	1
Activator of 90 kDa heat shock protein ATPase homolog 1	AHSA1_HUMAN	O95433	38 kDa				2.875	0	8							3	3			1	2	2	2	2	8							0.11	0.065			0.033	0.033	0.033	0.065	0.065	0.11							1	1
Platelet-derived growth factor receptor beta	PGFRB_HUMAN	P09619	124 kDa				2	0	8							2	2	1	1	1	5			2	2							0.0099	0.009	0.029	0.0072	0.009	0.023		0	0.014	0.016							1	0.96
Isoleucine--tRNA ligase, cytoplasmic	SYIC_HUMAN	P41252	145 kDa				30.5714	0	7							49	77	62	12	3			8	3							0	0.14	0.21	0.19	0.038	0.0079			0.022	0.022							0.99	1	1
Unconventional myosin-Ib	MYO1B_HUMAN	O43795	132 kDa				11	0	7							17	11	39	2	4			3	1								0.073	0.05	0.21	0.0097	0.021	0		0.024	0.0097								1	1
Alpha-centractin	ACTZ_HUMAN	P61163	43 kDa				10.2857	0	7							8	9	26	18	3			5		3	0	0	0.016	0.016	0.016		0.14	0.2	0.42	0.27	0.019			0.15		0.016	0.58	0.43	0.6	0.55	0.86		1	1
Saccharopine dehydrogenase-like oxidoreductase	SCPDL_HUMAN	Q8NBX0	47 kDa				10	0	7							16	16	4	7	4	22			1							0	0.33	0.32	0.13	0.13	0.061	0.1			0.033							0.47	1	1
Eukaryotic translation initiation factor 3 subunit M	EIF3M_HUMAN	Q7L2H7	43 kDa				9	0	7							26	19	7	8				1	1	1						0	0.37	0.25	0.14	0.2				0.053	0.053	0.035						0.08	1	1
Apoptosis regulator BAX	BAX_HUMAN	Q07812	21 kDa				7.71429	0	7							19	14	4	14	1			1		1							0.49	0.44	0.14	0.42	0.057			0.068		0.052							1	1
Aspartyl/asparaginyl beta-hydroxylase	ASPH_HUMAN	Q12797	86 kDa				7.42857	0	7							6	6	26	8	3	2				1							0.047	0.024	0.16	0.037	0.028	0.016			0	0.012							1	1
Mitochondrial carnitine/acylcarnitine carrier protein	MCAT_HUMAN	O43772	33 kDa				5.85714	0	7							6	2		3	13	14	2			1		0	0	0			0.17	0.056		0.063	0.17	0.12	0.027			0.027		0.3	0.46	0.13			1	1
Aldehyde dehydrogenase family 3 member B1	AL3B1_HUMAN	P43353	52 kDa				5.14286	0	7							9	3	1	4	7	8				4							0.15	0.051	0.026	0.075	0.049	0.056				0.049							1	0.95
Putative adenosylhomocysteinase 2	SAHH2_HUMAN	O43865	59 kDa				4.14286	0	7							9	6	1	5			2	3	3		0.017					0	0.062	0.042	0.019	0.064			0.023	0.042	0.042		0.19					0.37	1	1
Unconventional myosin-VI	MYO6_HUMAN	Q9UM54	150 kDa				4	0	7							7	11	3	2				2	2	1					0		0.043	0.039	0.02	0.012	0	0		0.01	0.01	0.0077					0.49		1	1
Protein transport protein Sec24A	SC24A_HUMAN	O95486	120 kDa				4	0	7							10	9	1			2	4		1	1					0		0.033	0.073	0.013			0.0073	0.027		0.012	0.01					0.34		1	1
cAMP-dependent protein kinase type II-alpha regulatory subunit	KAP2_HUMAN	P13861	46 kDa				3.85714	0	7							9	2	3	10	1			1	1				0				0.092	0.02	0.057	0.092	0.022			0.05	0.05				0.57				1	0.98
Ubiquitin-conjugating enzyme E2 K	UBE2K_HUMAN	P61086	22 kDa				3.71429	0	7							6	4	1	8	2			3		2			0				0.25	0.14	0.055	0.22	0.055			0.15		0.05			0.76				1	1
Copine-1	CPNE1_HUMAN	Q99829	59 kDa				3.71429	0	7							7	7	2	5	1				2	2							0.056	0.056	0.047	0.047	0.017				0.03	0.043							1	1
Transmembrane emp24 domain-containing protein 3	TMED3_HUMAN	Q9Y3Q3	25 kDa				3.57143	0	7							6	5			3	7	1		1	2							0.088	0.078			0.1	0.14	0.046		0.046	0.046							1	1
Phenylalanine--tRNA ligase alpha subunit	SYFA_HUMAN	Q9Y285	58 kDa				3.28571	0	7							10	3	2	3	1			2	2								0.093	0.041	0.022	0.035	0.014			0.028	0.028								1	1
Nucleoredoxin	NXN_HUMAN	Q6DKJ4	48 kDa				3.14286	0	7							3	5	3	7				2	1	1					0		0.092	0.11	0.062	0.17				0.094	0.055	0.021					0.77		1	1
ATPase family AAA domain-containing protein 3A	ATD3A_HUMAN	Q9NVI7	71 kDa				3	0	7							4			5	1	6		2	1	2	0			0			0.05	0		0.05	0.013	0.017		0.033	0.033	0.014	0.41			0.58			1	0.99
Phospholipid hydroperoxide glutathione peroxidase, mitochondrial	GPX4_HUMAN	P36969	22 kDa				2.85714	0	7							6	1		4	2			2	2	3							0.32	0.091		0.21	0.061			0.071	0.071	0.17							1	0.98
Choline transporter-like protein 1	CTL1_HUMAN	Q8WWI5	73 kDa				2.57143	0	7							4	2	1	2	4	2	3										0.058	0.023	0.023	0.023	0.023	0.017	0.017										1	1
Spermine synthase	SPSY_HUMAN	P52788	41 kDa				2.14286	0	7							4	1	1	1	1		3			4							0.15	0.03	0.025	0.022	0.022		0.057			0.066							1	0.95
Phospholipid scramblase 3	PLS3_HUMAN	Q9NRY6	32 kDa				1.57143	0	7							3			1	1	3	1	1		1	0						0.071			0.027	0.037	0.064	0.037	0.037		0.037	0.06						1
Histone H2A type 1-C	H2A1C_HUMAN	Q93077	14 kDa				21.8333	0	6							33	24		23	8			25	18								0.71	0.53		0.35	0.35			0.35	0.3								1	1
Ribosome maturation protein SBDS	SBDS_HUMAN	Q9Y3A5	29 kDa				14.3333	0	6							44	18		12				3	5	4						0	0.62	0.53	0	0.28			0	0.04	0.11	0.11						0.62	1	1
Ras-related protein Rab-6A	RAB6A_HUMAN	P20340	24 kDa				14	0	6							20	10	13	36			1			4				0	0.053	0.053	0.37	0.22	0.22	0.36	0	0.053	0.053	0.053	0.053	0.096				0.07	0.98	0.98	1	1
Tetratricopeptide repeat protein 37	TTC37_HUMAN	Q6PGP7	175 kDa				13	0	6							32	26	16	1	1					2	0						0.086	0.098	0.084	0.0064	0.0051				0	0.017	0.05						1	1
Protein KIAA1199	K1199_HUMAN	Q8WUJ3	153 kDa				10.3333	0	6							14	11	15	12				5	5				0		0		0.06	0.054	0.048	0.032				0.018	0.018	0			0.97		0.25		1	1
ATP-dependent RNA helicase DDX3X	DDX3X_HUMAN	O00571	73 kDa				8.16667	0	6							14	10	9	14		1			1				0				0.059	0.038	0.066	0.047		0.017			0.015				0.21				1	1
Calcium-binding mitochondrial carrier protein SCaMC-1	SCMC1_HUMAN	Q6NUK1	53 kDa				7.83333	0	6							10	7	4	14	8					4					0		0.18	0.12	0.065	0.19	0.082					0.061					0.2		1	1
LIM and cysteine-rich domains protein 1	LMCD1_HUMAN	Q9NZU5	41 kDa				7.33333	0	6							10	12		17	3				1	1							0.15	0.28		0.26	0.027				0.038	0.025							1	1
Matrix metalloproteinase-14	MMP14_HUMAN	P50281	66 kDa				7.16667	0	6							17	6	4	10					2	4							0.091	0.057	0.031	0.045					0.021	0.038							1	1
Eukaryotic translation initiation factor 3 subunit E	EIF3E_HUMAN	P60228	52 kDa				6.66667	0	6							10	12	7	9					1	1							0.15	0.13	0.1	0.11		0			0.027	0.02							1	1
Four and a half LIM domains protein 2	FHL2_HUMAN	Q14192	32 kDa				6.5	0	6							1	2	4	20	5					7							0.039	0.1	0.039	0.1	0.097					0.14							0.97	1
Serine--tRNA ligase, cytoplasmic	SYSC_HUMAN	P49591	59 kDa				5	0	6							5	4	2	11				7	1						0	0	0.053	0.016	0.016	0.088	0			0.12	0.029						0.12	0.16	1	0.91
Heat shock protein 75 kDa, mitochondrial	TRAP1_HUMAN	Q12931	80 kDa				4.66667	0	6							4	4	1	13	4					2							0.034	0.034	0.02	0.088	0.038	0				0.02							0.95	0.95
Histone-arginine methyltransferase CARM1	CARM1_HUMAN	Q86X55	66 kDa				4.5	0	6							8	12	2		2				2	1						0	0.11	0.099	0.0099		0.015				0.03	0.015						0.25	1	1
Solute carrier family 12 member 4	S12A4_HUMAN	Q9UP95	121 kDa				4.16667	0	6							4	7	5	4		3				2					0		0.025	0.025	0.043	0.029	0	0.0083				0.0083					0.29		1	1
V-type proton ATPase subunit C 1	VATC1_HUMAN	P21283	44 kDa				3.83333	0	6							6	3	7	3	1					3							0.071	0.042	0.092	0.079	0.024					0.045							1	1
NADH-cytochrome b5 reductase 1	NB5R1_HUMAN	Q9UHQ9	34 kDa				3.66667	0	6							6	3	2	5	3					3			0		0		0.079	0.079	0.03	0.092	0.089					0.092			0.21		0.7		1	1
Propionyl-CoA carboxylase beta chain, mitochondrial	PCCB_HUMAN	P05166	58 kDa				3.66667	0	6							4	3		3	4	3				5							0.076	0.032		0.067	0.069	0.054				0.098							1	0.95
60S ribosomal protein L27	RL27_HUMAN	P61353	16 kDa				3.66667	0	6							1		4	12	1			2	2								0.066		0.13	0.48	0.066			0.15	0.15								0.97
Hepatoma-derived growth factor	HDGF_HUMAN	P51858	27 kDa				3.5	0	6							5	1	3	9				2	1				0		0		0.1	0.067	0.17	0.11	0			0.071	0.071				0.25		0.5		1	1
Guanylate kinase	KGUA_HUMAN	Q16774	22 kDa				3.5	0	6							9	2	4		2			2	2								0.23	0.056	0.14	0	0.056			0.11	0.2								1	1
Syntaxin-binding protein 5	STXB5_HUMAN	Q5T5C0	128 kDa				3.16667	0	6							6	3	3		2		1			4							0.023	0.01	0.023		0.01		0.01			0.01							1	0.96
[truncated: 72 more rows]
[truncated: 8 more columns]

## Sheet: Unique IDs in Controls
Total Protein Identified										Quantitative Value (Spectral Counting)																Percentage Coverage																Protein Identification Propability
[truncated: 13 more rows]
[truncated: 8 more columns]

[truncated: 3 more sheets: Common proteome-filtered, Over-synthesized in OA, Under-synthesized in OA]
