# Supplementary material for: Comparative proteomic analysis of hypertrophic chondrocytes in osteoarthritis
Source: Clin Proteomics. 2015 Apr 25;12(1):12. doi: 10.1186/s12014-015-9085-6 (PMC4415313; doi:10.1186/s12014-015-9085-6)
Supplement: Additional file 4: — Enriched GO terms in differentially synthesized proteins. Summary of detailed GO terms enriched in OA and control chondrocytes, after GO enrichment analysis using WebGestalt. [file 12014_2015_9085_MOESM4_ESM.xls]

## Sheet: Enriched GO terms in OA group
Enriched GO terms in OA group (over-represented and uniquely identified proteins)			WEB-based GEne SeT AnaLysis Toolkit
The results for each enriched GO category are listed in this table. For each GO category, the first column lists its sub-root (biological process, molecular function, or cellular component), the second the category name, and the forth the corresponding GO ID. The third column lists number of reference genes in the category (C), number of genes in the gene set and also in the category (O), expecte…
GO category	GO Term		GO ID
biological process	intracellular transport	C=1131;O=54;E=18.24;R=2.96;rawP=2.46e-13;adjP=4.07e-10	GO:0046907
biological process	intracellular protein transport	C=691;O=39;E=11.15;R=3.50;rawP=6.43e-12;adjP=5.32e-09	GO:0006886
biological process	cellular localization	C=1977;O=71;E=31.89;R=2.23;rawP=2.04e-11;adjP=1.12e-08	GO:0051641
biological process	cellular protein localization	C=931;O=44;E=15.02;R=2.93;rawP=8.74e-11;adjP=2.07e-08	GO:0034613
biological process	establishment of protein localization	C=1272;O=53;E=20.52;R=2.58;rawP=8.02e-11;adjP=2.07e-08	GO:0045184
biological process	establishment of localization in cell	C=1756;O=65;E=28.33;R=2.29;rawP=5.52e-11;adjP=2.07e-08	GO:0051649
biological process	cellular macromolecule localization	C=935;O=44;E=15.08;R=2.92;rawP=1.00e-10;adjP=2.07e-08	GO:0070727
biological process	protein transport	C=1234;O=52;E=19.91;R=2.61;rawP=8.40e-11;adjP=2.07e-08	GO:0015031
biological process	transport	C=3338;O=97;E=53.85;R=1.80;rawP=2.10e-10;adjP=3.64e-08	GO:0006810
biological process	establishment of localization	C=3392;O=98;E=54.72;R=1.79;rawP=2.20e-10;adjP=3.64e-08	GO:0051234
biological process	protein localization	C=1562;O=59;E=25.20;R=2.34;rawP=2.62e-10;adjP=3.94e-08	GO:0008104
biological process	small molecule metabolic process	C=2515;O=80;E=40.57;R=1.97;rawP=2.94e-10;adjP=4.05e-08	GO:0044281
biological process	organic substance transport	C=1934;O=66;E=31.20;R=2.12;rawP=1.22e-09;adjP=1.55e-07	GO:0071702
biological process	macromolecule localization	C=1828;O=63;E=29.49;R=2.14;rawP=2.26e-09;adjP=2.67e-07	GO:0033036
biological process	cellular protein complex disassembly	C=156;O=16;E=2.52;R=6.36;rawP=4.53e-09;adjP=5.00e-07	GO:0043624
biological process	protein complex disassembly	C=161;O=16;E=2.60;R=6.16;rawP=7.16e-09;adjP=7.40e-07	GO:0043241
biological process	cellular component disassembly at cellular level	C=289;O=21;E=4.66;R=4.50;rawP=9.17e-09;adjP=8.92e-07	GO:0071845
biological process	cellular component disassembly	C=293;O=21;E=4.73;R=4.44;rawP=1.17e-08;adjP=1.08e-06	GO:0022411
biological process	localization	C=4167;O=107;E=67.22;R=1.59;rawP=2.14e-08;adjP=1.86e-06	GO:0051179
biological process	cellular macromolecular complex disassembly	C=177;O=16;E=2.86;R=5.60;rawP=2.79e-08;adjP=2.31e-06	GO:0034623
biological process	organonitrogen compound metabolic process	C=1688;O=57;E=27.23;R=2.09;rawP=3.50e-08;adjP=2.76e-06	GO:1901564
biological process	macromolecular complex disassembly	C=182;O=16;E=2.94;R=5.45;rawP=4.14e-08;adjP=3.11e-06	GO:0032984
biological process	catabolic process	C=1999;O=62;E=32.25;R=1.92;rawP=1.69e-07;adjP=1.07e-05	GO:0009056
biological process	organic substance catabolic process	C=1858;O=59;E=29.97;R=1.97;rawP=1.66e-07;adjP=1.07e-05	GO:1901575
biological process	negative regulation of actin filament depolymerization	C=27;O=7;E=0.44;R=16.07;rawP=1.75e-07;adjP=1.07e-05	GO:0030835
biological process	cellular catabolic process	C=1673;O=55;E=26.99;R=2.04;rawP=1.61e-07;adjP=1.07e-05	GO:0044248
biological process	vesicle-mediated transport	C=909;O=37;E=14.66;R=2.52;rawP=1.69e-07;adjP=1.07e-05	GO:0016192
biological process	Golgi vesicle transport	C=185;O=15;E=2.98;R=5.03;rawP=3.19e-07;adjP=1.88e-05	GO:0048193
biological process	oxidation-reduction process	C=558;O=27;E=9.00;R=3.00;rawP=3.53e-07;adjP=2.01e-05	GO:0055114
biological process	actin filament organization	C=214;O=16;E=3.45;R=4.63;rawP=3.88e-07;adjP=2.14e-05	GO:0007015
biological process	regulation of actin filament depolymerization	C=32;O=7;E=0.52;R=13.56;rawP=6.21e-07;adjP=3.24e-05	GO:0030834
biological process	negative regulation of protein complex disassembly	C=46;O=8;E=0.74;R=10.78;rawP=6.26e-07;adjP=3.24e-05	GO:0043242
biological process	antigen processing and presentation of exogenous antigen	C=170;O=14;E=2.74;R=5.11;rawP=6.60e-07;adjP=3.31e-05	GO:0019884
biological process	regulation of protein complex disassembly	C=63;O=9;E=1.02;R=8.86;rawP=7.05e-07;adjP=3.43e-05	GO:0043244
biological process	protein complex subunit organization	C=894;O=35;E=14.42;R=2.43;rawP=9.47e-07;adjP=4.36e-05	GO:0071822
biological process	membrane organization	C=413;O=22;E=6.66;R=3.30;rawP=9.50e-07;adjP=4.36e-05	GO:0061024
biological process	exogen	C=179;O=14;E=2.89;R=4.85;rawP=1.23e-06;adjP=5.50e-05	GO:0042638
biological process	response to unfolded protein	C=132;O=12;E=2.13;R=5.64;rawP=1.49e-06;adjP=6.32e-05	GO:0006986
biological process	actin filament depolymerization	C=36;O=7;E=0.58;R=12.05;rawP=1.46e-06;adjP=6.32e-05	GO:0030042
biological process	antigen processing and presentation of peptide antigen	C=186;O=14;E=3.00;R=4.67;rawP=1.94e-06;adjP=8.02e-05	GO:0048002
molecular function	nucleoside phosphate binding	C=2437;O=79;E=37.31;R=2.12;rawP=1.12e-11;adjP=1.56e-09	GO:1901265
molecular function	nucleotide binding	C=2436;O=79;E=37.30;R=2.12;rawP=1.09e-11;adjP=1.56e-09	GO:0000166
molecular function	small molecule binding	C=2630;O=80;E=40.27;R=1.99;rawP=1.97e-10;adjP=1.74e-08	GO:0036094
molecular function	hydrolase activity, acting on acid anhydrides, in phosphorus-containing anhydrides	C=797;O=38;E=12.20;R=3.11;rawP=3.75e-10;adjP=1.74e-08	GO:0016818
molecular function	nucleoside-triphosphatase activity	C=760;O=37;E=11.64;R=3.18;rawP=3.70e-10;adjP=1.74e-08	GO:0017111
molecular function	pyrophosphatase activity	C=794;O=38;E=12.16;R=3.13;rawP=3.37e-10;adjP=1.74e-08	GO:0016462
molecular function	hydrolase activity, acting on acid anhydrides	C=802;O=38;E=12.28;R=3.09;rawP=4.48e-10;adjP=1.79e-08	GO:0016817
molecular function	anion binding	C=2402;O=73;E=36.77;R=1.99;rawP=1.91e-09;adjP=6.66e-08	GO:0043168
molecular function	purine nucleoside binding	C=1841;O=60;E=28.19;R=2.13;rawP=7.11e-09;adjP=1.35e-07	GO:0001883
molecular function	ribonucleotide binding	C=1879;O=61;E=28.77;R=2.12;rawP=5.90e-09;adjP=1.35e-07	GO:0032553
molecular function	purine ribonucleoside binding	C=1838;O=60;E=28.14;R=2.13;rawP=6.68e-09;adjP=1.35e-07	GO:0032550
molecular function	purine nucleotide binding	C=1871;O=61;E=28.65;R=2.13;rawP=5.01e-09;adjP=1.35e-07	GO:0017076
molecular function	purine ribonucleoside triphosphate binding	C=1829;O=60;E=28.00;R=2.14;rawP=5.55e-09;adjP=1.35e-07	GO:0035639
molecular function	ribonucleoside binding	C=1842;O=60;E=28.20;R=2.13;rawP=7.25e-09;adjP=1.35e-07	GO:0032549
molecular function	purine ribonucleotide binding	C=1864;O=61;E=28.54;R=2.14;rawP=4.34e-09;adjP=1.35e-07	GO:0032555
molecular function	nucleoside binding	C=1852;O=60;E=28.35;R=2.12;rawP=8.89e-09;adjP=1.55e-07	GO:0001882
molecular function	protein binding	C=7337;O=151;E=112.33;R=1.34;rawP=2.15e-07;adjP=3.53e-06	GO:0005515
molecular function	unfolded protein binding	C=127;O=12;E=1.94;R=6.17;rawP=5.70e-07;adjP=8.83e-06	GO:0051082
molecular function	ATPase activity	C=357;O=19;E=5.47;R=3.48;rawP=2.58e-06;adjP=3.79e-05	GO:0016887
molecular function	GTPase activity	C=231;O=15;E=3.54;R=4.24;rawP=2.78e-06;adjP=3.88e-05	GO:0003924
molecular function	translation factor activity, nucleic acid binding	C=81;O=9;E=1.24;R=7.26;rawP=3.97e-06;adjP=5.27e-05	GO:0008135
molecular function	oxidoreductase activity	C=711;O=28;E=10.89;R=2.57;rawP=4.39e-06;adjP=5.57e-05	GO:0016491
molecular function	protein transporter activity	C=91;O=9;E=1.39;R=6.46;rawP=1.04e-05;adjP=0.0001	GO:0008565
molecular function	adenyl nucleotide binding	C=1516;O=44;E=23.21;R=1.90;rawP=2.31e-05;adjP=0.0003	GO:0030554
molecular function	adenyl ribonucleotide binding	C=1512;O=44;E=23.15;R=1.90;rawP=2.17e-05;adjP=0.0003	GO:0032559
molecular function	ATP binding	C=1482;O=43;E=22.69;R=1.90;rawP=2.94e-05;adjP=0.0003	GO:0005524
molecular function	actin binding	C=356;O=17;E=5.45;R=3.12;rawP=3.56e-05;adjP=0.0004	GO:0003779
molecular function	GTP binding	C=379;O=17;E=5.80;R=2.93;rawP=7.74e-05;adjP=0.0007	GO:0005525
molecular function	calcium-dependent phospholipid binding	C=29;O=5;E=0.44;R=11.26;rawP=7.09e-05;adjP=0.0007	GO:0005544
molecular function	RNA binding	C=854;O=28;E=13.07;R=2.14;rawP=0.0001;adjP=0.0008	GO:0003723
molecular function	guanyl nucleotide binding	C=392;O=17;E=6.00;R=2.83;rawP=0.0001;adjP=0.0008	GO:0019001
molecular function	translation elongation factor activity	C=18;O=4;E=0.28;R=14.51;rawP=0.0001;adjP=0.0008	GO:0003746
molecular function	cytoskeletal protein binding	C=638;O=23;E=9.77;R=2.35;rawP=0.0001;adjP=0.0008	GO:0008092
molecular function	guanyl ribonucleotide binding	C=392;O=17;E=6.00;R=2.83;rawP=0.0001;adjP=0.0008	GO:0032561
molecular function	catalytic activity	C=5371;O=109;E=82.23;R=1.33;rawP=0.0002;adjP=0.0016	GO:0003824
molecular function	ATPase activity, coupled	C=277;O=13;E=4.24;R=3.07;rawP=0.0004;adjP=0.0031	GO:0042623
molecular function	ADP binding	C=25;O=4;E=0.38;R=10.45;rawP=0.0005;adjP=0.0038	GO:0043531
molecular function	structural molecule activity	C=621;O=21;E=9.51;R=2.21;rawP=0.0006;adjP=0.0044	GO:0005198
molecular function	RNA helicase activity	C=28;O=4;E=0.43;R=9.33;rawP=0.0008;adjP=0.0057	GO:0003724
molecular function	hydrolase activity	C=2379;O=55;E=36.42;R=1.51;rawP=0.0009;adjP=0.0063	GO:0016787
cellular component	cytoplasmic part	C=6772;O=197;E=97.69;R=2.02;rawP=8.09e-39;adjP=2.29e-36	GO:0044444
cellular component	cytoplasm	C=9130;O=224;E=131.71;R=1.70;rawP=4.35e-38;adjP=6.16e-36	GO:0005737
cellular component	cytosol	C=2372;O=97;E=34.22;R=2.83;rawP=1.87e-23;adjP=1.76e-21	GO:0005829
cellular component	intracellular part	C=12237;O=231;E=176.53;R=1.31;rawP=8.26e-19;adjP=5.84e-17	GO:0044424
cellular component	intracellular	C=12564;O=231;E=181.24;R=1.27;rawP=1.37e-16;adjP=7.75e-15	GO:0005622
cellular component	intracellular organelle part	C=6725;O=157;E=97.01;R=1.62;rawP=6.53e-15;adjP=3.08e-13	GO:0044446
cellular component	organelle part	C=6812;O=158;E=98.27;R=1.61;rawP=8.74e-15;adjP=3.53e-13	GO:0044422
cellular component	macromolecular complex	C=3864;O=107;E=55.74;R=1.92;rawP=2.32e-13;adjP=8.21e-12	GO:0032991
cellular component	pigment granule	C=94;O=16;E=1.36;R=11.80;rawP=3.64e-13;adjP=1.03e-11	GO:0048770
cellular component	melanosome	C=94;O=16;E=1.36;R=11.80;rawP=3.64e-13;adjP=1.03e-11	GO:0042470
cellular component	protein complex	C=3278;O=93;E=47.29;R=1.97;rawP=6.44e-12;adjP=1.66e-10	GO:0043234
cellular component	intracellular organelle	C=10636;O=200;E=153.43;R=1.30;rawP=6.98e-11;adjP=1.65e-09	GO:0043229
cellular component	organelle	C=10651;O=200;E=153.65;R=1.30;rawP=8.35e-11;adjP=1.82e-09	GO:0043226
cellular component	actin cytoskeleton	C=365;O=25;E=5.27;R=4.75;rawP=1.19e-10;adjP=2.41e-09	GO:0015629
cellular component	mitochondrion	C=1525;O=55;E=22.00;R=2.50;rawP=1.32e-10;adjP=2.49e-09	GO:0005739
cellular component	cell	C=14644;O=240;E=211.25;R=1.14;rawP=2.95e-10;adjP=4.91e-09	GO:0005623
cellular component	cell part	C=14643;O=240;E=211.23;R=1.14;rawP=2.90e-10;adjP=4.91e-09	GO:0044464
cellular component	mitochondrial part	C=744;O=33;E=10.73;R=3.07;rawP=9.23e-09;adjP=1.45e-07	GO:0044429
cellular component	membrane coat	C=76;O=11;E=1.10;R=10.03;rawP=1.13e-08;adjP=1.60e-07	GO:0030117
cellular component	coated membrane	C=76;O=11;E=1.10;R=10.03;rawP=1.13e-08;adjP=1.60e-07	GO:0048475
cellular component	cytoplasmic vesicle	C=928;O=36;E=13.39;R=2.69;rawP=5.74e-08;adjP=7.38e-07	GO:0031410
cellular component	vesicle	C=970;O=37;E=13.99;R=2.64;rawP=5.65e-08;adjP=7.38e-07	GO:0031982
cellular component	organelle membrane	C=2373;O=66;E=34.23;R=1.93;rawP=6.04e-08;adjP=7.43e-07	GO:0031090
cellular component	cytoplasmic membrane-bounded vesicle	C=862;O=34;E=12.43;R=2.73;rawP=9.47e-08;adjP=1.12e-06	GO:0016023
cellular component	intracellular membrane-bounded organelle	C=9587;O=178;E=138.30;R=1.29;rawP=1.06e-07;adjP=1.20e-06	GO:0043231
cellular component	membrane-bounded organelle	C=9598;O=178;E=138.46;R=1.29;rawP=1.18e-07;adjP=1.28e-06	GO:0043227
cellular component	membrane-bounded vesicle	C=883;O=34;E=12.74;R=2.67;rawP=1.67e-07;adjP=1.75e-06	GO:0031988
cellular component	organelle envelope	C=822;O=32;E=11.86;R=2.70;rawP=3.15e-07;adjP=3.18e-06	GO:0031967
cellular component	envelope	C=835;O=32;E=12.05;R=2.66;rawP=4.46e-07;adjP=4.35e-06	GO:0031975
cellular component	AP-type membrane coat adaptor complex	C=37;O=7;E=0.53;R=13.11;rawP=8.50e-07;adjP=8.02e-06	GO:0030119
cellular component	coated vesicle membrane	C=150;O=12;E=2.16;R=5.55;rawP=1.85e-06;adjP=1.69e-05	GO:0030662
cellular component	clathrin coat	C=42;O=7;E=0.61;R=11.55;rawP=2.09e-06;adjP=1.85e-05	GO:0030118
cellular component	mitochondrial envelope	C=530;O=23;E=7.65;R=3.01;rawP=2.75e-06;adjP=2.36e-05	GO:0005740
cellular component	clathrin-coated vesicle membrane	C=110;O=10;E=1.59;R=6.30;rawP=4.31e-06;adjP=3.59e-05	GO:0030665
cellular component	clathrin adaptor complex	C=31;O=6;E=0.45;R=13.42;rawP=4.61e-06;adjP=3.72e-05	GO:0030131
cellular component	mitochondrial membrane	C=508;O=22;E=7.33;R=3.00;rawP=4.73e-06;adjP=3.72e-05	GO:0031966
cellular component	cytoplasmic vesicle membrane	C=342;O=17;E=4.93;R=3.45;rawP=1.02e-05;adjP=7.80e-05	GO:0030659
cellular component	mitochondrial matrix	C=278;O=15;E=4.01;R=3.74;rawP=1.31e-05;adjP=9.76e-05	GO:0005759
cellular component	vesicle membrane	C=355;O=17;E=5.12;R=3.32;rawP=1.65e-05;adjP=0.0001	GO:0012506
cellular component	actomyosin	C=57;O=7;E=0.82;R=8.51;rawP=1.71e-05;adjP=0.0001	GO:0042641

## Sheet: Enriched GO terms in Ctrl group
Enriched GO terms in control group (under-represented in OA and uniquely identified proteins in controls)			WEB-based GEne SeT AnaLysis Toolkit
The results for each enriched GO category are listed in this table. For each GO category, the first column lists its sub-root (biological process, molecular function, or cellular component), the second the category name, and the forth the corresponding GO ID. The third column lists number of reference genes in the category (C), number of genes in the gene set and also in the category (O), expecte…
biological process	inflammatory response	C=484;O=6;E=0.60;R=10.08;rawP=1.68e-05;adjP=0.0029	GO:0006954
biological process	aminoglycan metabolic process	C=158;O=4;E=0.19;R=20.58;rawP=3.56e-05;adjP=0.0029	GO:0006022
biological process	acute-phase response	C=48;O=3;E=0.06;R=50.80;rawP=2.61e-05;adjP=0.0029	GO:0006953
biological process	glycosaminoglycan metabolic process	C=149;O=4;E=0.18;R=21.82;rawP=2.83e-05;adjP=0.0029	GO:0030203
biological process	acute inflammatory response	C=106;O=4;E=0.13;R=30.67;rawP=7.37e-06;adjP=0.0029	GO:0002526
biological process	low-density lipoprotein particle remodeling	C=11;O=2;E=0.01;R=147.78;rawP=7.81e-05;adjP=0.0048	GO:0034374
biological process	skeletal system development	C=387;O=5;E=0.48;R=10.50;rawP=8.14e-05;adjP=0.0048	GO:0001501
biological process	aminoglycan biosynthetic process	C=101;O=3;E=0.12;R=24.14;rawP=0.0002;adjP=0.0082	GO:0006023
biological process	proteoglycan metabolic process	C=87;O=3;E=0.11;R=28.03;rawP=0.0002;adjP=0.0082	GO:0006029
biological process	glycosaminoglycan biosynthetic process	C=100;O=3;E=0.12;R=24.38;rawP=0.0002;adjP=0.0082	GO:0006024
biological process	plasma lipoprotein particle remodeling	C=23;O=2;E=0.03;R=70.68;rawP=0.0004;adjP=0.0117	GO:0034369
biological process	sulfur compound biosynthetic process	C=116;O=3;E=0.14;R=21.02;rawP=0.0004;adjP=0.0117	GO:0044272
biological process	macromolecular complex remodeling	C=23;O=2;E=0.03;R=70.68;rawP=0.0004;adjP=0.0117	GO:0034367
biological process	protein-lipid complex remodeling	C=23;O=2;E=0.03;R=70.68;rawP=0.0004;adjP=0.0117	GO:0034368
biological process	regulation of macrophage derived foam cell differentiation	C=27;O=2;E=0.03;R=60.21;rawP=0.0005;adjP=0.0123	GO:0010743
biological process	chondroitin sulfate proteoglycan biosynthetic process	C=27;O=2;E=0.03;R=60.21;rawP=0.0005;adjP=0.0123	GO:0050650
biological process	foam cell differentiation	C=30;O=2;E=0.04;R=54.19;rawP=0.0006;adjP=0.0123	GO:0090077
biological process	plasma lipoprotein particle organization	C=29;O=2;E=0.04;R=56.05;rawP=0.0006;adjP=0.0123	GO:0071827
biological process	macrophage derived foam cell differentiation	C=30;O=2;E=0.04;R=54.19;rawP=0.0006;adjP=0.0123	GO:0010742
biological process	protein-lipid complex subunit organization	C=29;O=2;E=0.04;R=56.05;rawP=0.0006;adjP=0.0123	GO:0071825
biological process	regulation of lipid storage	C=32;O=2;E=0.04;R=50.80;rawP=0.0007;adjP=0.0130	GO:0010883
biological process	negative regulation of BMP signaling pathway	C=33;O=2;E=0.04;R=49.26;rawP=0.0007;adjP=0.0130	GO:0030514
biological process	sulfur compound catabolic process	C=35;O=2;E=0.04;R=46.44;rawP=0.0008;adjP=0.0137	GO:0044273
biological process	endocytosis	C=360;O=4;E=0.44;R=9.03;rawP=0.0008;adjP=0.0137	GO:0006897
biological process	collagen fibril organization	C=37;O=2;E=0.05;R=43.93;rawP=0.0009;adjP=0.0148	GO:0030199
biological process	regulation of response to external stimulus	C=376;O=4;E=0.46;R=8.65;rawP=0.0010;adjP=0.0158	GO:0032101
biological process	response to wounding	C=1109;O=6;E=1.36;R=4.40;rawP=0.0016;adjP=0.0211	GO:0009611
biological process	proteoglycan biosynthetic process	C=47;O=2;E=0.06;R=34.59;rawP=0.0015;adjP=0.0211	GO:0030166
biological process	defense response	C=1107;O=6;E=1.36;R=4.41;rawP=0.0016;adjP=0.0211	GO:0006952
biological process	complement activation, classical pathway	C=50;O=2;E=0.06;R=32.51;rawP=0.0017;adjP=0.0211	GO:0006958
biological process	regulation of inflammatory response	C=192;O=3;E=0.24;R=12.70;rawP=0.0016;adjP=0.0211	GO:0050727
biological process	lipid storage	C=50;O=2;E=0.06;R=32.51;rawP=0.0017;adjP=0.0211	GO:0019915
biological process	regulation of plasma lipoprotein particle levels	C=48;O=2;E=0.06;R=33.87;rawP=0.0016;adjP=0.0211	GO:0097006
biological process	chondroitin sulfate proteoglycan metabolic process	C=56;O=2;E=0.07;R=29.03;rawP=0.0021;adjP=0.0253	GO:0050654
biological process	blood vessel endothelial cell migration	C=59;O=2;E=0.07;R=27.55;rawP=0.0023;adjP=0.0255	GO:0043534
biological process	protein metabolic process	C=3896;O=11;E=4.79;R=2.29;rawP=0.0022;adjP=0.0255	GO:0019538
biological process	glycosaminoglycan catabolic process	C=59;O=2;E=0.07;R=27.55;rawP=0.0023;adjP=0.0255	GO:0006027
biological process	carbohydrate derivative metabolic process	C=1211;O=6;E=1.49;R=4.03;rawP=0.0025;adjP=0.0270	GO:1901135
biological process	lipid localization	C=236;O=3;E=0.29;R=10.33;rawP=0.0028;adjP=0.0277	GO:0010876
biological process	humoral immune response mediated by circulating immunoglobulin	C=66;O=2;E=0.08;R=24.63;rawP=0.0029;adjP=0.0277	GO:0002455
molecular function	protein-lipid complex binding	C=23;O=2;E=0.03;R=73.84;rawP=0.0003;adjP=0.0026	GO:0071814
molecular function	receptor binding	C=1211;O=7;E=1.43;R=4.91;rawP=0.0003;adjP=0.0026	GO:0005102
molecular function	lipoprotein particle binding	C=23;O=2;E=0.03;R=73.84;rawP=0.0003;adjP=0.0026	GO:0071813
molecular function	extracellular matrix structural constituent	C=78;O=3;E=0.09;R=32.66;rawP=9.87e-05;adjP=0.0026	GO:0005201
molecular function	endopeptidase regulator activity	C=169;O=3;E=0.20;R=15.07;rawP=0.0010;adjP=0.0044	GO:0061135
molecular function	endopeptidase inhibitor activity	C=165;O=3;E=0.19;R=15.44;rawP=0.0009;adjP=0.0044	GO:0004866
molecular function	glycosaminoglycan binding	C=174;O=3;E=0.20;R=14.64;rawP=0.0010;adjP=0.0044	GO:0005539
molecular function	peptidase inhibitor activity	C=172;O=3;E=0.20;R=14.81;rawP=0.0010;adjP=0.0044	GO:0030414
molecular function	carbohydrate derivative binding	C=189;O=3;E=0.22;R=13.48;rawP=0.0013;adjP=0.0051	GO:0097367
molecular function	peptidase regulator activity	C=206;O=3;E=0.24;R=12.37;rawP=0.0017;adjP=0.0060	GO:0061134
molecular function	enzyme regulator activity	C=976;O=5;E=1.15;R=4.35;rawP=0.0045;adjP=0.0143	GO:0030234
molecular function	serine-type endopeptidase inhibitor activity	C=95;O=2;E=0.11;R=17.88;rawP=0.0055;adjP=0.0153	GO:0004867
molecular function	enzyme inhibitor activity	C=317;O=3;E=0.37;R=8.04;rawP=0.0057;adjP=0.0153	GO:0004857
molecular function	growth factor binding	C=106;O=2;E=0.12;R=16.02;rawP=0.0068;adjP=0.0170	GO:0019838
molecular function	protein binding	C=7337;O=14;E=8.64;R=1.62;rawP=0.0099;adjP=0.0231	GO:0005515
molecular function	growth factor activity	C=164;O=2;E=0.19;R=10.36;rawP=0.0156;adjP=0.0341	GO:0008083
molecular function	cytokine activity	C=207;O=2;E=0.24;R=8.20;rawP=0.0242;adjP=0.0498	GO:0005125
cellular component	extracellular region part	C=1099;O=15;E=1.16;R=12.93;rawP=8.52e-16;adjP=3.75e-14	GO:0044421
cellular component	extracellular region	C=2140;O=17;E=2.26;R=7.53;rawP=7.13e-15;adjP=1.57e-13	GO:0005576
cellular component	extracellular space	C=856;O=13;E=0.90;R=14.39;rawP=7.98e-14;adjP=1.17e-12	GO:0005615
cellular component	extracellular matrix	C=426;O=6;E=0.45;R=13.34;rawP=3.38e-06;adjP=3.72e-05	GO:0031012
cellular component	proteinaceous extracellular matrix	C=360;O=4;E=0.38;R=10.53;rawP=0.0005;adjP=0.0044	GO:0005578
cellular component	Golgi lumen	C=77;O=2;E=0.08;R=24.61;rawP=0.0029;adjP=0.0159	GO:0005796
cellular component	lysosomal lumen	C=71;O=2;E=0.07;R=26.69;rawP=0.0025;adjP=0.0159	GO:0043202
cellular component	vacuolar lumen	C=75;O=2;E=0.08;R=25.26;rawP=0.0028;adjP=0.0159	GO:0005775
